# Supplementary material for: Predicting student and instructor e-readiness and promoting e-learning success in online EFL class during the COVID-19 pandemic: A case from China
Source: PLoS One. 2023 May 8;18(5):e0284334. doi: 10.1371/journal.pone.0284334 (PMC10166505; doi:10.1371/journal.pone.0284334)
Supplement: S1 File — (ZIP) [file pone.0284334.s001.zip]

Archive with 27 entries (24 files):
- Supporting information/
- Supporting information/μòÖσ╕êΣ╕╗ΦoéΘóÿμò░μì«/
- Supporting information/questionnaire report σ£¿τ║┐Φï▒Φ»¡σ¡aΣ╣áτ¢╕σà│Θù«σì╖ΓÇöΓÇöC.Y. Yang∩╝ìΘ╗ÿΦ«ñμèÑσæè.doc
- __MACOSX/Supporting information/._questionnaire report σ£¿τ║┐Φï▒Φ»¡σ¡aΣ╣áτ¢╕σà│Θù«σì╖ΓÇöΓÇöC.Y. Yang∩╝ìΘ╗ÿΦ«ñμèÑσæè.doc
- Supporting information/.DS_Store
- __MACOSX/Supporting information/._.DS_Store
- Supporting information/σ¡aτöƒΣ╕╗ΦoéΘóÿμò░μì«/
- Supporting information/μòÖσ╕êΣ╕╗ΦoéΘóÿμò░μì«/Φ»aτ╗åΣ┐íμü»--τ1⁄41⁄456Θóÿτ¡öμíê.xlsx
- __MACOSX/Supporting information/μòÖσ╕êΣ╕╗ΦoéΘóÿμò░μì«/._Φ»aτ╗åΣ┐íμü»--τ1⁄41⁄456Θóÿτ¡öμíê.xlsx
- Supporting information/μòÖσ╕êΣ╕╗ΦoéΘóÿμò░μì«/Φ»aτ╗åΣ┐íμü»--τ1⁄41⁄458Θóÿτ¡öμíê.xlsx
- __MACOSX/Supporting information/μòÖσ╕êΣ╕╗ΦoéΘóÿμò░μì«/._Φ»aτ╗åΣ┐íμü»--τ1⁄41⁄458Θóÿτ¡öμíê.xlsx
- Supporting information/μòÖσ╕êΣ╕╗ΦoéΘóÿμò░μì«/Φ»aτ╗åΣ┐íμü»--τ1⁄41⁄459Θóÿτ¡öμíê.xlsx
- __MACOSX/Supporting information/μòÖσ╕êΣ╕╗ΦoéΘóÿμò░μì«/._Φ»aτ╗åΣ┐íμü»--τ1⁄41⁄459Θóÿτ¡öμíê.xlsx
- Supporting information/σ¡aτöƒΣ╕╗ΦoéΘóÿμò░μì«/.DS_Store
- __MACOSX/Supporting information/σ¡aτöƒΣ╕╗ΦoéΘóÿμò░μì«/._.DS_Store
- Supporting information/σ¡aτöƒΣ╕╗ΦoéΘóÿμò░μì«/Φ»aτ╗åΣ┐íμü»--τ1⁄41⁄410Θóÿτ¡öμíê.xlsx
- __MACOSX/Supporting information/σ¡aτöƒΣ╕╗ΦoéΘóÿμò░μì«/._Φ»aτ╗åΣ┐íμü»--τ1⁄41⁄410Θóÿτ¡öμíê.xlsx
- Supporting information/σ¡aτöƒΣ╕╗ΦoéΘóÿμò░μì«/Φ»aτ╗åΣ┐íμü»--τ1⁄41⁄430Θóÿτ¡öμíê.xlsx
- __MACOSX/Supporting information/σ¡aτöƒΣ╕╗ΦoéΘóÿμò░μì«/._Φ»aτ╗åΣ┐íμü»--τ1⁄41⁄430Θóÿτ¡öμíê.xlsx
- Supporting information/σ¡aτöƒΣ╕╗ΦoéΘóÿμò░μì«/Φ»aτ╗åΣ┐íμü»--τ1⁄41⁄46Θóÿτ¡öμíê.xlsx
- __MACOSX/Supporting information/σ¡aτöƒΣ╕╗ΦoéΘóÿμò░μì«/._Φ»aτ╗åΣ┐íμü»--τ1⁄41⁄46Θóÿτ¡öμíê.xlsx
- Supporting information/σ¡aτöƒΣ╕╗ΦoéΘóÿμò░μì«/Φ»aτ╗åΣ┐íμü»--τ1⁄41⁄428Θóÿτ¡öμíê.xlsx
- __MACOSX/Supporting information/σ¡aτöƒΣ╕╗ΦoéΘóÿμò░μì«/._Φ»aτ╗åΣ┐íμü»--τ1⁄41⁄428Θóÿτ¡öμíê.xlsx
- Supporting information/σ¡aτöƒΣ╕╗ΦoéΘóÿμò░μì«/Φ»aτ╗åΣ┐íμü»--τ1⁄41⁄47Θóÿτ¡öμíê.xlsx
- __MACOSX/Supporting information/σ¡aτöƒΣ╕╗ΦoéΘóÿμò░μì«/._Φ»aτ╗åΣ┐íμü»--τ1⁄41⁄47Θóÿτ¡öμíê.xlsx
- Supporting information/σ¡aτöƒΣ╕╗ΦoéΘóÿμò░μì«/Φ»aτ╗åΣ┐íμü»--τ1⁄41⁄431Θóÿτ¡öμíê.xlsx
- __MACOSX/Supporting information/σ¡aτöƒΣ╕╗ΦoéΘóÿμò░μì«/._Φ»aτ╗åΣ┐íμü»--τ1⁄41⁄431Θóÿτ¡öμíê.xlsx
