# Supplementary material for: Predicting student and instructor e-readiness and promoting e-learning success in online EFL class during the COVID-19 pandemic: A case from China
Source: PLoS One. 2023 May 8;18(5):e0284334. doi: 10.1371/journal.pone.0284334 (PMC10166505; doi:10.1371/journal.pone.0284334)
Supplement: S1 File — (ZIP) [file pone.0284334.s001.zip › Supporting information/μòÖσ╕êΣ╕╗ΦoéΘóÿμò░μì«/Φ»aτ╗åΣ┐íμü»--τ1⁄41⁄456Θóÿτ¡öμíê.xlsx]

## Sheet: Sheet1
序号	提交答卷时间	来源	来源详情	答案文本
24	2022/11/19 11:21:29	微信	饶高琦[未知]	多练习
28	2022/11/19 11:42:36	微信	🐑👄🍃[未知]	加强师生互动、改进技术水平、更新课程内容
52	2022/11/19 13:09:03	手机提交	直接访问	More interactions
63	2022/11/19 13:21:58	手机提交	直接访问	也许需要都开视频，并多加互动。
80	2022/11/19 13:31:51	手机提交	直接访问	增加互动频率。
84	2022/11/19 13:33:35	手机提交	直接访问	很难
89	2022/11/19 13:40:59	微信	jennylau[未知]	点名回答问题
117	2022/11/19 15:25:57	微信	翠翠[未知]	加入游戏环节
119	2022/11/19 15:47:28	手机提交	直接访问	在线学习只能靠自觉，无法有效监管
123	2022/11/19 16:05:41	微信	鱼兮(嗜晓鱼)[未知]	无
151	2022/11/19 18:22:26	手机提交	直接访问	独立完成每节课的课中和课后练习
211	2022/11/20 14:50:01	微信	邓李肇[未知]	设计出师生互动性强的教学内容与教学方式
233	2022/11/21 9:07:38	微信	十三[未知]	形式多样
398	2022/11/28 15:25:37	微信		无
399	2022/11/28 15:25:46	微信		无
400	2022/11/28 15:26:13	微信		无
401	2022/11/28 15:26:53	微信		无
402	2022/11/28 15:26:57	微信		无
403	2022/11/28 15:30:50	微信		无
404	2022/11/28 15:31:16	微信		课程的安排要合理
406	2022/11/28 15:31:31	微信		无
407	2022/11/28 15:31:41	微信		师生间的互动很多
408	2022/11/28 15:32:00	微信		多开展讨论
409	2022/11/28 15:37:39	微信		无
410	2022/11/28 15:37:58	微信		无
411	2022/11/28 15:38:16	微信		无
412	2022/11/28 15:39:11	微信		无
413	2022/11/28 15:40:24	微信		无
414	2022/11/28 21:46:21	微信		无
415	2022/11/28 21:46:30	微信		无
416	2022/11/28 21:46:35	微信		无
417	2022/11/28 21:46:58	微信		无
418	2022/11/28 21:47:17	微信		无
419	2022/11/28 21:51:18	微信		无
420	2022/11/28 21:51:20	微信		无
421	2022/11/28 21:51:31	微信		无
422	2022/11/28 21:52:49	微信		无
423	2022/11/28 21:54:33	微信		善于运用多样的教具，创设更加活泼的课堂
424	2022/11/28 21:56:00	微信		无
425	2022/11/28 21:56:29	微信		无
426	2022/11/28 21:56:34	微信		复习上堂课内容
427	2022/11/28 21:58:54	微信		不要照搬课堂教学内容与形式，要采用适合在线教学的内容与形式
428	2022/11/28 22:01:02	微信		无
429	2022/11/28 22:01:46	微信		无
430	2022/11/28 22:02:29	微信		无
431	2022/11/28 22:03:50	微信		无
432	2022/11/28 22:05:21	微信		不要像线下课堂教学那样机械地排课与上课，要采用灵活多变的同步与异步学习与交流方式
433	2022/11/28 22:05:29	微信		无
434	2022/11/28 22:07:10	微信		无
435	2022/11/28 22:07:46	微信		无
436	2022/11/28 22:08:11	微信		无
437	2022/11/28 22:10:29	微信		无
438	2022/11/28 22:12:26	微信		无
439	2022/11/28 22:12:40	微信		无
440	2022/11/28 22:13:13	微信		无
441	2022/11/28 22:13:34	微信		多多举一些例子，帮助学生理解的同时，也增加趣味性
442	2022/11/28 22:15:51	微信		无
443	2022/11/28 22:18:21	微信		无
444	2022/11/28 22:18:34	微信		不仅是只有课堂知识的讲解还应有文化背景的涉猎讲解
445	2022/11/28 22:20:08	微信		无
446	2022/11/28 22:21:27	微信		无
447	2022/11/28 22:23:37	微信		无
448	2022/11/28 22:23:51	微信		教学活动的进行要流畅
449	2022/11/28 22:25:00	微信		无
450	2022/11/28 22:25:57	微信		老师能够向学生分享一些学习的小技巧，增加学习过程的趣味性和便利性
451	2022/11/28 22:28:05	微信		无
452	2022/11/28 22:28:26	微信		无
453	2022/11/28 22:28:49	微信		无
454	2022/11/28 22:32:34	微信		无
455	2022/11/28 22:32:57	微信		无
456	2022/11/28 22:33:09	微信		尽量可以一课一练达到及时巩固的效果
457	2022/11/28 22:34:15	微信		无
458	2022/11/28 22:37:07	微信		无
459	2022/11/28 22:38:34	微信		无
460	2022/11/28 22:40:14	微信		无
461	2022/11/28 22:40:30	微信		无
462	2022/11/28 22:40:41	微信		无
463	2022/11/28 22:42:52	微信		无
464	2022/11/28 22:43:12	微信		无
465	2022/11/28 22:44:52	微信		无
466	2022/11/28 22:45:01	微信		无
467	2022/11/28 22:48:11	微信		无
468	2022/11/28 22:50:40	微信		老师自己本身很有人格魅力
469	2022/11/28 22:50:46	微信		无
470	2022/11/28 22:51:02	微信		无
471	2022/11/28 22:53:15	微信		无
472	2022/11/28 22:56:36	微信		课堂进行过程中多多开展活动
473	2022/11/28 22:57:53	微信		无
474	2022/11/28 22:57:58	微信		无
475	2022/11/28 22:57:59	微信		无
476	2022/11/28 23:00:46	微信		无
477	2022/11/28 23:01:11	微信		无
478	2022/11/28 23:03:15	微信		无
479	2022/11/28 23:04:19	微信		无
480	2022/11/28 23:06:10	微信		无
481	2022/11/28 23:06:35	微信		建立朋友式的师生关系
482	2022/11/28 23:07:14	微信		要注重学生的思维培养
483	2022/11/28 23:08:43	微信		无
484	2022/11/28 23:09:48	微信		不要把学习局限在单一课程的教材和大纲内，要鼓励学生自主拓展与深化学习范围与深度
485	2022/11/28 23:11:47	微信		无
486	2022/11/28 23:13:10	微信		不要仅凭对教材的理解和掌握评价学习效果，要采用多元化、过程化评价全面评估学习效果
487	2022/11/28 23:13:20	微信		无
488	2022/11/28 23:14:44	微信		老师也可以在必要的时候参与到课堂活动中，进一步加强师生间的互动
489	2022/11/28 23:15:05	微信		无
490	2022/11/28 23:16:11	微信		调高课堂测验评率
491	2022/11/28 23:18:36	微信		要充分了解学生的学习情况，按照学生的学情来规划课程
492	2022/11/28 23:19:53	微信		在课程内容的选择上要尽量贴合学生的实际
493	2022/11/29 9:17:32	微信		无
494	2022/11/29 9:17:48	微信		无
495	2022/11/29 9:18:51	微信		无
496	2022/11/29 9:19:08	微信		无
497	2022/11/29 9:21:49	微信		无
498	2022/11/29 9:23:17	微信		无
499	2022/11/29 9:24:27	微信		教师能够讲解清楚课程的重难点
500	2022/11/29 9:24:33	微信		无
501	2022/11/29 9:28:23	微信		无
502	2022/11/29 9:29:00	微信		老师能够注重唤醒学生的学生的学习热情，提高学习的自主性
503	2022/11/29 9:29:08	微信		无
504	2022/11/29 9:30:32	微信		无
505	2022/11/29 9:31:16	微信		无
506	2022/11/29 9:33:51	微信		无
507	2022/11/29 9:34:11	微信		无
508	2022/11/29 9:35:16	微信		无
509	2022/11/29 9:36:26	微信		无
510	2022/11/29 9:36:41	微信		无
511	2022/11/29 9:40:55	微信		无
512	2022/11/29 9:40:58	微信		无
513	2022/11/29 9:41:13	微信		无
514	2022/11/29 9:41:54	微信		无
515	2022/11/29 9:46:46	微信		无
516	2022/11/29 9:47:13	微信		无
517	2022/11/29 9:47:19	微信		无
518	2022/11/29 9:48:14	微信		无
519	2022/11/29 9:48:39	微信		无
520	2022/11/29 9:51:39	微信		无
521	2022/11/29 9:52:34	微信		无
522	2022/11/29 9:54:00	微信		无
523	2022/11/29 9:56:04	微信		无
524	2022/11/29 9:57:30	微信		无
525	2022/11/29 9:57:59	微信		一定要加强互动
526	2022/11/29 9:59:03	微信		无
527	2022/11/29 9:59:13	微信		无
528	2022/11/29 10:02:43	微信		无
529	2022/11/29 10:03:26	微信		无
530	2022/11/29 10:03:32	微信		要有一些比较好的教学资源的收集
531	2022/11/29 10:03:53	微信		无
532	2022/11/29 10:04:40	微信		无
533	2022/11/29 10:08:12	微信		老师的专业知识要扎实
534	2022/11/29 10:08:18	微信		无
535	2022/11/29 10:10:04	微信		无
536	2022/11/29 10:10:17	微信		无
537	2022/11/29 10:11:05	微信		无
538	2022/11/29 10:12:58	微信		无
539	2022/11/29 10:13:14	微信		无
540	2022/11/29 10:14:49	微信		无
541	2022/11/29 10:15:05	微信		无
542	2022/11/29 10:16:40	微信		无
543	2022/11/29 10:18:58	微信		无
544	2022/11/29 10:19:06	微信		无
545	2022/11/29 10:19:52	微信		无
546	2022/11/29 10:20:22	微信		无
547	2022/11/29 10:22:07	微信		无
548	2022/11/29 10:23:36	微信		无
549	2022/11/29 10:23:39	微信		无
550	2022/11/29 10:25:27	微信		无
551	2022/11/29 10:25:58	微信		无
552	2022/11/29 10:29:13	微信		无
553	2022/11/29 10:29:46	微信		加上英文歌曲烘托气氛
554	2022/11/29 10:30:13	微信		无
555	2022/11/29 10:30:26	微信		无
556	2022/11/29 10:30:51	微信		无
557	2022/11/29 10:33:27	微信		无
558	2022/11/29 10:34:07	微信		无
559	2022/11/29 10:34:56	微信		无
560	2022/11/29 10:35:25	微信		无
561	2022/11/29 10:36:58	微信		学习的内容要能够激发学生的学习兴趣
562	2022/11/29 10:38:31	微信		不要强求大家都按统一进度齐步走，要允许大家有先有后、步调不一致
563	2022/11/29 10:38:54	微信		无
564	2022/11/29 10:40:10	微信		无
565	2022/11/29 10:41:02	微信		无
566	2022/11/29 12:37:29	微信		无
567	2022/11/29 12:38:12	微信		无
568	2022/11/29 12:38:47	微信		无
569	2022/11/29 12:38:47	微信		对课堂打分
570	2022/11/29 12:39:08	微信		无
571	2022/11/29 12:42:10	微信		无
572	2022/11/29 12:42:38	微信		课堂活动的开展要以学生为中心
573	2022/11/29 12:43:17	微信		无
574	2022/11/29 12:45:23	微信		老师要尽量实行民主的管理方式
575	2022/11/29 12:46:22	微信		无
576	2022/11/29 12:46:29	微信		无
577	2022/11/29 12:47:39	微信		无
578	2022/11/29 12:48:31	微信		无
579	2022/11/29 12:52:41	微信		无
580	2022/11/29 12:52:51	微信		无
581	2022/11/29 12:53:14	微信		无
582	2022/11/29 12:54:11	微信		无
583	2022/11/29 12:56:59	微信		无
584	2022/11/29 12:57:30	微信		无
585	2022/11/29 12:58:04	微信		无
586	2022/11/29 13:01:04	微信		无
587	2022/11/29 13:01:49	微信		无
588	2022/11/29 13:01:52	微信		无
589	2022/11/29 13:02:38	微信		无
590	2022/11/29 13:04:19	微信		无
591	2022/11/29 13:05:46	微信		无
592	2022/11/29 13:06:31	微信		无
593	2022/11/29 13:07:19	微信		无
594	2022/11/29 13:09:33	微信		无
595	2022/11/29 13:10:34	微信		无
596	2022/11/29 13:10:54	微信		无
597	2022/11/29 13:10:58	微信		无
598	2022/11/29 13:14:27	微信		无
599	2022/11/29 13:14:41	微信		对不同特点的学生注重因材施教
600	2022/11/29 13:15:12	微信		无
601	2022/11/29 13:15:28	微信		无
602	2022/11/29 13:17:13	微信		无
603	2022/11/29 13:20:24	微信		无
604	2022/11/29 13:21:10	微信		无
605	2022/11/29 13:22:21	微信		无
606	2022/11/29 13:22:38	微信		无
607	2022/11/29 13:22:45	微信		无
608	2022/11/29 13:26:13	微信		可以向优秀的教师学习，提高自己的教学能力
609	2022/11/29 13:26:14	微信		无
610	2022/11/29 13:27:07	微信		要有自己教学风格
611	2022/11/29 13:28:12	微信		无
612	2022/11/29 13:28:32	微信		无
613	2022/11/29 13:30:33	微信		无
614	2022/11/29 13:31:27	微信		老师有一些比较好的教学方法
615	2022/11/29 13:32:02	微信		无
616	2022/11/29 13:33:29	微信		每一堂课可以留给学生一些反思的时间
617	2022/11/29 13:34:57	微信		加大对英语的趣味性解读
618	2022/11/29 13:36:27	微信		无
619	2022/11/29 13:36:48	微信		无
620	2022/11/29 13:38:11	微信		无
621	2022/11/29 13:38:14	微信		无
622	2022/11/29 13:40:17	微信		要让学生体会到学习的成就感
623	2022/11/29 13:42:58	微信		无
624	2022/11/29 13:43:34	微信		无
625	2022/11/29 13:44:04	微信		无
626	2022/11/29 13:45:44	微信		无
627	2022/11/29 13:46:11	微信		无
628	2022/11/29 13:47:51	微信		无
629	2022/11/29 13:50:52	微信		可以多多开展更需要师生互动的活动的开展
630	2022/11/29 13:51:19	微信		无
631	2022/11/29 13:51:26	微信		无
632	2022/11/29 13:52:15	微信		无
633	2022/11/29 13:53:16	微信		无
634	2022/11/29 13:56:11	微信		无
635	2022/11/29 13:56:54	微信		无
636	2022/11/29 13:58:56	微信		无
637	2022/11/29 13:58:57	微信		无
638	2022/11/29 14:00:44	微信		无
639	2022/11/29 14:01:56	微信		无
640	2022/11/29 14:04:14	微信		无
641	2022/11/29 14:05:19	微信		无
642	2022/11/29 14:06:14	微信		无
643	2022/11/29 14:06:26	微信		无
644	2022/11/29 14:07:47	微信		无
645	2022/11/29 14:08:54	微信		知识点的讲解要清楚明了
646	2022/11/29 14:12:02	微信		无
647	2022/11/29 14:13:01	微信		无
648	2022/11/29 14:13:29	微信		无
649	2022/11/29 14:13:33	微信		无
650	2022/11/29 14:14:12	微信		无
651	2022/11/29 14:17:55	微信		无
652	2022/11/29 14:18:57	微信		无
653	2022/11/29 14:19:21	微信		无
654	2022/11/29 14:20:25	微信		课堂的内容要尽量的贴合学生的日常生活
655	2022/11/29 14:20:45	微信		无
656	2022/11/29 14:23:38	微信		无
657	2022/11/29 14:23:59	微信		不要只重视知识点的传授，要更多关注学生综合能力和高阶思维的培养
658	2022/11/29 14:25:50	微信		无
659	2022/11/29 14:26:01	微信		无
660	2022/11/29 14:26:07	微信		无
661	2022/11/29 14:27:58	微信		使用一些方便，优质，快捷的在线课堂平台
662	2022/11/29 14:28:59	微信		无
663	2022/11/29 14:31:35	微信		无
664	2022/11/29 14:32:17	微信		无
665	2022/11/29 14:33:19	微信		无
666	2022/11/29 14:33:26	微信		添加注释视频
667	2022/11/29 14:33:38	微信		无
668	2022/11/29 14:36:17	微信		无
669	2022/11/29 14:36:49	微信		课堂纪律很好
670	2022/11/29 14:38:27	微信		老师要有深厚的专业知识
671	2022/11/29 14:38:35	微信		提高游戏活动时间
672	2022/11/29 14:40:03	微信		在教学过程中可以引入英文歌曲或者英文电影片段开开始讲解的内容
673	2022/11/29 14:41:05	微信		无
674	2022/11/29 14:42:58	微信		无
675	2022/11/29 14:43:14	微信		要让学生成为课堂活动的中心
676	2022/11/29 14:43:29	微信		无
677	2022/11/29 14:46:08	微信		无
678	2022/11/29 14:46:39	微信		无
679	2022/11/29 14:49:19	微信		老师要善于创设生活化的情景
680	2022/11/29 14:50:33	微信		无
681	2022/11/29 14:51:11	微信		无
682	2022/11/29 14:51:48	微信		无
683	2022/11/29 14:51:52	微信		在线平台的功能要多样以方便学生学习活动的开展
684	2022/11/29 14:54:57	微信		加大游戏活动时间
685	2022/11/29 14:55:06	微信		无
686	2022/11/29 14:55:34	微信		无
687	2022/11/29 14:57:13	微信		无
688	2022/11/29 14:59:15	微信		无
689	2022/11/29 14:59:51	微信		知识的讲解要有系统性和逻辑性
690	2022/11/29 15:00:41	微信		无
691	2022/11/29 15:00:48	微信		实施在线抢答活动
692	2022/11/29 15:01:36	微信		无
693	2022/11/29 15:04:41	微信		无
694	2022/11/29 15:05:00	微信		无
695	2022/11/29 15:07:47	微信		无
696	2022/11/29 15:08:00	微信		加强活动的趣味性
697	2022/11/29 15:08:22	微信		无
698	2022/11/29 15:09:15	微信		无
699	2022/11/29 15:09:46	微信		无
700	2022/11/29 15:12:27	微信		无
701	2022/11/29 15:13:10	微信		无
702	2022/11/29 15:13:41	微信		无
703	2022/11/29 15:16:03	微信		无
704	2022/11/29 15:16:36	微信		无
705	2022/11/29 15:17:43	微信		做好正式课程开始前的准备工作
706	2022/11/29 15:20:02	微信		添加在线游戏活动
707	2022/11/29 15:24:46	微信		无
708	2022/11/29 15:24:52	微信		无
709	2022/11/29 15:25:39	微信		老师要对学生从心底进行关注，让他们感受到被重视
710	2022/11/29 15:25:51	微信		无
711	2022/11/29 15:27:02	微信		无
712	2022/11/29 15:30:09	微信		无
713	2022/11/29 15:30:54	微信		无
714	2022/11/29 15:31:50	微信		要进行德育渗透，建立学生对学习的重视程度
715	2022/11/29 15:32:27	微信		无
716	2022/11/29 15:35:53	微信		老师要尽量幽默风趣一点，有自己的特色，吸引学生
717	2022/11/29 15:36:13	微信		无
718	2022/11/29 15:37:01	微信		无
719	2022/11/29 15:37:08	微信		无
720	2022/11/29 15:37:15	微信		注重良好课堂氛围的建设
721	2022/11/29 15:40:36	微信		无
722	2022/11/29 15:41:38	微信		无
723	2022/11/29 15:41:59	微信		要充分对自己所教授的学生有一定了解
724	2022/11/29 15:44:11	微信		老师可以让学生体会到在线课堂的学习是快乐的
725	2022/11/29 15:45:51	微信		无
726	2022/11/29 15:46:16	微信		无
727	2022/11/29 15:46:36	微信		无
728	2022/11/29 15:47:07	微信		无
729	2022/11/29 15:50:11	微信		无
730	2022/11/29 15:51:08	微信		无
731	2022/11/29 15:51:19	微信		无
732	2022/11/29 15:51:34	微信		无
733	2022/11/29 15:52:16	微信		无
734	2022/11/29 15:55:56	微信		无
735	2022/11/29 15:57:53	微信		老师有着深厚的知识功底
736	2022/11/29 15:58:21	微信		无
737	2022/11/29 15:58:22	微信		无
738	2022/11/29 15:59:05	微信		无
739	2022/11/29 16:00:33	微信		课堂活动的展开要充分尊重学生的自主性
740	2022/11/29 16:02:53	微信		不要用匆忙随意的直播教学浪费时间，要提供精心制作（自己或别人）的优质资源
741	2022/11/29 16:03:36	微信		无
742	2022/11/29 16:04:42	微信		无
743	2022/11/29 16:07:02	微信		无
744	2022/11/29 16:07:29	微信		无
745	2022/11/29 16:08:52	微信		无
746	2022/11/29 16:09:24	微信		无
747	2022/11/29 16:09:58	微信		无
748	2022/11/29 16:12:09	微信		无
749	2022/11/29 16:13:29	微信		无
750	2022/11/29 16:16:19	微信		无
751	2022/11/29 16:16:28	微信		无
752	2022/11/29 16:17:01	微信		无
753	2022/11/29 16:17:55	微信		无
754	2022/11/29 16:18:06	微信		无
755	2022/11/29 16:21:24	微信		无
756	2022/11/29 16:21:36	微信		无
757	2022/11/29 16:22:22	微信		无
758	2022/11/29 16:22:50	微信		无
759	2022/11/29 16:25:11	微信		无
760	2022/11/29 16:28:10	微信		无
761	2022/11/29 16:30:26	微信		无
762	2022/11/29 16:30:31	微信		无
763	2022/11/29 16:32:44	微信		老师有很强的资源整合能力
764	2022/11/29 16:35:02	微信		无
765	2022/11/29 16:36:54	微信		无
766	2022/11/29 16:37:19	微信		无
767	2022/11/29 16:37:44	微信		无
768	2022/11/29 16:39:26	微信		无
769	2022/11/29 16:39:52	微信		无
770	2022/11/29 16:41:48	微信		无
771	2022/11/29 16:44:17	微信		无
772	2022/11/29 16:44:38	微信		无
773	2022/11/29 16:44:50	微信		无
774	2022/11/29 16:49:09	微信		无
775	2022/11/29 16:50:03	微信		无
776	2022/11/29 16:50:18	微信		无
777	2022/11/29 16:51:10	微信		无
778	2022/11/29 16:51:15	微信		无
779	2022/11/29 16:54:26	微信		无
780	2022/11/29 16:55:06	微信		无
781	2022/11/29 16:55:21	微信		尽量可以使课堂内容与学生的生活实际相联系
782	2022/11/29 16:58:03	微信		无
783	2022/11/29 16:58:18	微信		要充分了解不同类型学生的学习特点
784	2022/11/29 17:00:21	微信		无
785	2022/11/29 17:01:28	微信		老师与学生建立良好的师生关系
786	2022/11/29 17:03:06	微信		老师要对学生的学情要有准确的判断
787	2022/11/29 17:04:38	微信		趣味讲解
788	2022/11/29 17:04:43	微信		优化课程结构
789	2022/11/29 17:07:25	微信		无
790	2022/11/29 17:08:00	微信		创设轻松的教学环境
791	2022/11/29 17:08:54	微信		无
792	2022/11/29 17:09:45	微信		无
793	2022/11/29 17:10:17	微信		无
794	2022/11/29 17:12:36	微信		无
795	2022/11/29 17:13:35	微信		老师和学生之间的关系能够很融洽
796	2022/11/29 17:15:10	微信		无
797	2022/11/29 17:15:12	微信		无
798	2022/11/29 17:16:55	微信		无
799	2022/11/29 17:17:47	微信		对学生以鼓励为主，批评为辅，提高学习热情
800	2022/11/29 17:18:11	微信		无
801	2022/11/29 17:19:58	微信		加强教学质量
802	2022/11/29 17:20:49	微信		无
803	2022/11/29 17:21:47	微信		无
804	2022/11/29 17:24:13	微信		无
805	2022/11/29 17:25:11	微信		无
806	2022/11/29 17:25:26	微信		无
807	2022/11/29 17:25:48	微信		无
808	2022/11/29 17:27:27	微信		老师要注重课堂纪律的维护
809	2022/11/29 17:29:00	微信		无
810	2022/11/29 17:31:20	微信		无
811	2022/11/29 17:31:35	微信		无
812	2022/11/29 17:31:43	微信		无
813	2022/11/29 17:33:02	微信		无
814	2022/11/29 17:33:26	微信		无
815	2022/11/29 17:36:12	微信		无
816	2022/11/29 17:36:27	微信		无
817	2022/11/29 17:37:15	微信		无
818	2022/11/29 17:38:38	微信		无
819	2022/11/29 17:39:09	微信		无
820	2022/11/29 17:42:15	微信		无
821	2022/11/29 17:42:59	微信		无
822	2022/11/29 17:44:25	微信		自己的教学水平要高一些
823	2022/11/29 17:44:59	微信		无
824	2022/11/29 17:45:39	微信		无
825	2022/11/29 17:47:35	微信		无
826	2022/11/29 17:47:58	微信		引入和家长的互动
827	2022/11/29 17:49:29	微信		不要选择过于复杂的技术与平台，要选择大家都熟悉的技术与平台
828	2022/11/29 17:50:42	微信		无
829	2022/11/29 17:51:27	微信		无
830	2022/11/29 17:54:10	微信		要及时关注学生的学情，来及时调整自己的教学方案，提高学生的参与感
831	2022/11/29 17:54:30	微信		无
832	2022/11/29 17:54:52	微信		无
833	2022/11/29 17:55:30	微信		无
834	2022/11/29 17:57:41	微信		无
835	2022/11/29 17:59:27	微信		无
836	2022/11/29 17:59:59	微信		无
837	2022/11/29 18:00:02	微信		添加合适的奖励
838	2022/11/29 18:00:50	微信		无
839	2022/11/29 18:05:30	微信		无
840	2022/11/29 18:07:03	微信		无
841	2022/11/29 18:07:13	微信		无
842	2022/11/29 18:07:34	微信		老师备课的时候要好好准备，使课堂能够顺利开展
843	2022/11/29 18:08:15	微信		无
844	2022/11/29 18:12:19	微信		无
845	2022/11/29 18:12:26	微信		无
846	2022/11/29 18:12:37	微信		无
847	2022/11/29 18:15:35	微信		切入生活，建立生活化课堂
848	2022/11/29 18:15:38	微信		无
849	2022/11/29 18:17:15	微信		无
850	2022/11/29 18:17:58	微信		利用一些任务教学的方法提高学生参与的积极性
851	2022/11/29 18:18:18	微信		无
852	2022/11/29 18:19:59	微信		无
853	2022/11/29 18:20:51	微信		无
854	2022/11/29 18:21:59	微信		无
855	2022/11/29 18:22:25	微信		无
856	2022/11/29 18:26:29	微信		无
857	2022/11/29 18:26:31	微信		无
858	2022/11/29 18:26:56	微信		知识点衔接紧密
859	2022/11/29 18:27:07	微信		无
860	2022/11/29 18:28:08	微信		无
861	2022/11/29 18:31:45	微信		对学生的评价能够多元具体一点
862	2022/11/29 18:31:58	微信		无
863	2022/11/29 18:33:28	微信		老师能够详细的讲解和示例如何运用知识，提高学生参与课堂的积极性
864	2022/11/29 18:33:45	微信		无
865	2022/11/29 18:34:44	微信		无
866	2022/11/29 18:37:31	微信		无
867	2022/11/29 18:37:57	微信		无
868	2022/11/29 18:38:01	微信		无
869	2022/11/29 18:38:21	微信		无
870	2022/11/29 18:40:31	微信		无
871	2022/11/29 18:42:40	微信		无
872	2022/11/29 18:43:41	微信		无
873	2022/11/29 18:43:57	微信		无
874	2022/11/29 18:44:06	微信		无
875	2022/11/29 18:45:27	微信		无
876	2022/11/29 18:47:05	微信		提高英语和生活的结合力度
877	2022/11/29 18:48:32	微信		无
878	2022/11/29 18:48:55	微信		无
879	2022/11/29 18:51:42	微信		无
880	2022/11/29 18:52:23	微信		无
881	2022/11/29 18:53:25	微信		无
882	2022/11/29 18:54:19	微信		课程的设计要有系统性
883	2022/11/29 18:55:58	微信		无
884	2022/11/29 18:57:34	微信		提高活动的奖励
885	2022/11/29 18:57:57	微信		无
886	2022/11/29 18:59:04	微信		在线课堂的设备要稳定，网络顺畅
887	2022/11/29 18:59:11	微信		无
888	2022/11/29 19:03:05	微信		无
889	2022/11/29 19:04:11	微信		无
890	2022/11/29 19:04:17	微信		无
891	2022/11/29 19:04:24	微信		无
892	2022/11/29 19:08:05	微信		无
893	2022/11/29 19:08:36	微信		添加生动的肢体语言
894	2022/11/29 19:10:47	微信		无
895	2022/11/29 19:12:07	微信		无
896	2022/11/29 19:12:21	微信		无
897	2022/11/29 19:13:09	微信		无
898	2022/11/29 19:13:17	微信		无
899	2022/11/29 19:15:47	微信		无
900	2022/11/29 19:16:46	微信		无
901	2022/11/29 19:18:05	微信		无
902	2022/11/29 19:18:56	微信		无
903	2022/11/29 19:20:09	微信		无
904	2022/11/29 19:20:43	微信		无
905	2022/11/29 19:21:12	微信		无
906	2022/11/29 19:22:27	微信		无
907	2022/11/29 19:24:38	微信		无
908	2022/11/29 19:25:29	微信		无
909	2022/11/29 19:25:32	微信		无
910	2022/11/29 19:26:17	微信		采取任务教学法
911	2022/11/29 19:29:07	微信		无
912	2022/11/29 19:30:32	微信		无
913	2022/11/29 19:30:36	微信		无
914	2022/11/29 19:31:20	微信		无
915	2022/11/29 19:31:34	微信		无
916	2022/11/29 19:35:52	微信		老师自己对教学活动开展有一种教育情怀
917	2022/11/29 19:36:14	微信		老师在线授课水平高超
918	2022/11/29 19:36:20	微信		无
919	2022/11/29 19:36:50	微信		加大师生互动
920	2022/11/29 19:37:22	微信		无
921	2022/11/29 19:42:50	微信		无
922	2022/11/29 19:43:54	微信		无
923	2022/11/29 19:43:56	微信		无
924	2022/11/29 19:44:01	微信		无
925	2022/11/29 19:45:27	微信		无
926	2022/11/29 19:47:11	微信		无
927	2022/11/29 19:49:45	微信		无
928	2022/11/29 19:49:57	微信		无
929	2022/11/29 19:51:02	微信		无
930	2022/11/29 19:51:13	微信		无
931	2022/11/29 19:52:23	微信		无
932	2022/11/29 19:56:21	微信		做好时间规划
933	2022/11/29 19:56:25	微信		无
934	2022/11/29 19:56:54	微信		无
935	2022/11/29 19:57:13	微信		穿插趣味视频
936	2022/11/29 19:57:51	微信		无
937	2022/11/29 20:01:55	微信		无
938	2022/11/29 20:02:03	微信		无
939	2022/11/29 20:02:07	微信		无
940	2022/11/29 20:02:53	微信		无
941	2022/11/29 20:03:15	微信		无
942	2022/11/29 20:07:45	微信		无
943	2022/11/29 20:08:34	微信		加强意识方面的教育，让学生从主观上认识到学习的重要性
944	2022/11/29 20:10:20	微信		无
945	2022/11/29 20:10:28	微信		无
946	2022/11/29 20:10:54	微信		无
947	2022/11/29 20:13:35	微信		无
948	2022/11/29 20:13:42	微信		抽查学生复述
949	2022/11/29 20:14:59	微信		无
950	2022/11/29 20:17:25	微信		无
951	2022/11/29 20:18:16	微信		无
952	2022/11/29 20:19:30	微信		在线设备可以提高学生的听课效率
953	2022/11/29 20:19:33	微信		无
954	2022/11/29 20:21:54	微信		老师的教师活动设计要尽量的新颖
955	2022/11/29 20:24:41	微信		无
956	2022/11/29 20:24:57	微信		无
957	2022/11/29 20:25:11	微信		无
958	2022/11/29 20:26:30	微信		无
959	2022/11/29 20:30:48	微信		无
960	2022/11/29 20:31:16	微信		无
961	2022/11/29 20:31:32	微信		无
962	2022/11/29 20:31:46	微信		课程的开展要有序
963	2022/11/29 20:35:11	微信		无
964	2022/11/29 20:35:21	微信		无
965	2022/11/29 20:36:54	微信		无
966	2022/11/29 20:37:08	微信		无
967	2022/11/29 20:37:41	微信		无
968	2022/11/29 20:39:54	微信		与生活知识结合
969	2022/11/29 20:40:57	微信		无
970	2022/11/29 20:41:23	微信		无
971	2022/11/29 20:41:53	微信		创设一些生活情境
972	2022/11/29 20:42:06	微信		无
973	2022/11/29 20:45:37	微信		无
974	2022/11/29 20:46:20	微信		无
975	2022/11/29 20:47:41	微信		加强日常口语活动的开展，活跃课堂
976	2022/11/29 20:48:09	微信		无
977	2022/11/29 20:48:38	微信		无
978	2022/11/29 20:50:17	微信		课程节奏把握得当
979	2022/11/29 20:52:03	微信		无
980	2022/11/29 20:53:02	微信		无
981	2022/11/29 20:55:32	微信		无
982	2022/11/29 20:55:49	微信		无
983	2022/11/29 20:58:52	微信		无
984	2022/11/29 20:59:02	微信		无
985	2022/11/29 20:59:32	微信		无
986	2022/11/29 21:01:17	微信		无
987	2022/11/29 21:03:09	微信		无
988	2022/11/29 21:05:25	微信		无
989	2022/11/29 21:06:22	微信		无
990	2022/11/29 21:07:27	微信		无
991	2022/11/29 21:08:29	微信		优化课堂桌面
992	2022/11/29 21:08:45	微信		添加更多的礼品
993	2022/11/29 21:10:15	微信		无
994	2022/11/29 21:11:45	微信		多多设计一些活动
995	2022/11/29 21:13:12	微信		无
996	2022/11/29 21:13:14	微信		老师自己要对现代科技要熟练一点
997	2022/11/29 21:15:31	微信		无
998	2022/11/29 21:17:13	微信		无
999	2022/11/29 21:17:53	微信		讲课的内容要与学生的实际生活相贴合
1000	2022/11/29 21:18:00	微信		无
1001	2022/11/29 21:20:47	微信		老师应该扮演一个资源提供者的角色
1002	2022/11/29 21:23:38	微信		无
1003	2022/11/29 21:24:21	微信		无
1004	2022/11/29 21:24:26	微信		无
1005	2022/11/29 21:26:02	微信		无
1006	2022/11/29 21:28:22	微信		无
1007	2022/11/29 21:28:40	微信		无
1008	2022/11/29 21:30:31	微信		无
1009	2022/11/29 21:30:35	微信		无
1010	2022/11/29 21:31:37	微信		能够做到真正的尊重学生
1011	2022/11/29 21:33:30	微信		无
1012	2022/11/29 21:33:58	微信		无
1013	2022/11/29 21:35:17	微信		无
1014	2022/11/29 21:35:28	微信		无
1015	2022/11/29 21:35:53	微信		无
1016	2022/11/29 21:37:51	微信		无
1017	2022/11/29 21:38:17	微信		讲故事的方式讲课
1018	2022/11/29 21:41:23	微信		无
1019	2022/11/29 21:42:02	微信		无
1020	2022/11/29 21:43:17	微信		无
1021	2022/11/29 21:43:46	微信		无
1022	2022/11/29 21:47:44	微信		无
1023	2022/11/29 21:47:47	微信		无
1024	2022/11/29 21:48:03	微信		无
1025	2022/11/29 21:49:17	微信		无
1026	2022/11/29 21:49:35	微信		无
1027	2022/11/29 21:52:29	微信		无
1028	2022/11/29 21:53:12	微信		无
1029	2022/11/29 21:54:19	微信		无
1030	2022/11/29 21:55:05	微信		无
1031	2022/11/29 21:56:35	微信		无
1032	2022/11/29 21:58:02	微信		不要用僵化的管理束缚教师和学生，要为师生提供服务与便利
1033	2022/11/29 21:58:55	微信		无
1034	2022/11/29 21:59:50	微信		无
1035	2022/11/29 22:01:22	微信		无
1036	2022/11/29 22:02:44	微信		无
1037	2022/11/29 22:02:47	微信		无
1038	2022/11/29 22:03:59	微信		无
1039	2022/11/29 22:05:24	微信		无
1040	2022/11/29 22:09:49	微信		无
1041	2022/11/29 22:12:48	微信		无
