# Supplementary material for: Predicting student and instructor e-readiness and promoting e-learning success in online EFL class during the COVID-19 pandemic: A case from China
Source: PLoS One. 2023 May 8;18(5):e0284334. doi: 10.1371/journal.pone.0284334 (PMC10166505; doi:10.1371/journal.pone.0284334)
Supplement: S1 File — (ZIP) [file pone.0284334.s001.zip › Supporting information/μòÖσ╕êΣ╕╗ΦoéΘóÿμò░μì«/Φ»aτ╗åΣ┐íμü»--τ1⁄41⁄458Θóÿτ¡öμíê.xlsx]

## Sheet: Sheet1
序号	提交答卷时间	来源	来源详情	答案文本
24	2022/11/19 11:21:29	微信	饶高琦[未知]	无
28	2022/11/19 11:42:36	微信	🐑👄🍃[未知]	网络卡顿
52	2022/11/19 13:09:03	手机提交	直接访问	监管
63	2022/11/19 13:21:58	手机提交	直接访问	小组活动很难展开
80	2022/11/19 13:31:51	手机提交	直接访问	无
84	2022/11/19 13:33:35	手机提交	直接访问	学生不参与
89	2022/11/19 13:40:59	微信	jennylau[未知]	无法较好的跟踪学生学习效果
117	2022/11/19 15:25:57	微信	翠翠[未知]	学生参与不强
119	2022/11/19 15:47:28	手机提交	直接访问	无法实现有效监管
123	2022/11/19 16:05:41	微信	鱼兮(嗜晓鱼)[未知]	无
151	2022/11/19 18:22:26	手机提交	直接访问	学生上课挂机
211	2022/11/20 14:50:01	微信	邓李肇[未知]	学生对网课认识不足，互动不足，学习纪律不好管控。
233	2022/11/21 9:07:38	微信	十三[未知]	互动
398	2022/11/28 15:25:37	微信		无
399	2022/11/28 15:25:46	微信		无
400	2022/11/28 15:26:13	微信		无
401	2022/11/28 15:26:53	微信		无
402	2022/11/28 15:26:57	微信		无
403	2022/11/28 15:30:50	微信		无
404	2022/11/28 15:31:16	微信		没有上课的氛围
406	2022/11/28 15:31:31	微信		无
407	2022/11/28 15:31:41	微信		学生会很难从实际生活中获得来自同伴或者老师的帮助
408	2022/11/28 15:32:00	微信		网课时间久了之后 学生上课不认真 回答问题积极性也很弱
409	2022/11/28 15:37:39	微信		无
410	2022/11/28 15:37:58	微信		无
411	2022/11/28 15:38:16	微信		无
412	2022/11/28 15:39:11	微信		无
413	2022/11/28 15:40:24	微信		无
414	2022/11/28 21:46:21	微信		无
415	2022/11/28 21:46:30	微信		无
416	2022/11/28 21:46:35	微信		无
417	2022/11/28 21:46:58	微信		无
418	2022/11/28 21:47:17	微信		无
419	2022/11/28 21:51:18	微信		无
420	2022/11/28 21:51:20	微信		无
421	2022/11/28 21:51:31	微信		无
422	2022/11/28 21:52:49	微信		无
423	2022/11/28 21:54:33	微信		需要准备大量额外的学习资料加重学生的学习负担
424	2022/11/28 21:56:00	微信		无
425	2022/11/28 21:56:29	微信		无
426	2022/11/28 21:56:34	微信		疫情期间 很多特殊因素 网课进度也慢
427	2022/11/28 21:58:54	微信		不能很好的掌握在线课程各个讲解部分所花费的时间
428	2022/11/28 22:01:02	微信		无
429	2022/11/28 22:01:46	微信		无
430	2022/11/28 22:02:29	微信		无
431	2022/11/28 22:03:50	微信		无
432	2022/11/28 22:05:21	微信		加重老师的负担，在讲课的同时要更加注重纪律的维护和随时检查网络状况
433	2022/11/28 22:05:29	微信		无
434	2022/11/28 22:07:10	微信		无
435	2022/11/28 22:07:46	微信		无
436	2022/11/28 22:08:11	微信		无
437	2022/11/28 22:10:29	微信		无
438	2022/11/28 22:12:26	微信		无
439	2022/11/28 22:12:40	微信		无
440	2022/11/28 22:13:13	微信		无
441	2022/11/28 22:13:34	微信		会一直坐着上课，没有时间锻炼
442	2022/11/28 22:15:51	微信		无
443	2022/11/28 22:18:21	微信		无
444	2022/11/28 22:18:34	微信		老师更加难以建立威信
445	2022/11/28 22:20:08	微信		无
446	2022/11/28 22:21:27	微信		无
447	2022/11/28 22:23:37	微信		无
448	2022/11/28 22:23:51	微信		不能及时修改作业或者考试
449	2022/11/28 22:25:00	微信		无
450	2022/11/28 22:25:57	微信		用电脑时间过长眼睛很不舒服
451	2022/11/28 22:28:05	微信		无
452	2022/11/28 22:28:26	微信		无
453	2022/11/28 22:28:49	微信		无
454	2022/11/28 22:32:34	微信		无
455	2022/11/28 22:32:57	微信		无
456	2022/11/28 22:33:09	微信		学生整体比较佛系，没有进取心
457	2022/11/28 22:34:15	微信		无
458	2022/11/28 22:37:07	微信		无
459	2022/11/28 22:38:34	微信		无
460	2022/11/28 22:40:14	微信		无
461	2022/11/28 22:40:30	微信		无
462	2022/11/28 22:40:41	微信		无
463	2022/11/28 22:42:52	微信		无
464	2022/11/28 22:43:12	微信		无
465	2022/11/28 22:44:52	微信		无
466	2022/11/28 22:45:01	微信		无
467	2022/11/28 22:48:11	微信		无
468	2022/11/28 22:50:40	微信		对多媒体以及在线设备不太会用，拉低教学进度
469	2022/11/28 22:50:46	微信		无
470	2022/11/28 22:51:02	微信		无
471	2022/11/28 22:53:15	微信		无
472	2022/11/28 22:56:36	微信		跟不上当下潮流，与学生的共同话语缺乏
473	2022/11/28 22:57:53	微信		无
474	2022/11/28 22:57:58	微信		无
475	2022/11/28 22:57:59	微信		无
476	2022/11/28 23:00:46	微信		无
477	2022/11/28 23:01:11	微信		无
478	2022/11/28 23:03:15	微信		无
479	2022/11/28 23:04:19	微信		无
480	2022/11/28 23:06:10	微信		无
481	2022/11/28 23:06:35	微信		不好设计教学活动
482	2022/11/28 23:07:14	微信		对于一些违纪的学生，因为是远程，很难对其有任何处理
483	2022/11/28 23:08:43	微信		无
484	2022/11/28 23:09:48	微信		课后作业的抽查很难达到应有的效果
485	2022/11/28 23:11:47	微信		无
486	2022/11/28 23:13:10	微信		受到学生的反馈很少
487	2022/11/28 23:13:20	微信		无
488	2022/11/28 23:14:44	微信		基础太差的同学，加剧其学习的困难
489	2022/11/28 23:15:05	微信		无
490	2022/11/28 23:16:11	微信		租的房子有些没有无线网的 流量不够用
491	2022/11/28 23:18:36	微信		学生理解偏差
492	2022/11/28 23:19:53	微信		自己的专业水平有待提升
493	2022/11/29 9:17:32	微信		无
494	2022/11/29 9:17:48	微信		无
495	2022/11/29 9:18:51	微信		无
496	2022/11/29 9:19:08	微信		无
497	2022/11/29 9:21:49	微信		无
498	2022/11/29 9:23:17	微信		无
499	2022/11/29 9:24:27	微信		对于在线设备的功能不太会花样使用
500	2022/11/29 9:24:33	微信		无
501	2022/11/29 9:28:23	微信		无
502	2022/11/29 9:29:00	微信		不能理解当下学生的学习心理
503	2022/11/29 9:29:08	微信		无
504	2022/11/29 9:30:32	微信		无
505	2022/11/29 9:31:16	微信		无
506	2022/11/29 9:33:51	微信		无
507	2022/11/29 9:34:11	微信		无
508	2022/11/29 9:35:16	微信		无
509	2022/11/29 9:36:26	微信		无
510	2022/11/29 9:36:41	微信		无
511	2022/11/29 9:40:55	微信		无
512	2022/11/29 9:40:58	微信		无
513	2022/11/29 9:41:13	微信		无
514	2022/11/29 9:41:54	微信		无
515	2022/11/29 9:46:46	微信		无
516	2022/11/29 9:47:13	微信		无
517	2022/11/29 9:47:19	微信		无
518	2022/11/29 9:48:14	微信		无
519	2022/11/29 9:48:39	微信		无
520	2022/11/29 9:51:39	微信		无
521	2022/11/29 9:52:34	微信		无
522	2022/11/29 9:54:00	微信		无
523	2022/11/29 9:56:04	微信		无
524	2022/11/29 9:57:30	微信		无
525	2022/11/29 9:57:59	微信		学习没有计划性
526	2022/11/29 9:59:03	微信		无
527	2022/11/29 9:59:13	微信		无
528	2022/11/29 10:02:43	微信		无
529	2022/11/29 10:03:26	微信		无
530	2022/11/29 10:03:32	微信		学校没有很重视对在线老师的培养
531	2022/11/29 10:03:53	微信		无
532	2022/11/29 10:04:40	微信		无
533	2022/11/29 10:08:12	微信		需要他人监督的学生更加难以认真学习
534	2022/11/29 10:08:18	微信		无
535	2022/11/29 10:10:04	微信		无
536	2022/11/29 10:10:17	微信		无
537	2022/11/29 10:11:05	微信		无
538	2022/11/29 10:12:58	微信		无
539	2022/11/29 10:13:14	微信		无
540	2022/11/29 10:14:49	微信		无
541	2022/11/29 10:15:05	微信		无
542	2022/11/29 10:16:40	微信		无
543	2022/11/29 10:18:58	微信		无
544	2022/11/29 10:19:06	微信		无
545	2022/11/29 10:19:52	微信		无
546	2022/11/29 10:20:22	微信		无
547	2022/11/29 10:22:07	微信		无
548	2022/11/29 10:23:36	微信		无
549	2022/11/29 10:23:39	微信		无
550	2022/11/29 10:25:27	微信		无
551	2022/11/29 10:25:58	微信		无
552	2022/11/29 10:29:13	微信		无
553	2022/11/29 10:29:46	微信		学生对英语学生不敢兴趣
554	2022/11/29 10:30:13	微信		无
555	2022/11/29 10:30:26	微信		无
556	2022/11/29 10:30:51	微信		无
557	2022/11/29 10:33:27	微信		无
558	2022/11/29 10:34:07	微信		无
559	2022/11/29 10:34:56	微信		无
560	2022/11/29 10:35:25	微信		无
561	2022/11/29 10:36:58	微信		课堂纪律难以维护
562	2022/11/29 10:38:31	微信		通常都是老师一个人再讲，教学热情降低
563	2022/11/29 10:38:54	微信		无
564	2022/11/29 10:40:10	微信		无
565	2022/11/29 10:41:02	微信		无
566	2022/11/29 12:37:29	微信		无
567	2022/11/29 12:38:12	微信		无
568	2022/11/29 12:38:47	微信		无
569	2022/11/29 12:38:47	微信		学生回答问题不积极
570	2022/11/29 12:39:08	微信		无
571	2022/11/29 12:42:10	微信		无
572	2022/11/29 12:42:38	微信		与学生的互动
573	2022/11/29 12:43:17	微信		无
574	2022/11/29 12:45:23	微信		对授课设备不熟悉
575	2022/11/29 12:46:22	微信		无
576	2022/11/29 12:46:29	微信		无
577	2022/11/29 12:47:39	微信		无
578	2022/11/29 12:48:31	微信		无
579	2022/11/29 12:52:41	微信		无
580	2022/11/29 12:52:51	微信		无
581	2022/11/29 12:53:14	微信		无
582	2022/11/29 12:54:11	微信		无
583	2022/11/29 12:56:59	微信		无
584	2022/11/29 12:57:30	微信		无
585	2022/11/29 12:58:04	微信		无
586	2022/11/29 13:01:04	微信		无
587	2022/11/29 13:01:49	微信		无
588	2022/11/29 13:01:52	微信		无
589	2022/11/29 13:02:38	微信		无
590	2022/11/29 13:04:19	微信		无
591	2022/11/29 13:05:46	微信		无
592	2022/11/29 13:06:31	微信		无
593	2022/11/29 13:07:19	微信		无
594	2022/11/29 13:09:33	微信		无
595	2022/11/29 13:10:34	微信		无
596	2022/11/29 13:10:54	微信		无
597	2022/11/29 13:10:58	微信		无
598	2022/11/29 13:14:27	微信		无
599	2022/11/29 13:14:41	微信		布置的作业完成进度很慢
600	2022/11/29 13:15:12	微信		无
601	2022/11/29 13:15:28	微信		无
602	2022/11/29 13:17:13	微信		无
603	2022/11/29 13:20:24	微信		无
604	2022/11/29 13:21:10	微信		无
605	2022/11/29 13:22:21	微信		无
606	2022/11/29 13:22:38	微信		无
607	2022/11/29 13:22:45	微信		无
608	2022/11/29 13:26:13	微信		要花很多时间在教学设计上以便希望提升教学效果
609	2022/11/29 13:26:14	微信		无
610	2022/11/29 13:27:07	微信		网课状况百出 进度慢
611	2022/11/29 13:28:12	微信		无
612	2022/11/29 13:28:32	微信		无
613	2022/11/29 13:30:33	微信		无
614	2022/11/29 13:31:27	微信		自已的时间管理能力不太好
615	2022/11/29 13:32:02	微信		无
616	2022/11/29 13:33:29	微信		更加难以察觉学生的学习情况
617	2022/11/29 13:34:57	微信		学生作业完成情况不好把控
618	2022/11/29 13:36:27	微信		无
619	2022/11/29 13:36:48	微信		无
620	2022/11/29 13:38:11	微信		无
621	2022/11/29 13:38:14	微信		无
622	2022/11/29 13:40:17	微信		教学的效果很难保证
623	2022/11/29 13:42:58	微信		无
624	2022/11/29 13:43:34	微信		无
625	2022/11/29 13:44:04	微信		无
626	2022/11/29 13:45:44	微信		无
627	2022/11/29 13:46:11	微信		无
628	2022/11/29 13:47:51	微信		无
629	2022/11/29 13:50:52	微信		不能有行之有效的管理手段提高教学质量
630	2022/11/29 13:51:19	微信		无
631	2022/11/29 13:51:26	微信		无
632	2022/11/29 13:52:15	微信		无
633	2022/11/29 13:53:16	微信		无
634	2022/11/29 13:56:11	微信		无
635	2022/11/29 13:56:54	微信		无
636	2022/11/29 13:58:56	微信		无
637	2022/11/29 13:58:57	微信		无
638	2022/11/29 14:00:44	微信		无
639	2022/11/29 14:01:56	微信		无
640	2022/11/29 14:04:14	微信		无
641	2022/11/29 14:05:19	微信		无
642	2022/11/29 14:06:14	微信		无
643	2022/11/29 14:06:26	微信		无
644	2022/11/29 14:07:47	微信		无
645	2022/11/29 14:08:54	微信		网络状态不好时，会影响学习的进程
646	2022/11/29 14:12:02	微信		无
647	2022/11/29 14:13:01	微信		无
648	2022/11/29 14:13:29	微信		无
649	2022/11/29 14:13:33	微信		无
650	2022/11/29 14:14:12	微信		无
651	2022/11/29 14:17:55	微信		无
652	2022/11/29 14:18:57	微信		无
653	2022/11/29 14:19:21	微信		无
654	2022/11/29 14:20:25	微信		网路出现问题就无法教学
655	2022/11/29 14:20:45	微信		无
656	2022/11/29 14:23:38	微信		无
657	2022/11/29 14:23:59	微信		课堂纪律差
658	2022/11/29 14:25:50	微信		无
659	2022/11/29 14:26:01	微信		无
660	2022/11/29 14:26:07	微信		无
661	2022/11/29 14:27:58	微信		对学生的德育渗透难以通过动作神态等方式来传达，效果也会随之降低
662	2022/11/29 14:28:59	微信		无
663	2022/11/29 14:31:35	微信		无
664	2022/11/29 14:32:17	微信		无
665	2022/11/29 14:33:19	微信		无
666	2022/11/29 14:33:26	微信		没有真实的互动，没有知识传授的真实感
667	2022/11/29 14:33:38	微信		无
668	2022/11/29 14:36:17	微信		无
669	2022/11/29 14:36:49	微信		想要提升自己在线授课的能力，却难以找到合适的学习资源
670	2022/11/29 14:38:27	微信		有些学生家里没有电子设备 教学不易开展
671	2022/11/29 14:38:35	微信		学生容易开小差
672	2022/11/29 14:40:03	微信		学生的接受力不强 感觉都学的不好
673	2022/11/29 14:41:05	微信		无
674	2022/11/29 14:42:58	微信		无
675	2022/11/29 14:43:14	微信		没有录播的功能，阻碍学生的回放学习
676	2022/11/29 14:43:29	微信		无
677	2022/11/29 14:46:08	微信		无
678	2022/11/29 14:46:39	微信		无
679	2022/11/29 14:49:19	微信		学生学习很容易陷入形式主义
680	2022/11/29 14:50:33	微信		无
681	2022/11/29 14:51:11	微信		无
682	2022/11/29 14:51:48	微信		无
683	2022/11/29 14:51:52	微信		学习氛围薄弱，在讲解重要知识点时没有学生的呼应
684	2022/11/29 14:54:57	微信		互动感很弱
685	2022/11/29 14:55:06	微信		无
686	2022/11/29 14:55:34	微信		无
687	2022/11/29 14:57:13	微信		无
688	2022/11/29 14:59:15	微信		无
689	2022/11/29 14:59:51	微信		课后作业做得更加差劲
690	2022/11/29 15:00:41	微信		无
691	2022/11/29 15:00:48	微信		实时的教学成果，教师很难跟进，与家长配合度差
692	2022/11/29 15:01:36	微信		无
693	2022/11/29 15:04:41	微信		无
694	2022/11/29 15:05:00	微信		无
695	2022/11/29 15:07:47	微信		无
696	2022/11/29 15:08:00	微信		课程的进行受网络等因素的影响很大
697	2022/11/29 15:08:22	微信		无
698	2022/11/29 15:09:15	微信		无
699	2022/11/29 15:09:46	微信		无
700	2022/11/29 15:12:27	微信		无
701	2022/11/29 15:13:10	微信		无
702	2022/11/29 15:13:41	微信		无
703	2022/11/29 15:16:03	微信		无
704	2022/11/29 15:16:36	微信		无
705	2022/11/29 15:17:43	微信		难以察觉学生的状态
706	2022/11/29 15:20:02	微信		没有可以互相借鉴学习的优秀教师
707	2022/11/29 15:24:46	微信		无
708	2022/11/29 15:24:52	微信		无
709	2022/11/29 15:25:39	微信		还不习惯线上教学的模式
710	2022/11/29 15:25:51	微信		无
711	2022/11/29 15:27:02	微信		无
712	2022/11/29 15:30:09	微信		无
713	2022/11/29 15:30:54	微信		无
714	2022/11/29 15:31:50	微信		学生专注力时间短 经常开小差
715	2022/11/29 15:32:27	微信		无
716	2022/11/29 15:35:53	微信		学生不能坚持并持之以恒的学习
717	2022/11/29 15:36:13	微信		无
718	2022/11/29 15:37:01	微信		无
719	2022/11/29 15:37:08	微信		无
720	2022/11/29 15:37:15	微信		很难对学生学习状态进行监督
721	2022/11/29 15:40:36	微信		无
722	2022/11/29 15:41:38	微信		无
723	2022/11/29 15:41:59	微信		总是会忘记学生在弹幕里面问的问题，有时候没有及时回答他们
724	2022/11/29 15:44:11	微信		网络有时候不流畅 容易卡顿 打乱思绪
725	2022/11/29 15:45:51	微信		无
726	2022/11/29 15:46:16	微信		无
727	2022/11/29 15:46:36	微信		无
728	2022/11/29 15:47:07	微信		无
729	2022/11/29 15:50:11	微信		无
730	2022/11/29 15:51:08	微信		无
731	2022/11/29 15:51:19	微信		无
732	2022/11/29 15:51:34	微信		无
733	2022/11/29 15:52:16	微信		无
734	2022/11/29 15:55:56	微信		无
735	2022/11/29 15:57:53	微信		教师、学生对于线上课程略有排斥
736	2022/11/29 15:58:21	微信		无
737	2022/11/29 15:58:22	微信		无
738	2022/11/29 15:59:05	微信		无
739	2022/11/29 16:00:33	微信		不能感受到真实的师生知识传授的氛围，不太习惯
740	2022/11/29 16:02:53	微信		没有自制力的学生会彻底的放飞自我
741	2022/11/29 16:03:36	微信		无
742	2022/11/29 16:04:42	微信		无
743	2022/11/29 16:07:02	微信		无
744	2022/11/29 16:07:29	微信		无
745	2022/11/29 16:08:52	微信		无
746	2022/11/29 16:09:24	微信		无
747	2022/11/29 16:09:58	微信		无
748	2022/11/29 16:12:09	微信		无
749	2022/11/29 16:13:29	微信		无
750	2022/11/29 16:16:19	微信		无
751	2022/11/29 16:16:28	微信		无
752	2022/11/29 16:17:01	微信		无
753	2022/11/29 16:17:55	微信		无
754	2022/11/29 16:18:06	微信		无
755	2022/11/29 16:21:24	微信		无
756	2022/11/29 16:21:36	微信		无
757	2022/11/29 16:22:22	微信		无
758	2022/11/29 16:22:50	微信		无
759	2022/11/29 16:25:11	微信		无
760	2022/11/29 16:28:10	微信		无
761	2022/11/29 16:30:26	微信		无
762	2022/11/29 16:30:31	微信		无
763	2022/11/29 16:32:44	微信		自己所用的网络设备很卡顿
764	2022/11/29 16:35:02	微信		无
765	2022/11/29 16:36:54	微信		无
766	2022/11/29 16:37:19	微信		无
767	2022/11/29 16:37:44	微信		无
768	2022/11/29 16:39:26	微信		无
769	2022/11/29 16:39:52	微信		无
770	2022/11/29 16:41:48	微信		无
771	2022/11/29 16:44:17	微信		无
772	2022/11/29 16:44:38	微信		无
773	2022/11/29 16:44:50	微信		无
774	2022/11/29 16:49:09	微信		无
775	2022/11/29 16:50:03	微信		无
776	2022/11/29 16:50:18	微信		无
777	2022/11/29 16:51:10	微信		无
778	2022/11/29 16:51:15	微信		无
779	2022/11/29 16:54:26	微信		无
780	2022/11/29 16:55:06	微信		无
781	2022/11/29 16:55:21	微信		学生的接受能力
782	2022/11/29 16:58:03	微信		无
783	2022/11/29 16:58:18	微信		回答问题时，连了学生的麦，但是学生没有严肃的回答，涣散学生的注意力
784	2022/11/29 17:00:21	微信		无
785	2022/11/29 17:01:28	微信		自己不能应付课堂的突发情况
786	2022/11/29 17:03:06	微信		不适应这种在线的讲课方式
787	2022/11/29 17:04:38	微信		对于一些突发状况更加难以处理
788	2022/11/29 17:04:43	微信		整节课下来 或者一章内容下来 学生知识掌握不好 记忆不深刻
789	2022/11/29 17:07:25	微信		无
790	2022/11/29 17:08:00	微信		会对教师的事业热情有所降低
791	2022/11/29 17:08:54	微信		无
792	2022/11/29 17:09:45	微信		无
793	2022/11/29 17:10:17	微信		无
794	2022/11/29 17:12:36	微信		无
795	2022/11/29 17:13:35	微信		更加难以预测学生学习的真实情况
796	2022/11/29 17:15:10	微信		无
797	2022/11/29 17:15:12	微信		无
798	2022/11/29 17:16:55	微信		无
799	2022/11/29 17:17:47	微信		对于基础薄弱的学生，会学习起来更加困难
800	2022/11/29 17:18:11	微信		无
801	2022/11/29 17:19:58	微信		学生依旧认为在线课堂没有线下课堂重要
802	2022/11/29 17:20:49	微信		无
803	2022/11/29 17:21:47	微信		无
804	2022/11/29 17:24:13	微信		无
805	2022/11/29 17:25:11	微信		无
806	2022/11/29 17:25:26	微信		无
807	2022/11/29 17:25:48	微信		无
808	2022/11/29 17:27:27	微信		准备教案花费时间更多 压力大
809	2022/11/29 17:29:00	微信		无
810	2022/11/29 17:31:20	微信		无
811	2022/11/29 17:31:35	微信		无
812	2022/11/29 17:31:43	微信		无
813	2022/11/29 17:33:02	微信		无
814	2022/11/29 17:33:26	微信		无
815	2022/11/29 17:36:12	微信		无
816	2022/11/29 17:36:27	微信		无
817	2022/11/29 17:37:15	微信		无
818	2022/11/29 17:38:38	微信		无
819	2022/11/29 17:39:09	微信		无
820	2022/11/29 17:42:15	微信		无
821	2022/11/29 17:42:59	微信		无
822	2022/11/29 17:44:25	微信		老师需要搜索更多丰富的教学资源 准备工作太繁琐
823	2022/11/29 17:44:59	微信		无
824	2022/11/29 17:45:39	微信		无
825	2022/11/29 17:47:35	微信		无
826	2022/11/29 17:47:58	微信		长时间在线教学容易疲惫
827	2022/11/29 17:49:29	微信		经常卡顿、断网，课程断断续续，老师和学生都手忙脚乱
828	2022/11/29 17:50:42	微信		无
829	2022/11/29 17:51:27	微信		无
830	2022/11/29 17:54:10	微信		在线课堂中，学生的学习积极性降低
831	2022/11/29 17:54:30	微信		无
832	2022/11/29 17:54:52	微信		无
833	2022/11/29 17:55:30	微信		无
834	2022/11/29 17:57:41	微信		无
835	2022/11/29 17:59:27	微信		无
836	2022/11/29 17:59:59	微信		无
837	2022/11/29 18:00:02	微信		对传统的讲授法很熟悉，但是对更加适合在线课堂任务驱动教学不太熟练
838	2022/11/29 18:00:50	微信		无
839	2022/11/29 18:05:30	微信		无
840	2022/11/29 18:07:03	微信		无
841	2022/11/29 18:07:13	微信		无
842	2022/11/29 18:07:34	微信		学习时长过长、教学方式单一、休息和锻炼时间减少
843	2022/11/29 18:08:15	微信		无
844	2022/11/29 18:12:19	微信		无
845	2022/11/29 18:12:26	微信		无
846	2022/11/29 18:12:37	微信		无
847	2022/11/29 18:15:35	微信		学生会用网络不好的缘由来逃避问题的回答
848	2022/11/29 18:15:38	微信		无
849	2022/11/29 18:17:15	微信		无
850	2022/11/29 18:17:58	微信		作业的检测会有同学百度查答案，达不到测评的效果
851	2022/11/29 18:18:18	微信		无
852	2022/11/29 18:19:59	微信		无
853	2022/11/29 18:20:51	微信		无
854	2022/11/29 18:21:59	微信		无
855	2022/11/29 18:22:25	微信		无
856	2022/11/29 18:26:29	微信		无
857	2022/11/29 18:26:31	微信		无
858	2022/11/29 18:26:56	微信		教学时间延长
859	2022/11/29 18:27:07	微信		无
860	2022/11/29 18:28:08	微信		无
861	2022/11/29 18:31:45	微信		学生不回答问题 要不回答问题支支吾吾 浪费太多课堂时间
862	2022/11/29 18:31:58	微信		无
863	2022/11/29 18:33:28	微信		教学方法是否适合
864	2022/11/29 18:33:45	微信		无
865	2022/11/29 18:34:44	微信		无
866	2022/11/29 18:37:31	微信		无
867	2022/11/29 18:37:57	微信		无
868	2022/11/29 18:38:01	微信		无
869	2022/11/29 18:38:21	微信		无
870	2022/11/29 18:40:31	微信		无
871	2022/11/29 18:42:40	微信		无
872	2022/11/29 18:43:41	微信		无
873	2022/11/29 18:43:57	微信		无
874	2022/11/29 18:44:06	微信		无
875	2022/11/29 18:45:27	微信		无
876	2022/11/29 18:47:05	微信		学生学习的注意力更加难以集中
877	2022/11/29 18:48:32	微信		无
878	2022/11/29 18:48:55	微信		无
879	2022/11/29 18:51:42	微信		无
880	2022/11/29 18:52:23	微信		无
881	2022/11/29 18:53:25	微信		无
882	2022/11/29 18:54:19	微信		学生会更加不尊重老师
883	2022/11/29 18:55:58	微信		无
884	2022/11/29 18:57:34	微信		想要提升自己的在线设备使用能力时，学校方面的帮助微小
885	2022/11/29 18:57:57	微信		无
886	2022/11/29 18:59:04	微信		学生的自觉性更低了
887	2022/11/29 18:59:11	微信		无
888	2022/11/29 19:03:05	微信		无
889	2022/11/29 19:04:11	微信		无
890	2022/11/29 19:04:17	微信		无
891	2022/11/29 19:04:24	微信		无
892	2022/11/29 19:08:05	微信		无
893	2022/11/29 19:08:36	微信		有些学生不能及时完成老师布置的专业
894	2022/11/29 19:10:47	微信		无
895	2022/11/29 19:12:07	微信		无
896	2022/11/29 19:12:21	微信		无
897	2022/11/29 19:13:09	微信		无
898	2022/11/29 19:13:17	微信		无
899	2022/11/29 19:15:47	微信		无
900	2022/11/29 19:16:46	微信		无
901	2022/11/29 19:18:05	微信		无
902	2022/11/29 19:18:56	微信		无
903	2022/11/29 19:20:09	微信		无
904	2022/11/29 19:20:43	微信		无
905	2022/11/29 19:21:12	微信		无
906	2022/11/29 19:22:27	微信		无
907	2022/11/29 19:24:38	微信		无
908	2022/11/29 19:25:29	微信		无
909	2022/11/29 19:25:32	微信		无
910	2022/11/29 19:26:17	微信		线上授课没有在教室的氛围感
911	2022/11/29 19:29:07	微信		无
912	2022/11/29 19:30:32	微信		无
913	2022/11/29 19:30:36	微信		无
914	2022/11/29 19:31:20	微信		无
915	2022/11/29 19:31:34	微信		无
916	2022/11/29 19:35:52	微信		学生学习效率更低
917	2022/11/29 19:36:14	微信		教师无法及时获得学生的反馈
918	2022/11/29 19:36:20	微信		无
919	2022/11/29 19:36:50	微信		成绩不太好的学生更加难以进步
920	2022/11/29 19:37:22	微信		无
921	2022/11/29 19:42:50	微信		无
922	2022/11/29 19:43:54	微信		无
923	2022/11/29 19:43:56	微信		无
924	2022/11/29 19:44:01	微信		无
925	2022/11/29 19:45:27	微信		无
926	2022/11/29 19:47:11	微信		无
927	2022/11/29 19:49:45	微信		无
928	2022/11/29 19:49:57	微信		无
929	2022/11/29 19:51:02	微信		无
930	2022/11/29 19:51:13	微信		无
931	2022/11/29 19:52:23	微信		无
932	2022/11/29 19:56:21	微信		学生态度懒散 注意力不集中
933	2022/11/29 19:56:25	微信		无
934	2022/11/29 19:56:54	微信		无
935	2022/11/29 19:57:13	微信		测评的效果大打折扣
936	2022/11/29 19:57:51	微信		无
937	2022/11/29 20:01:55	微信		无
938	2022/11/29 20:02:03	微信		无
939	2022/11/29 20:02:07	微信		无
940	2022/11/29 20:02:53	微信		无
941	2022/11/29 20:03:15	微信		无
942	2022/11/29 20:07:45	微信		无
943	2022/11/29 20:08:34	微信		不能很清楚的知道学生的学情
944	2022/11/29 20:10:20	微信		无
945	2022/11/29 20:10:28	微信		无
946	2022/11/29 20:10:54	微信		无
947	2022/11/29 20:13:35	微信		无
948	2022/11/29 20:13:42	微信		需要老师有较好的ppt制作能力，对于年纪较大的老师有很大的挑战
949	2022/11/29 20:14:59	微信		无
950	2022/11/29 20:17:25	微信		无
951	2022/11/29 20:18:16	微信		无
952	2022/11/29 20:19:30	微信		与学生沟通很不方便
953	2022/11/29 20:19:33	微信		无
954	2022/11/29 20:21:54	微信		自己做的规划很难完全在在线课堂是实施
955	2022/11/29 20:24:41	微信		无
956	2022/11/29 20:24:57	微信		无
957	2022/11/29 20:25:11	微信		无
958	2022/11/29 20:26:30	微信		无
959	2022/11/29 20:30:48	微信		无
960	2022/11/29 20:31:16	微信		无
961	2022/11/29 20:31:32	微信		无
962	2022/11/29 20:31:46	微信		不能即时了解学生的学习情况
963	2022/11/29 20:35:11	微信		无
964	2022/11/29 20:35:21	微信		无
965	2022/11/29 20:36:54	微信		无
966	2022/11/29 20:37:08	微信		无
967	2022/11/29 20:37:41	微信		无
968	2022/11/29 20:39:54	微信		自己对设备的操作不太熟练
969	2022/11/29 20:40:57	微信		无
970	2022/11/29 20:41:23	微信		无
971	2022/11/29 20:41:53	微信		缺席授课 各种理由请假
972	2022/11/29 20:42:06	微信		无
973	2022/11/29 20:45:37	微信		无
974	2022/11/29 20:46:20	微信		无
975	2022/11/29 20:47:41	微信		学生很难集中注意力，无法有效记忆
976	2022/11/29 20:48:09	微信		无
977	2022/11/29 20:48:38	微信		无
978	2022/11/29 20:50:17	微信		学生参与的积极性不高
979	2022/11/29 20:52:03	微信		无
980	2022/11/29 20:53:02	微信		无
981	2022/11/29 20:55:32	微信		无
982	2022/11/29 20:55:49	微信		无
983	2022/11/29 20:58:52	微信		无
984	2022/11/29 20:59:02	微信		无
985	2022/11/29 20:59:32	微信		无
986	2022/11/29 21:01:17	微信		无
987	2022/11/29 21:03:09	微信		无
988	2022/11/29 21:05:25	微信		无
989	2022/11/29 21:06:22	微信		无
990	2022/11/29 21:07:27	微信		无
991	2022/11/29 21:08:29	微信		能够收到学生的反馈越来越少
992	2022/11/29 21:08:45	微信		在线课堂不能更好的了解学生的学习情况
993	2022/11/29 21:10:15	微信		无
994	2022/11/29 21:11:45	微信		学生回答问题的积极性不高
995	2022/11/29 21:13:12	微信		无
996	2022/11/29 21:13:14	微信		教学内容质量相对下降，过程中问题频发
997	2022/11/29 21:15:31	微信		无
998	2022/11/29 21:17:13	微信		无
999	2022/11/29 21:17:53	微信		班级的纪律更加难以维护
1000	2022/11/29 21:18:00	微信		无
1001	2022/11/29 21:20:47	微信		讲了很多遍的知识点总是难以记住
1002	2022/11/29 21:23:38	微信		无
1003	2022/11/29 21:24:21	微信		无
1004	2022/11/29 21:24:26	微信		无
1005	2022/11/29 21:26:02	微信		无
1006	2022/11/29 21:28:22	微信		无
1007	2022/11/29 21:28:40	微信		无
1008	2022/11/29 21:30:31	微信		无
1009	2022/11/29 21:30:35	微信		无
1010	2022/11/29 21:31:37	微信		用眼睛盯着屏幕的时间过长，不太健康
1011	2022/11/29 21:33:30	微信		无
1012	2022/11/29 21:33:58	微信		无
1013	2022/11/29 21:35:17	微信		无
1014	2022/11/29 21:35:28	微信		无
1015	2022/11/29 21:35:53	微信		无
1016	2022/11/29 21:37:51	微信		无
1017	2022/11/29 21:38:17	微信		学生对英语学习不感兴趣
1018	2022/11/29 21:41:23	微信		无
1019	2022/11/29 21:42:02	微信		无
1020	2022/11/29 21:43:17	微信		无
1021	2022/11/29 21:43:46	微信		无
1022	2022/11/29 21:47:44	微信		无
1023	2022/11/29 21:47:47	微信		无
1024	2022/11/29 21:48:03	微信		无
1025	2022/11/29 21:49:17	微信		无
1026	2022/11/29 21:49:35	微信		无
1027	2022/11/29 21:52:29	微信		无
1028	2022/11/29 21:53:12	微信		无
1029	2022/11/29 21:54:19	微信		无
1030	2022/11/29 21:55:05	微信		无
1031	2022/11/29 21:56:35	微信		无
1032	2022/11/29 21:58:02	微信		学生更加难以集中精神
1033	2022/11/29 21:58:55	微信		无
1034	2022/11/29 21:59:50	微信		无
1035	2022/11/29 22:01:22	微信		无
1036	2022/11/29 22:02:44	微信		无
1037	2022/11/29 22:02:47	微信		无
1038	2022/11/29 22:03:59	微信		无
1039	2022/11/29 22:05:24	微信		无
1040	2022/11/29 22:09:49	微信		无
1041	2022/11/29 22:12:48	微信		无
