# Supplementary material for: Predicting student and instructor e-readiness and promoting e-learning success in online EFL class during the COVID-19 pandemic: A case from China
Source: PLoS One. 2023 May 8;18(5):e0284334. doi: 10.1371/journal.pone.0284334 (PMC10166505; doi:10.1371/journal.pone.0284334)
Supplement: S1 File — (ZIP) [file pone.0284334.s001.zip › Supporting information/μòÖσ╕êΣ╕╗ΦoéΘóÿμò░μì«/Φ»aτ╗åΣ┐íμü»--τ1⁄41⁄459Θóÿτ¡öμíê.xlsx]

## Sheet: Sheet1
序号	提交答卷时间	来源	来源详情	答案文本
24	2022/11/19 11:21:29	微信	饶高琦[未知]	人力资源
28	2022/11/19 11:42:36	微信	🐑👄🍃[未知]	更新教学内容与教师教学技巧、提供全方位的硬件设备和服务
52	2022/11/19 13:09:03	手机提交	直接访问	技术
63	2022/11/19 13:21:58	手机提交	直接访问	网络课堂里能够有小组活动的功能
80	2022/11/19 13:31:51	手机提交	直接访问	无
84	2022/11/19 13:33:35	手机提交	直接访问	教学方式
89	2022/11/19 13:40:59	微信	jennylau[未知]	技术支持
117	2022/11/19 15:25:57	微信	翠翠[未知]	学校要提供有保障的网络技术服务，老师需要主动探索更好的网上教学方式，学校需要允许老师有一定的自由度来决定线上课程的考核方式
119	2022/11/19 15:47:28	手机提交	直接访问	无
123	2022/11/19 16:05:41	微信	鱼兮(嗜晓鱼)[未知]	无
151	2022/11/19 18:22:26	手机提交	直接访问	学生协作在线笔记
211	2022/11/20 14:50:01	微信	邓李肇[未知]	要有稳定、流畅、免费和安全的网络；课程设计合理，便于师生互动。
233	2022/11/21 9:07:38	微信	十三[未知]	教学技巧
398	2022/11/28 15:25:37	微信		无
399	2022/11/28 15:25:46	微信		无
400	2022/11/28 15:26:13	微信		无
401	2022/11/28 15:26:53	微信		无
402	2022/11/28 15:26:57	微信		无
403	2022/11/28 15:30:50	微信		无
404	2022/11/28 15:31:16	微信		PPT课件与视屏播放结合 使课程妙趣横生 提高了学生的听课效率
406	2022/11/28 15:31:31	微信		无
407	2022/11/28 15:31:41	微信		对在线开放课程公共服务平台的网络安全、内容安全、数据安全、运行及服务进行规范管理
408	2022/11/28 15:32:00	微信		组织“国家精品在线开放课程”认定，并对课程建设予以支持
409	2022/11/28 15:37:39	微信		无
410	2022/11/28 15:37:58	微信		无
411	2022/11/28 15:38:16	微信		无
412	2022/11/28 15:39:11	微信		无
413	2022/11/28 15:40:24	微信		无
414	2022/11/28 21:46:21	微信		无
415	2022/11/28 21:46:30	微信		无
416	2022/11/28 21:46:35	微信		无
417	2022/11/28 21:46:58	微信		无
418	2022/11/28 21:47:17	微信		无
419	2022/11/28 21:51:18	微信		无
420	2022/11/28 21:51:20	微信		无
421	2022/11/28 21:51:31	微信		无
422	2022/11/28 21:52:49	微信		无
423	2022/11/28 21:54:33	微信		制定适合自己的学习目标 一步一个脚印 不能一蹴而就
424	2022/11/28 21:56:00	微信		无
425	2022/11/28 21:56:29	微信		无
426	2022/11/28 21:56:34	微信		充分整合各地背景资源，实施创新性学习，采用team学习
427	2022/11/28 21:58:54	微信		培养学生学会自立自律 自己主动学习
428	2022/11/28 22:01:02	微信		无
429	2022/11/28 22:01:46	微信		无
430	2022/11/28 22:02:29	微信		无
431	2022/11/28 22:03:50	微信		无
432	2022/11/28 22:05:21	微信		老师课后总结 巩固易错点
433	2022/11/28 22:05:29	微信		无
434	2022/11/28 22:07:10	微信		无
435	2022/11/28 22:07:46	微信		无
436	2022/11/28 22:08:11	微信		无
437	2022/11/28 22:10:29	微信		无
438	2022/11/28 22:12:26	微信		无
439	2022/11/28 22:12:40	微信		无
440	2022/11/28 22:13:13	微信		无
441	2022/11/28 22:13:34	微信		在线教学要以任务和问题为驱动，以学生和资源的互动为主线
442	2022/11/28 22:15:51	微信		无
443	2022/11/28 22:18:21	微信		无
444	2022/11/28 22:18:34	微信		构建了“四位一体”多元交互式课堂教学方法，将课程中的重点内容划分成若干个子课题，通过学习通中的分组功能将学生划分组别，各自围绕一个子课题进行资料准备、PPT制作、速课录制等
445	2022/11/28 22:20:08	微信		无
446	2022/11/28 22:21:27	微信		无
447	2022/11/28 22:23:37	微信		无
448	2022/11/28 22:23:51	微信		老师要有耐心 鼓励学生学习英语
449	2022/11/28 22:25:00	微信		无
450	2022/11/28 22:25:57	微信		老师要有耐心 鼓励学生学习英语
451	2022/11/28 22:28:05	微信		无
452	2022/11/28 22:28:26	微信		无
453	2022/11/28 22:28:49	微信		无
454	2022/11/28 22:32:34	微信		无
455	2022/11/28 22:32:57	微信		无
456	2022/11/28 22:33:09	微信		根据本校实际建立在线开放课程教学与学习的管理、激励和评价机制，培育一批导向正确、影响力大的网络教学名师
457	2022/11/28 22:34:15	微信		无
458	2022/11/28 22:37:07	微信		无
459	2022/11/28 22:38:34	微信		无
460	2022/11/28 22:40:14	微信		无
461	2022/11/28 22:40:30	微信		无
462	2022/11/28 22:40:41	微信		无
463	2022/11/28 22:42:52	微信		无
464	2022/11/28 22:43:12	微信		无
465	2022/11/28 22:44:52	微信		无
466	2022/11/28 22:45:01	微信		无
467	2022/11/28 22:48:11	微信		无
468	2022/11/28 22:50:40	微信		用云集体备课 教师根据学生特点设定独特适合的学习内容
469	2022/11/28 22:50:46	微信		无
470	2022/11/28 22:51:02	微信		无
471	2022/11/28 22:53:15	微信		无
472	2022/11/28 22:56:36	微信		加强教学过程和平台运行监管，防范和制止有害信息传播，保障平台运行稳定和用户、资源等信息安全
473	2022/11/28 22:57:53	微信		无
474	2022/11/28 22:57:58	微信		无
475	2022/11/28 22:57:59	微信		无
476	2022/11/28 23:00:46	微信		无
477	2022/11/28 23:01:11	微信		无
478	2022/11/28 23:03:15	微信		无
479	2022/11/28 23:04:19	微信		无
480	2022/11/28 23:06:10	微信		无
481	2022/11/28 23:06:35	微信		家庭营造一个良好的英语学习氛围
482	2022/11/28 23:07:14	微信		要帮助学生意识到并注重拒绝非学习项目诱惑
483	2022/11/28 23:08:43	微信		无
484	2022/11/28 23:09:48	微信		可以截屏内容 事后做笔记在复习一遍 加深印象
485	2022/11/28 23:11:47	微信		无
486	2022/11/28 23:13:10	微信		上课认真听讲 边听边思考
487	2022/11/28 23:13:20	微信		无
488	2022/11/28 23:14:44	微信		建设适合网络传播和教学活动的内容质量高、教学效果好的在线开放课程
489	2022/11/28 23:15:05	微信		无
490	2022/11/28 23:16:11	微信		分成两人搭档 互相督促学习
491	2022/11/28 23:18:36	微信		推进在线开放课程学分认定和学分管理制度创新
492	2022/11/28 23:19:53	微信		鼓励高校间通过协同创新和集成创新的方式建设满足不同教学需要、不同学习需求的在线开放课程或课程群
493	2022/11/29 9:17:32	微信		无
494	2022/11/29 9:17:48	微信		无
495	2022/11/29 9:18:51	微信		无
496	2022/11/29 9:19:08	微信		无
497	2022/11/29 9:21:49	微信		无
498	2022/11/29 9:23:17	微信		无
499	2022/11/29 9:24:27	微信		高校可以将通过本校认定的在线课程纳入培养方案和教学计划
500	2022/11/29 9:24:33	微信		无
501	2022/11/29 9:28:23	微信		无
502	2022/11/29 9:29:00	微信		引导学生上课前先预习，上课中标注重点，下课后练习
503	2022/11/29 9:29:08	微信		无
504	2022/11/29 9:30:32	微信		无
505	2022/11/29 9:31:16	微信		无
506	2022/11/29 9:33:51	微信		无
507	2022/11/29 9:34:11	微信		无
508	2022/11/29 9:35:16	微信		无
509	2022/11/29 9:36:26	微信		无
510	2022/11/29 9:36:41	微信		无
511	2022/11/29 9:40:55	微信		无
512	2022/11/29 9:40:58	微信		无
513	2022/11/29 9:41:13	微信		无
514	2022/11/29 9:41:54	微信		无
515	2022/11/29 9:46:46	微信		无
516	2022/11/29 9:47:13	微信		无
517	2022/11/29 9:47:19	微信		无
518	2022/11/29 9:48:14	微信		无
519	2022/11/29 9:48:39	微信		无
520	2022/11/29 9:51:39	微信		无
521	2022/11/29 9:52:34	微信		无
522	2022/11/29 9:54:00	微信		无
523	2022/11/29 9:56:04	微信		无
524	2022/11/29 9:57:30	微信		无
525	2022/11/29 9:57:59	微信		老师讲课的语音语调要有起伏 不然容易犯困
526	2022/11/29 9:59:03	微信		无
527	2022/11/29 9:59:13	微信		无
528	2022/11/29 10:02:43	微信		无
529	2022/11/29 10:03:26	微信		无
530	2022/11/29 10:03:32	微信		要严格遵守国家网络与信息安全管理规范，依法依规开展活动
531	2022/11/29 10:03:53	微信		无
532	2022/11/29 10:04:40	微信		无
533	2022/11/29 10:08:12	微信		检查网络 和通讯设备
534	2022/11/29 10:08:18	微信		无
535	2022/11/29 10:10:04	微信		无
536	2022/11/29 10:10:17	微信		无
537	2022/11/29 10:11:05	微信		无
538	2022/11/29 10:12:58	微信		无
539	2022/11/29 10:13:14	微信		无
540	2022/11/29 10:14:49	微信		无
541	2022/11/29 10:15:05	微信		无
542	2022/11/29 10:16:40	微信		无
543	2022/11/29 10:18:58	微信		无
544	2022/11/29 10:19:06	微信		无
545	2022/11/29 10:19:52	微信		无
546	2022/11/29 10:20:22	微信		无
547	2022/11/29 10:22:07	微信		无
548	2022/11/29 10:23:36	微信		无
549	2022/11/29 10:23:39	微信		无
550	2022/11/29 10:25:27	微信		无
551	2022/11/29 10:25:58	微信		无
552	2022/11/29 10:29:13	微信		无
553	2022/11/29 10:29:46	微信		将教学内容进行碎片化，使每段课程段课程有独立知识点且彼此独立
554	2022/11/29 10:30:13	微信		无
555	2022/11/29 10:30:26	微信		无
556	2022/11/29 10:30:51	微信		无
557	2022/11/29 10:33:27	微信		无
558	2022/11/29 10:34:07	微信		无
559	2022/11/29 10:34:56	微信		无
560	2022/11/29 10:35:25	微信		无
561	2022/11/29 10:36:58	微信		制定班级群的微信沟通纪律，避免微信造成的沟通烦躁
562	2022/11/29 10:38:31	微信		阶段学习成果测试，由闭卷调整为开卷考试
563	2022/11/29 10:38:54	微信		无
564	2022/11/29 10:40:10	微信		无
565	2022/11/29 10:41:02	微信		无
566	2022/11/29 12:37:29	微信		无
567	2022/11/29 12:38:12	微信		无
568	2022/11/29 12:38:47	微信		无
569	2022/11/29 12:38:47	微信		可以截屏内容 事后做笔记在复习一遍 加深印象
570	2022/11/29 12:39:08	微信		无
571	2022/11/29 12:42:10	微信		无
572	2022/11/29 12:42:38	微信		在课件中把知识点清晰的展示，方便学生截图保存
573	2022/11/29 12:43:17	微信		无
574	2022/11/29 12:45:23	微信		关注学生的心理健康
575	2022/11/29 12:46:22	微信		无
576	2022/11/29 12:46:29	微信		无
577	2022/11/29 12:47:39	微信		无
578	2022/11/29 12:48:31	微信		无
579	2022/11/29 12:52:41	微信		无
580	2022/11/29 12:52:51	微信		无
581	2022/11/29 12:53:14	微信		无
582	2022/11/29 12:54:11	微信		无
583	2022/11/29 12:56:59	微信		无
584	2022/11/29 12:57:30	微信		无
585	2022/11/29 12:58:04	微信		无
586	2022/11/29 13:01:04	微信		无
587	2022/11/29 13:01:49	微信		无
588	2022/11/29 13:01:52	微信		无
589	2022/11/29 13:02:38	微信		无
590	2022/11/29 13:04:19	微信		无
591	2022/11/29 13:05:46	微信		无
592	2022/11/29 13:06:31	微信		无
593	2022/11/29 13:07:19	微信		无
594	2022/11/29 13:09:33	微信		无
595	2022/11/29 13:10:34	微信		无
596	2022/11/29 13:10:54	微信		无
597	2022/11/29 13:10:58	微信		无
598	2022/11/29 13:14:27	微信		无
599	2022/11/29 13:14:41	微信		教学方法新颖一点 脱离传统的教学模式
600	2022/11/29 13:15:12	微信		无
601	2022/11/29 13:15:28	微信		无
602	2022/11/29 13:17:13	微信		无
603	2022/11/29 13:20:24	微信		无
604	2022/11/29 13:21:10	微信		无
605	2022/11/29 13:22:21	微信		无
606	2022/11/29 13:22:38	微信		无
607	2022/11/29 13:22:45	微信		无
608	2022/11/29 13:26:13	微信		线上教学以资源供给为重心，靠资源打开学生的视野和思路，实时学习新的知识和技能，并参与教学资源的共建共享
609	2022/11/29 13:26:14	微信		无
610	2022/11/29 13:27:07	微信		鼓励学生与他人多沟通多交流
611	2022/11/29 13:28:12	微信		无
612	2022/11/29 13:28:32	微信		无
613	2022/11/29 13:30:33	微信		无
614	2022/11/29 13:31:27	微信		云集体备课 老师们对课程的导入设计以及板书设计更完美 目标更明确
615	2022/11/29 13:32:02	微信		无
616	2022/11/29 13:33:29	微信		线上教育中，要以“以学生为中心”，相对于“课程讲的是否明白，是否清楚”教师更应该及时了解“学生是否真的学明白了”
617	2022/11/29 13:34:57	微信		传统的教学中穿插游戏环节 合理安排授课环节
618	2022/11/29 13:36:27	微信		无
619	2022/11/29 13:36:48	微信		无
620	2022/11/29 13:38:11	微信		无
621	2022/11/29 13:38:14	微信		无
622	2022/11/29 13:40:17	微信		要多用嘴练习 大声说出来 多说才能记得更牢
623	2022/11/29 13:42:58	微信		无
624	2022/11/29 13:43:34	微信		无
625	2022/11/29 13:44:04	微信		无
626	2022/11/29 13:45:44	微信		无
627	2022/11/29 13:46:11	微信		无
628	2022/11/29 13:47:51	微信		无
629	2022/11/29 13:50:52	微信		老师要设计优质合理的教学问题 引发学生思维
630	2022/11/29 13:51:19	微信		无
631	2022/11/29 13:51:26	微信		无
632	2022/11/29 13:52:15	微信		无
633	2022/11/29 13:53:16	微信		无
634	2022/11/29 13:56:11	微信		无
635	2022/11/29 13:56:54	微信		无
636	2022/11/29 13:58:56	微信		无
637	2022/11/29 13:58:57	微信		无
638	2022/11/29 14:00:44	微信		无
639	2022/11/29 14:01:56	微信		无
640	2022/11/29 14:04:14	微信		无
641	2022/11/29 14:05:19	微信		无
642	2022/11/29 14:06:14	微信		无
643	2022/11/29 14:06:26	微信		无
644	2022/11/29 14:07:47	微信		无
645	2022/11/29 14:08:54	微信		进行更精细的设计，提炼其中的知识点，能进行互动和讨论
646	2022/11/29 14:12:02	微信		无
647	2022/11/29 14:13:01	微信		无
648	2022/11/29 14:13:29	微信		无
649	2022/11/29 14:13:33	微信		无
650	2022/11/29 14:14:12	微信		无
651	2022/11/29 14:17:55	微信		无
652	2022/11/29 14:18:57	微信		无
653	2022/11/29 14:19:21	微信		无
654	2022/11/29 14:20:25	微信		边读边写边记 眼口手脑并用
655	2022/11/29 14:20:45	微信		无
656	2022/11/29 14:23:38	微信		无
657	2022/11/29 14:23:59	微信		培养语感 多听喜欢的英语音乐 听录音磁带
658	2022/11/29 14:25:50	微信		无
659	2022/11/29 14:26:01	微信		无
660	2022/11/29 14:26:07	微信		无
661	2022/11/29 14:27:58	微信		对学习缺乏自制力的学生 老师认真考勤
662	2022/11/29 14:28:59	微信		无
663	2022/11/29 14:31:35	微信		无
664	2022/11/29 14:32:17	微信		无
665	2022/11/29 14:33:19	微信		无
666	2022/11/29 14:33:26	微信		一些节日授课 与短视频资源结合 内容丰富有趣 学生更容易掌握
667	2022/11/29 14:33:38	微信		无
668	2022/11/29 14:36:17	微信		无
669	2022/11/29 14:36:49	微信		工作时间全在手机与电脑上，非教学时间避免接触电脑与手机
670	2022/11/29 14:38:27	微信		利用线上教育的工具，通过数据的反馈，跟进教学质量
671	2022/11/29 14:38:35	微信		观察学生的喜好 在课程设计上以学生喜好入手 学习更乐于接受
672	2022/11/29 14:40:03	微信		教学逻辑以学生和资源的互动为主线，资源制作、推送与呈现成为关键
673	2022/11/29 14:41:05	微信		无
674	2022/11/29 14:42:58	微信		无
675	2022/11/29 14:43:14	微信		老师不仅要进行知识讲解同时也要注重帮助学生建立良好的三观，意识到学习的重要性
676	2022/11/29 14:43:29	微信		无
677	2022/11/29 14:46:08	微信		无
678	2022/11/29 14:46:39	微信		无
679	2022/11/29 14:49:19	微信		抓住重难点 巧记笔记 比如说记几个重点字
680	2022/11/29 14:50:33	微信		无
681	2022/11/29 14:51:11	微信		无
682	2022/11/29 14:51:48	微信		无
683	2022/11/29 14:51:52	微信		教师巧用花式点评，让学生产生网络存在感、课堂参与感和学习成就感
684	2022/11/29 14:54:57	微信		学习的内容要多样化 不能连着几天学语法 太枯燥
685	2022/11/29 14:55:06	微信		无
686	2022/11/29 14:55:34	微信		无
687	2022/11/29 14:57:13	微信		无
688	2022/11/29 14:59:15	微信		无
689	2022/11/29 14:59:51	微信		要多用嘴练习 大声说出来 多说才能记得更牢
690	2022/11/29 15:00:41	微信		无
691	2022/11/29 15:00:48	微信		老师用云集体备课 可以互相学习 互补
692	2022/11/29 15:01:36	微信		无
693	2022/11/29 15:04:41	微信		无
694	2022/11/29 15:05:00	微信		无
695	2022/11/29 15:07:47	微信		无
696	2022/11/29 15:08:00	微信		在教育中，进行“价值树立”，应以巩固知识内容为主，而不是一味的追求分数排名
697	2022/11/29 15:08:22	微信		无
698	2022/11/29 15:09:15	微信		无
699	2022/11/29 15:09:46	微信		无
700	2022/11/29 15:12:27	微信		无
701	2022/11/29 15:13:10	微信		无
702	2022/11/29 15:13:41	微信		无
703	2022/11/29 15:16:03	微信		无
704	2022/11/29 15:16:36	微信		无
705	2022/11/29 15:17:43	微信		线上教学有海量的资源可供选择 能开阔学生的视野 提高教学效率
706	2022/11/29 15:20:02	微信		采用视频引入+案例讨论+知识链接三结合的混合式教学法
707	2022/11/29 15:24:46	微信		无
708	2022/11/29 15:24:52	微信		无
709	2022/11/29 15:25:39	微信		加强在线开放课程建设应用的师资和技术人员培训
710	2022/11/29 15:25:51	微信		无
711	2022/11/29 15:27:02	微信		无
712	2022/11/29 15:30:09	微信		无
713	2022/11/29 15:30:54	微信		无
714	2022/11/29 15:31:50	微信		学校需要增强线上教育的软硬件设施，以调整和适应教学需求
715	2022/11/29 15:32:27	微信		无
716	2022/11/29 15:35:53	微信		引导学生知道学好英语是一种技能 让学生主动学 而不是老师教
717	2022/11/29 15:36:13	微信		无
718	2022/11/29 15:37:01	微信		无
719	2022/11/29 15:37:08	微信		无
720	2022/11/29 15:37:15	微信		主动减少课堂内的教学内容
721	2022/11/29 15:40:36	微信		无
722	2022/11/29 15:41:38	微信		无
723	2022/11/29 15:41:59	微信		分成两人搭档 互相督促学习
724	2022/11/29 15:44:11	微信		要即时反馈，教师的工作重心要转移到互动反馈上来，而不应该是对照PPT讲授
725	2022/11/29 15:45:51	微信		无
726	2022/11/29 15:46:16	微信		无
727	2022/11/29 15:46:36	微信		无
728	2022/11/29 15:47:07	微信		无
729	2022/11/29 15:50:11	微信		无
730	2022/11/29 15:51:08	微信		无
731	2022/11/29 15:51:19	微信		无
732	2022/11/29 15:51:34	微信		无
733	2022/11/29 15:52:16	微信		无
734	2022/11/29 15:55:56	微信		无
735	2022/11/29 15:57:53	微信		坚持应用驱动、建以致用，着力推动在线开放课程的广泛应用
736	2022/11/29 15:58:21	微信		无
737	2022/11/29 15:58:22	微信		无
738	2022/11/29 15:59:05	微信		无
739	2022/11/29 16:00:33	微信		把学习任务分配到不同时段，把各时段的学习内容连接起来，还可以根据学情和知识类型，重构教学逻辑，改变教学顺序和流程
740	2022/11/29 16:02:53	微信		家校合作 与家长沟通
741	2022/11/29 16:03:36	微信		无
742	2022/11/29 16:04:42	微信		无
743	2022/11/29 16:07:02	微信		无
744	2022/11/29 16:07:29	微信		无
745	2022/11/29 16:08:52	微信		无
746	2022/11/29 16:09:24	微信		无
747	2022/11/29 16:09:58	微信		无
748	2022/11/29 16:12:09	微信		无
749	2022/11/29 16:13:29	微信		无
750	2022/11/29 16:16:19	微信		无
751	2022/11/29 16:16:28	微信		无
752	2022/11/29 16:17:01	微信		无
753	2022/11/29 16:17:55	微信		无
754	2022/11/29 16:18:06	微信		无
755	2022/11/29 16:21:24	微信		无
756	2022/11/29 16:21:36	微信		无
757	2022/11/29 16:22:22	微信		无
758	2022/11/29 16:22:50	微信		无
759	2022/11/29 16:25:11	微信		无
760	2022/11/29 16:28:10	微信		无
761	2022/11/29 16:30:26	微信		无
762	2022/11/29 16:30:31	微信		无
763	2022/11/29 16:32:44	微信		注重布置提前预习内容
764	2022/11/29 16:35:02	微信		无
765	2022/11/29 16:36:54	微信		无
766	2022/11/29 16:37:19	微信		无
767	2022/11/29 16:37:44	微信		无
768	2022/11/29 16:39:26	微信		无
769	2022/11/29 16:39:52	微信		无
770	2022/11/29 16:41:48	微信		无
771	2022/11/29 16:44:17	微信		无
772	2022/11/29 16:44:38	微信		无
773	2022/11/29 16:44:50	微信		无
774	2022/11/29 16:49:09	微信		无
775	2022/11/29 16:50:03	微信		无
776	2022/11/29 16:50:18	微信		无
777	2022/11/29 16:51:10	微信		无
778	2022/11/29 16:51:15	微信		无
779	2022/11/29 16:54:26	微信		无
780	2022/11/29 16:55:06	微信		无
781	2022/11/29 16:55:21	微信		寓教于乐的趣味性学习模式
782	2022/11/29 16:58:03	微信		无
783	2022/11/29 16:58:18	微信		丰富的教学形式 吸引学生注意力 鲜艳有趣生动的图像视频教学
784	2022/11/29 17:00:21	微信		无
785	2022/11/29 17:01:28	微信		不断创新线上课程教学方法，以激发学生的求知欲，提高线上教学质量
786	2022/11/29 17:03:06	微信		给自己制定合理的学习计划和目标 才有学习的激情
787	2022/11/29 17:04:38	微信		强化建设主体的自我管理机制，规范在线开放课程建设、应用、引进和对外推广的工作程序
788	2022/11/29 17:04:43	微信		老师讲课的语音语调要有起伏 不然容易犯困
789	2022/11/29 17:07:25	微信		无
790	2022/11/29 17:08:00	微信		老师要有针对性的教学
791	2022/11/29 17:08:54	微信		无
792	2022/11/29 17:09:45	微信		无
793	2022/11/29 17:10:17	微信		无
794	2022/11/29 17:12:36	微信		无
795	2022/11/29 17:13:35	微信		网课学习需要有一定的前置作业，它可以帮助学生激活原有的知识和经验，引导学生发现学习的起点
796	2022/11/29 17:15:10	微信		无
797	2022/11/29 17:15:12	微信		无
798	2022/11/29 17:16:55	微信		无
799	2022/11/29 17:17:47	微信		在课堂进行时，能够让学生可以随时发送问题，统计或逐一进行回答
800	2022/11/29 17:18:11	微信		无
801	2022/11/29 17:19:58	微信		师需要在课前给学生提供丰富的学习资料，需要在网课中更多的时间应该用来给学生进行学法的指导和点拨
802	2022/11/29 17:20:49	微信		无
803	2022/11/29 17:21:47	微信		无
804	2022/11/29 17:24:13	微信		无
805	2022/11/29 17:25:11	微信		无
806	2022/11/29 17:25:26	微信		无
807	2022/11/29 17:25:48	微信		无
808	2022/11/29 17:27:27	微信		课前让学生备课—课堂问题讨论—课后练习应用，教师重在挖掘数据，研究学情，推荐资源，引领讨论
809	2022/11/29 17:29:00	微信		无
810	2022/11/29 17:31:20	微信		无
811	2022/11/29 17:31:35	微信		无
812	2022/11/29 17:31:43	微信		无
813	2022/11/29 17:33:02	微信		无
814	2022/11/29 17:33:26	微信		无
815	2022/11/29 17:36:12	微信		无
816	2022/11/29 17:36:27	微信		无
817	2022/11/29 17:37:15	微信		无
818	2022/11/29 17:38:38	微信		无
819	2022/11/29 17:39:09	微信		无
820	2022/11/29 17:42:15	微信		无
821	2022/11/29 17:42:59	微信		无
822	2022/11/29 17:44:25	微信		加强规范管理
823	2022/11/29 17:44:59	微信		无
824	2022/11/29 17:45:39	微信		无
825	2022/11/29 17:47:35	微信		无
826	2022/11/29 17:47:58	微信		注重锻炼身体，注意休息，形成规律的生活，建立积极向上心态
827	2022/11/29 17:49:29	微信		同学朋友生活中多用英语交流
828	2022/11/29 17:50:42	微信		无
829	2022/11/29 17:51:27	微信		无
830	2022/11/29 17:54:10	微信		引荐线下课堂的情景式教学 情景教学 互动游戏的对话练习
831	2022/11/29 17:54:30	微信		无
832	2022/11/29 17:54:52	微信		无
833	2022/11/29 17:55:30	微信		无
834	2022/11/29 17:57:41	微信		无
835	2022/11/29 17:59:27	微信		无
836	2022/11/29 17:59:59	微信		无
837	2022/11/29 18:00:02	微信		在生活中多运用 更能熟记
838	2022/11/29 18:00:50	微信		无
839	2022/11/29 18:05:30	微信		无
840	2022/11/29 18:07:03	微信		无
841	2022/11/29 18:07:13	微信		无
842	2022/11/29 18:07:34	微信		采用间隔设计互动，启发学生主动思考
843	2022/11/29 18:08:15	微信		无
844	2022/11/29 18:12:19	微信		无
845	2022/11/29 18:12:26	微信		无
846	2022/11/29 18:12:37	微信		无
847	2022/11/29 18:15:35	微信		根据学生的个题差异 制定个性化教学内容
848	2022/11/29 18:15:38	微信		无
849	2022/11/29 18:17:15	微信		无
850	2022/11/29 18:17:58	微信		借助网络 能带给学生更多样化的学习选择
851	2022/11/29 18:18:18	微信		无
852	2022/11/29 18:19:59	微信		无
853	2022/11/29 18:20:51	微信		无
854	2022/11/29 18:21:59	微信		无
855	2022/11/29 18:22:25	微信		无
856	2022/11/29 18:26:29	微信		无
857	2022/11/29 18:26:31	微信		无
858	2022/11/29 18:26:56	微信		让学生有明确的学习内容和结果意识，便于评价学习效果
859	2022/11/29 18:27:07	微信		无
860	2022/11/29 18:28:08	微信		无
861	2022/11/29 18:31:45	微信		要注意引导学生做好笔记
862	2022/11/29 18:31:58	微信		无
863	2022/11/29 18:33:28	微信		早睡早起 健康规律的作息时间
864	2022/11/29 18:33:45	微信		无
865	2022/11/29 18:34:44	微信		无
866	2022/11/29 18:37:31	微信		无
867	2022/11/29 18:37:57	微信		无
868	2022/11/29 18:38:01	微信		无
869	2022/11/29 18:38:21	微信		无
870	2022/11/29 18:40:31	微信		无
871	2022/11/29 18:42:40	微信		无
872	2022/11/29 18:43:41	微信		无
873	2022/11/29 18:43:57	微信		无
874	2022/11/29 18:44:06	微信		无
875	2022/11/29 18:45:27	微信		无
876	2022/11/29 18:47:05	微信		设计连麦抢答活动 激发学生互动兴趣
877	2022/11/29 18:48:32	微信		无
878	2022/11/29 18:48:55	微信		无
879	2022/11/29 18:51:42	微信		无
880	2022/11/29 18:52:23	微信		无
881	2022/11/29 18:53:25	微信		无
882	2022/11/29 18:54:19	微信		高校要注重选用适合本校需求的其他国内平台以及小规模专有在线课程平台，开展在线开放课程建设和应用
883	2022/11/29 18:55:58	微信		无
884	2022/11/29 18:57:34	微信		教学资源要丰富有料，且须模块化、灵活组合和可自选，提供符合不同认知需求的材料
885	2022/11/29 18:57:57	微信		无
886	2022/11/29 18:59:04	微信		制定适合自己的学习目标 一步一个脚印 不能一蹴而就
887	2022/11/29 18:59:11	微信		无
888	2022/11/29 19:03:05	微信		无
889	2022/11/29 19:04:11	微信		无
890	2022/11/29 19:04:17	微信		无
891	2022/11/29 19:04:24	微信		无
892	2022/11/29 19:08:05	微信		无
893	2022/11/29 19:08:36	微信		把学生自主学习作为在线教学的本质要求，各课程要素始终围绕着如何支持学生自主学习而设计，师生都要有明确的行动指标
894	2022/11/29 19:10:47	微信		无
895	2022/11/29 19:12:07	微信		无
896	2022/11/29 19:12:21	微信		无
897	2022/11/29 19:13:09	微信		无
898	2022/11/29 19:13:17	微信		无
899	2022/11/29 19:15:47	微信		无
900	2022/11/29 19:16:46	微信		无
901	2022/11/29 19:18:05	微信		无
902	2022/11/29 19:18:56	微信		无
903	2022/11/29 19:20:09	微信		无
904	2022/11/29 19:20:43	微信		无
905	2022/11/29 19:21:12	微信		无
906	2022/11/29 19:22:27	微信		无
907	2022/11/29 19:24:38	微信		无
908	2022/11/29 19:25:29	微信		无
909	2022/11/29 19:25:32	微信		无
910	2022/11/29 19:26:17	微信		多读外文报纸和喜欢的影视作品 提高兴趣
911	2022/11/29 19:29:07	微信		无
912	2022/11/29 19:30:32	微信		无
913	2022/11/29 19:30:36	微信		无
914	2022/11/29 19:31:20	微信		无
915	2022/11/29 19:31:34	微信		无
916	2022/11/29 19:35:52	微信		上课认真听讲 边听边思考
917	2022/11/29 19:36:14	微信		选择好的配套学习书籍，让在线学习事倍功半
918	2022/11/29 19:36:20	微信		无
919	2022/11/29 19:36:50	微信		网课课型设计多样化 穿插一些图片或者视频
920	2022/11/29 19:37:22	微信		无
921	2022/11/29 19:42:50	微信		无
922	2022/11/29 19:43:54	微信		无
923	2022/11/29 19:43:56	微信		无
924	2022/11/29 19:44:01	微信		无
925	2022/11/29 19:45:27	微信		无
926	2022/11/29 19:47:11	微信		无
927	2022/11/29 19:49:45	微信		无
928	2022/11/29 19:49:57	微信		无
929	2022/11/29 19:51:02	微信		无
930	2022/11/29 19:51:13	微信		无
931	2022/11/29 19:52:23	微信		无
932	2022/11/29 19:56:21	微信		学习的内容要多样化 不能连着几天学语法 太枯燥
933	2022/11/29 19:56:25	微信		无
934	2022/11/29 19:56:54	微信		无
935	2022/11/29 19:57:13	微信		营造必要仪式感，增加对课堂的期待
936	2022/11/29 19:57:51	微信		无
937	2022/11/29 20:01:55	微信		无
938	2022/11/29 20:02:03	微信		无
939	2022/11/29 20:02:07	微信		无
940	2022/11/29 20:02:53	微信		无
941	2022/11/29 20:03:15	微信		无
942	2022/11/29 20:07:45	微信		无
943	2022/11/29 20:08:34	微信		对于重难点的突破，要提供支架性资源，需要教师自己尽力创制
944	2022/11/29 20:10:20	微信		无
945	2022/11/29 20:10:28	微信		无
946	2022/11/29 20:10:54	微信		无
947	2022/11/29 20:13:35	微信		无
948	2022/11/29 20:13:42	微信		整合优质教育资源和技术资源，实现课程和平台的多种形式应用与共享，促进教育教学改革和教育制度创新，提高教育教学质量
949	2022/11/29 20:14:59	微信		无
950	2022/11/29 20:17:25	微信		无
951	2022/11/29 20:18:16	微信		无
952	2022/11/29 20:19:30	微信		教学方法是学生自主、教师辅助、任务驱动，教师要做好课程设计师
953	2022/11/29 20:19:33	微信		无
954	2022/11/29 20:21:54	微信		保持一个安静学习环境 才能有专注力
955	2022/11/29 20:24:41	微信		无
956	2022/11/29 20:24:57	微信		无
957	2022/11/29 20:25:11	微信		无
958	2022/11/29 20:26:30	微信		无
959	2022/11/29 20:30:48	微信		无
960	2022/11/29 20:31:16	微信		无
961	2022/11/29 20:31:32	微信		无
962	2022/11/29 20:31:46	微信		增强交互性，来保持学生的注意力
963	2022/11/29 20:35:11	微信		无
964	2022/11/29 20:35:21	微信		无
965	2022/11/29 20:36:54	微信		无
966	2022/11/29 20:37:08	微信		无
967	2022/11/29 20:37:41	微信		无
968	2022/11/29 20:39:54	微信		前一天晚上提前对第二天所学课程提前预习 有助于提高听课的效率
969	2022/11/29 20:40:57	微信		无
970	2022/11/29 20:41:23	微信		无
971	2022/11/29 20:41:53	微信		保持网络畅通 避免在学习的时候错过重难点讲解
972	2022/11/29 20:42:06	微信		无
973	2022/11/29 20:45:37	微信		无
974	2022/11/29 20:46:20	微信		无
975	2022/11/29 20:47:41	微信		线上课程资源呈现方式宜模块化，既尽量精要，又照顾个性需求
976	2022/11/29 20:48:09	微信		无
977	2022/11/29 20:48:38	微信		无
978	2022/11/29 20:50:17	微信		参照学校桌椅的标准 营造好的学习环境 避免分散注意力
979	2022/11/29 20:52:03	微信		无
980	2022/11/29 20:53:02	微信		无
981	2022/11/29 20:55:32	微信		无
982	2022/11/29 20:55:49	微信		无
983	2022/11/29 20:58:52	微信		无
984	2022/11/29 20:59:02	微信		无
985	2022/11/29 20:59:32	微信		无
986	2022/11/29 21:01:17	微信		无
987	2022/11/29 21:03:09	微信		无
988	2022/11/29 21:05:25	微信		无
989	2022/11/29 21:06:22	微信		无
990	2022/11/29 21:07:27	微信		无
991	2022/11/29 21:08:29	微信		前一天晚上提前对第二天所学课程提前预习 有助于提高听课的效率
992	2022/11/29 21:08:45	微信		老师声情并茂授课 带领学生用全身感官去感受英语 提升课堂参与度
993	2022/11/29 21:10:15	微信		无
994	2022/11/29 21:11:45	微信		教师灵活切换教学方式 避免枯燥乏味
995	2022/11/29 21:13:12	微信		无
996	2022/11/29 21:13:14	微信		书本知识枯燥乏味 借助网络 可以搜索很多丰富有价值的网络资源 丰富英语教学
997	2022/11/29 21:15:31	微信		无
998	2022/11/29 21:17:13	微信		无
999	2022/11/29 21:17:53	微信		需要教师给班级建立详细教学与家中的作业计划
1000	2022/11/29 21:18:00	微信		无
1001	2022/11/29 21:20:47	微信		丰富互动形式 激发学生参与积极性
1002	2022/11/29 21:23:38	微信		无
1003	2022/11/29 21:24:21	微信		无
1004	2022/11/29 21:24:26	微信		无
1005	2022/11/29 21:26:02	微信		无
1006	2022/11/29 21:28:22	微信		无
1007	2022/11/29 21:28:40	微信		无
1008	2022/11/29 21:30:31	微信		无
1009	2022/11/29 21:30:35	微信		无
1010	2022/11/29 21:31:37	微信		引荐线下课堂的情景式教学 情景教学 互动游戏的对话练习
1011	2022/11/29 21:33:30	微信		无
1012	2022/11/29 21:33:58	微信		无
1013	2022/11/29 21:35:17	微信		无
1014	2022/11/29 21:35:28	微信		无
1015	2022/11/29 21:35:53	微信		无
1016	2022/11/29 21:37:51	微信		无
1017	2022/11/29 21:38:17	微信		抓住重难点 巧记笔记 比如说记几个重点字
1018	2022/11/29 21:41:23	微信		无
1019	2022/11/29 21:42:02	微信		无
1020	2022/11/29 21:43:17	微信		无
1021	2022/11/29 21:43:46	微信		无
1022	2022/11/29 21:47:44	微信		无
1023	2022/11/29 21:47:47	微信		无
1024	2022/11/29 21:48:03	微信		无
1025	2022/11/29 21:49:17	微信		无
1026	2022/11/29 21:49:35	微信		无
1027	2022/11/29 21:52:29	微信		无
1028	2022/11/29 21:53:12	微信		无
1029	2022/11/29 21:54:19	微信		无
1030	2022/11/29 21:55:05	微信		无
1031	2022/11/29 21:56:35	微信		无
1032	2022/11/29 21:58:02	微信		要以大学生文化素质教育课、受众面广量大的专业核心课程知识为重点
1033	2022/11/29 21:58:55	微信		无
1034	2022/11/29 21:59:50	微信		无
1035	2022/11/29 22:01:22	微信		无
1036	2022/11/29 22:02:44	微信		无
1037	2022/11/29 22:02:47	微信		无
1038	2022/11/29 22:03:59	微信		无
1039	2022/11/29 22:05:24	微信		无
1040	2022/11/29 22:09:49	微信		无
1041	2022/11/29 22:12:48	微信		无
