# Supplementary material for: Predicting student and instructor e-readiness and promoting e-learning success in online EFL class during the COVID-19 pandemic: A case from China
Source: PLoS One. 2023 May 8;18(5):e0284334. doi: 10.1371/journal.pone.0284334 (PMC10166505; doi:10.1371/journal.pone.0284334)
Supplement: S1 File — (ZIP) [file pone.0284334.s001.zip › Supporting information/σ¡aτöƒΣ╕╗ΦoéΘóÿμò░μì«/Φ»aτ╗åΣ┐íμü»--τ1⁄41⁄410Θóÿτ¡öμíê.xlsx]

## Sheet: Sheet1
序号	提交答卷时间	来源	来源详情	答案文本
25	2022/11/19 11:24:59	手机提交	直接访问	商务英语
26	2022/11/19 11:33:26	手机提交	直接访问	机器人工程
27	2022/11/19 11:41:02	手机提交	直接访问	国际商务
29	2022/11/19 11:42:51	手机提交	直接访问	人力资源管理专业
30	2022/11/19 11:44:53	手机提交	直接访问	机器人工程
31	2022/11/19 11:46:27	手机提交	直接访问	人力资源管理
32	2022/11/19 11:46:32	手机提交	直接访问	机器人工程
33	2022/11/19 11:49:21	手机提交	直接访问	商务英语
34	2022/11/19 11:49:54	手机提交	直接访问	机器人工程
35	2022/11/19 11:51:20	手机提交	直接访问	食品质量与安生
36	2022/11/19 11:55:11	手机提交	直接访问	人力资源管理
37	2022/11/19 11:57:49	手机提交	直接访问	机器人工程
38	2022/11/19 12:01:11	手机提交	直接访问	食品质量与安全
40	2022/11/19 12:07:50	手机提交	直接访问	食品质量与安全
42	2022/11/19 12:17:54	手机提交	直接访问	食品质量与安全
43	2022/11/19 12:18:14	手机提交	直接访问	国际商务
44	2022/11/19 12:19:34	手机提交	直接访问	物流管理
45	2022/11/19 12:20:01	手机提交	直接访问	物流管理
46	2022/11/19 12:25:24	手机提交	直接访问	车辆工程
47	2022/11/19 12:26:14	链接	直接访问	人力资源管理
48	2022/11/19 12:29:22	手机提交	直接访问	旅游管理与服务教育
49	2022/11/19 12:40:26	手机提交	直接访问	商务英语
50	2022/11/19 13:08:21	手机提交	直接访问	人力资源管理
51	2022/11/19 13:08:22	手机提交	直接访问	建筑环境与能源应用工程
53	2022/11/19 13:09:07	链接	直接访问	审计学
54	2022/11/19 13:10:06	手机提交	直接访问	国际商务
55	2022/11/19 13:11:22	手机提交	直接访问	食品质量与安全
56	2022/11/19 13:12:34	手机提交	直接访问	国际商务
57	2022/11/19 13:12:56	手机提交	直接访问	食品质量与安全
58	2022/11/19 13:13:01	手机提交	直接访问	食品质量与安全
59	2022/11/19 13:14:48	手机提交	直接访问	食品质量与安全
60	2022/11/19 13:16:27	手机提交	直接访问	机器人工程
61	2022/11/19 13:19:48	手机提交	直接访问	建筑环境与能源应用工程
62	2022/11/19 13:21:28	手机提交	直接访问	国际商务
64	2022/11/19 13:23:30	手机提交	直接访问	食品质量安全
68	2022/11/19 13:24:58	手机提交	直接访问	人力资源管理
69	2022/11/19 13:25:20	手机提交	直接访问	酒店管理
70	2022/11/19 13:25:33	手机提交	直接访问	商务英语
73	2022/11/19 13:27:35	手机提交	直接访问	商务英语
75	2022/11/19 13:29:05	手机提交	直接访问	商务英语
76	2022/11/19 13:29:30	手机提交	直接访问	商务英语
77	2022/11/19 13:30:20	手机提交	直接访问	食品质量与安全
78	2022/11/19 13:31:23	手机提交	直接访问	商务英语
79	2022/11/19 13:31:31	手机提交	直接访问	商务英语
81	2022/11/19 13:32:02	链接	直接访问	商务英语
83	2022/11/19 13:33:32	手机提交	直接访问	商务英语
85	2022/11/19 13:38:36	手机提交	直接访问	食品质量与安全
86	2022/11/19 13:39:12	手机提交	直接访问	税收学
87	2022/11/19 13:39:50	手机提交	直接访问	商务经济学
88	2022/11/19 13:40:42	手机提交	直接访问	国际商务
90	2022/11/19 13:41:27	手机提交	直接访问	税收学
92	2022/11/19 13:44:13	链接	直接访问	物流管理
93	2022/11/19 13:45:14	手机提交	直接访问	机器人工程
94	2022/11/19 13:47:20	手机提交	直接访问	税收学
96	2022/11/19 13:50:41	手机提交	直接访问	人力资源管理
97	2022/11/19 13:51:50	微信	愿好事发生[未知]	机器人工程
98	2022/11/19 13:53:49	手机提交	直接访问	机器人工程
100	2022/11/19 13:54:50	手机提交	直接访问	机器人工程
101	2022/11/19 13:57:13	微信	不是小张.[未知]	环境工程
105	2022/11/19 14:09:13	微信	Oreo[未知]	生物工程
106	2022/11/19 14:15:11	手机提交	直接访问	机器人工程
107	2022/11/19 14:21:21	手机提交	直接访问	国际商务
108	2022/11/19 14:23:16	微信	Rossiki[未知]	机器人
109	2022/11/19 14:48:20	手机提交	直接访问	食品质量与安全
110	2022/11/19 14:48:36	手机提交	直接访问	商务英语
111	2022/11/19 14:55:55	微信	宇航令狐[未知]	人力资源管理
112	2022/11/19 14:58:00	手机提交	直接访问	航空服务艺术与管理
114	2022/11/19 15:07:04	手机提交	直接访问	航空服务艺术与管理
116	2022/11/19 15:20:16	手机提交	直接访问	酒店管理
120	2022/11/19 15:58:26	手机提交	直接访问	会展经济与管理
121	2022/11/19 16:02:33	手机提交	直接访问	国际商务
122	2022/11/19 16:04:14	手机提交	直接访问	计算机科学与技术
124	2022/11/19 16:25:21	手机提交	直接访问	商务英语
125	2022/11/19 16:36:58	手机提交	直接访问	机器人工程
126	2022/11/19 17:06:48	手机提交	直接访问	英语笔译
127	2022/11/19 17:20:25	手机提交	直接访问	汽车服务工程
130	2022/11/19 17:40:14	手机提交	直接访问	国际商务
131	2022/11/19 17:40:16	手机提交	直接访问	电子商务
132	2022/11/19 17:41:04	手机提交	直接访问	电子商务
133	2022/11/19 17:41:31	手机提交	直接访问	财务管理
135	2022/11/19 17:41:38	手机提交	直接访问	电子商务
136	2022/11/19 17:42:30	手机提交	直接访问	国际商务
137	2022/11/19 17:43:02	手机提交	直接访问	财务管理
138	2022/11/19 17:45:09	手机提交	直接访问	审计学
139	2022/11/19 17:45:33	手机提交	直接访问	经济统计学
140	2022/11/19 17:46:23	手机提交	直接访问	经济统计学
141	2022/11/19 17:46:25	手机提交	直接访问	财务管理
143	2022/11/19 17:47:56	手机提交	直接访问	电子商务
144	2022/11/19 17:48:11	手机提交	直接访问	财务管理
145	2022/11/19 17:51:08	手机提交	直接访问	财务管理
146	2022/11/19 17:51:47	微信	Sunflower[未知]	财务管理
147	2022/11/19 17:58:11	手机提交	直接访问	财务管理
148	2022/11/19 18:01:12	手机提交	直接访问	财务管理
149	2022/11/19 18:19:38	手机提交	直接访问	国际商务
150	2022/11/19 18:19:42	手机提交	直接访问	财务管理
152	2022/11/19 18:39:04	手机提交	直接访问	经济统计学
153	2022/11/19 18:44:40	手机提交	直接访问	税收学
154	2022/11/19 18:46:20	手机提交	直接访问	电子商务专业
155	2022/11/19 19:24:36	手机提交	直接访问	国际商务
156	2022/11/19 19:53:50	手机提交	直接访问	航空服务艺术与管理
157	2022/11/19 20:16:48	微信	Z[未知]	计算机科学与技术
158	2022/11/19 20:20:01	手机提交	直接访问	财务管理
159	2022/11/19 20:41:53	手机提交	直接访问	税收学
177	2022/11/19 22:12:42	微信	oldSeventeen🎾[未知]	体育教育
178	2022/11/19 22:12:57	微信	心想事陈$$_[未知]	网球
187	2022/11/19 22:29:53	微信	白心柚子[未知]	体育教育
193	2022/11/19 22:52:46	微信	故宫博物院院长[未知]	运动训练
195	2022/11/19 23:06:29	微信	第七页序[未知]	网球运训
198	2022/11/20 8:36:51	手机提交	直接访问	土木
200	2022/11/20 8:42:27	手机提交	直接访问	土木工程
202	2022/11/20 9:59:22	手机提交	直接访问	建筑
204	2022/11/20 10:26:55	手机提交	直接访问	商务英语
205	2022/11/20 10:32:08	手机提交	直接访问	食品质量与安全
208	2022/11/20 10:49:31	手机提交	直接访问	土木工程
212	2022/11/20 15:58:34	手机提交	直接访问	航空服务艺术与管理
213	2022/11/20 16:12:32	手机提交	直接访问	食品质量与安全
218	2022/11/20 18:37:50	手机提交	直接访问	软件工程
226	2022/11/21 8:05:30	微信	心软的神[未知]	酒店管理与数字化运营
234	2022/11/21 9:12:20	微信	陈湘琴[未知]	酒店管理与数字化运营
235	2022/11/21 9:14:12	微信	yuni[未知]	酒店管理与数字化运营
239	2022/11/21 9:47:43	手机提交	直接访问	食品质量与安全
243	2022/11/21 10:07:20	微信	Htrickland[未知]	电气工程与自动化学院
260	2022/11/21 11:07:52	手机提交	直接访问	财务管理
268	2022/11/21 20:41:40	手机提交	直接访问	食品质量与安全
270	2022/11/25 2:25:44	微信		管理学
271	2022/11/25 2:25:52	微信		医学
272	2022/11/25 2:26:06	微信		文学
273	2022/11/25 2:26:17	微信		化学
274	2022/11/25 2:26:18	微信		生物科学
275	2022/11/25 2:26:37	微信		外国语言文学
276	2022/11/25 8:40:03	微信		法学
277	2022/11/25 8:40:20	微信		文学
278	2022/11/25 8:40:40	微信		文学
279	2022/11/25 8:40:58	微信		新闻传播学
280	2022/11/25 8:41:05	微信		经济学
281	2022/11/25 8:41:12	微信		社会学
282	2022/11/25 8:44:46	微信		工学
283	2022/11/25 8:44:59	微信		历史学
284	2022/11/25 8:45:42	微信		生物工程
285	2022/11/25 8:47:19	微信		中国语言文学
286	2022/11/25 8:47:20	微信		理学
287	2022/11/25 8:47:45	微信		历史学
288	2022/11/25 8:49:52	微信		马克思主义理论
289	2022/11/25 8:49:58	微信		哲学
290	2022/11/25 8:50:27	微信		哲学
291	2022/11/25 8:52:50	微信		中国语言文学
292	2022/11/25 8:53:15	微信		教育学
293	2022/11/25 8:53:48	微信		文学
294	2022/11/25 8:54:37	微信		中国语言文学
295	2022/11/25 8:54:38	微信		力学
296	2022/11/25 8:54:43	微信		物理学
297	2022/11/25 8:57:19	微信		马克思主义理论
298	2022/11/25 8:59:22	微信		力学
299	2022/11/25 8:59:55	微信		工程力学
300	2022/11/25 9:00:46	微信		工程力学
301	2022/11/25 9:01:15	微信		外国语言文学
302	2022/11/25 9:01:33	微信		医学
303	2022/11/25 9:01:36	微信		体育学
304	2022/11/25 9:04:24	微信		物理学
305	2022/11/25 9:04:29	微信		物理学
306	2022/11/25 9:05:20	微信		教育学
307	2022/11/25 9:07:26	微信		数学
308	2022/11/25 9:08:28	微信		体育学
309	2022/11/25 9:08:38	微信		数学
310	2022/11/25 9:09:03	微信		管理学
311	2022/11/25 9:09:24	微信		医学
312	2022/11/25 9:09:54	微信		工学
313	2022/11/25 9:13:33	微信		生物工程
314	2022/11/25 9:13:40	微信		数学
315	2022/11/25 9:14:01	微信		法学
316	2022/11/25 9:14:52	微信		管理学
317	2022/11/25 9:18:20	微信		工商管理
318	2022/11/25 9:18:24	微信		理学
319	2022/11/25 9:18:36	微信		生物科学
320	2022/11/25 9:21:20	微信		医学
321	2022/11/25 9:21:47	微信		职业技术教育
322	2022/11/25 9:23:13	微信		管理学
323	2022/11/25 9:23:21	微信		化学
324	2022/11/25 9:23:52	微信		新闻传播学
325	2022/11/25 9:25:59	微信		理学
326	2022/11/25 9:26:05	微信		社会学
327	2022/11/25 9:27:55	微信		工商管理
328	2022/11/25 9:28:18	微信		哲学
329	2022/11/25 9:28:22	微信		政治学
330	2022/11/25 9:29:41	微信		外国语言文学
331	2022/11/25 9:31:58	微信		工商管理
332	2022/11/25 9:32:16	微信		职业技术教育
333	2022/11/25 9:32:36	微信		经济学
334	2022/11/25 9:32:43	微信		政治学
336	2022/11/28 14:07:16	微信		软件工程
337	2022/11/28 14:07:34	微信		马克思主义理论
338	2022/11/28 14:07:44	微信		土木工程
339	2022/11/28 14:07:51	微信		工商管理
340	2022/11/28 14:08:09	微信		机械工程
341	2022/11/28 14:08:18	微信		马克思主义理论
342	2022/11/28 14:08:23	微信		油气储运工程
343	2022/11/28 14:08:37	微信		政治学
344	2022/11/28 14:12:42	微信		风景园林
345	2022/11/28 14:13:38	微信		制药工程
346	2022/11/28 14:14:01	微信		应用经济学
347	2022/11/28 14:14:07	微信		法学
348	2022/11/28 14:14:15	微信		环境工程
349	2022/11/28 14:14:17	微信		化学
350	2022/11/28 14:14:21	微信		机械设计制造及其自动
351	2022/11/28 14:14:28	微信		材料科学与工程
352	2022/11/28 14:16:54	微信		资源循环科学与工程
353	2022/11/28 14:17:53	微信		生物工程
354	2022/11/28 14:18:20	微信		计算机科学与技术
355	2022/11/28 14:19:31	微信		信息与计算科学
356	2022/11/28 14:20:14	微信		海洋科学
357	2022/11/28 14:20:16	微信		电气工程
358	2022/11/28 14:20:37	微信		化学工程与技术
359	2022/11/28 14:20:40	微信		土木工程
360	2022/11/28 14:21:12	微信		动力工程及工程热物理
361	2022/11/28 14:22:53	微信		教育学
362	2022/11/28 14:23:11	微信		新闻传播学
363	2022/11/28 14:24:23	微信		物理学
364	2022/11/28 14:25:02	微信		机械工程
365	2022/11/28 14:26:50	微信		自动化
366	2022/11/28 14:26:53	微信		光电信息科学与工程
367	2022/11/28 14:26:55	微信		电气工程
368	2022/11/28 14:27:04	微信		管理科学与工程
369	2022/11/28 14:27:38	微信		化学
370	2022/11/28 14:27:56	微信		生物学
371	2022/11/28 14:29:09	微信		应用化学
372	2022/11/28 14:29:16	微信		食品质量与安全
373	2022/11/28 14:31:16	微信		化学工程与工艺
374	2022/11/28 14:31:47	微信		控制科学与工程
375	2022/11/28 14:33:07	微信		生物科学
376	2022/11/28 14:33:17	微信		地球物理学
377	2022/11/28 14:33:26	微信		信息与通信工程
378	2022/11/28 14:34:06	微信		计算机科学与技术
379	2022/11/28 14:34:16	微信		生物技术
380	2022/11/28 14:34:33	微信		应用物理学
381	2022/11/28 14:35:24	微信		机械工程
382	2022/11/28 14:36:31	微信		力学
383	2022/11/28 14:37:38	微信		信息与通信工程
384	2022/11/28 14:39:43	微信		计算机科学与技术
385	2022/11/28 14:39:45	微信		信息工程
386	2022/11/28 14:40:05	微信		计算机科学与技术
387	2022/11/28 14:40:22	微信		安全工程
388	2022/11/28 14:40:45	微信		化学工程与技术
389	2022/11/28 14:41:15	微信		机械工程
390	2022/11/28 14:41:56	微信		食品科学与工程
391	2022/11/28 14:42:08	微信		化学
392	2022/11/28 14:44:24	微信		控制科学与工程
393	2022/11/28 14:45:03	微信		管理科学与工程
394	2022/11/28 14:45:13	微信		应用经济学
395	2022/11/28 14:45:33	微信		轻化工程
396	2022/11/28 14:46:26	微信		电气工程
397	2022/11/28 14:46:43	微信		生物医学工程
405	2022/11/28 15:31:29	手机提交	直接访问	物流管理
1042	2022/11/30 9:16:15	微信		过程装备与控制工程
1043	2022/11/30 9:16:26	微信		数学
1044	2022/11/30 9:16:50	微信		安全工程
1045	2022/11/30 9:16:59	微信		土木工程
1046	2022/11/30 9:17:06	微信		金工程
1047	2022/11/30 9:17:29	微信		力学
1048	2022/11/30 9:17:54	微信		环境工程
1049	2022/11/30 9:17:57	微信		材料科学与工程
1050	2022/11/30 9:22:33	微信		材料科学与工程
1051	2022/11/30 9:22:41	微信		法律
1052	2022/11/30 9:22:54	微信		数学
1053	2022/11/30 9:22:55	微信		土木工程
1054	2022/11/30 9:23:17	微信		中国史
1055	2022/11/30 9:23:23	微信		信息与通信工程
1056	2022/11/30 9:23:26	微信		控制科学与工程
1057	2022/11/30 9:24:37	微信		统计学
1058	2022/11/30 9:27:15	微信		社会工作
1059	2022/11/30 9:27:47	微信		建筑学
1060	2022/11/30 9:27:56	微信		控制科学与工程
1061	2022/11/30 9:28:42	微信		建筑环境与能源应用工程
1062	2022/11/30 9:30:06	微信		交通运输工程
1063	2022/11/30 9:30:17	微信		金属材料工程
1064	2022/11/30 9:30:42	微信		化学工程与工艺
1065	2022/11/30 9:31:38	微信		公共管理
1066	2022/11/30 9:32:07	微信		应用物理学
1067	2022/11/30 9:32:59	微信		土木工程
1068	2022/11/30 9:33:32	微信		计算机科学与技术
1069	2022/11/30 9:33:46	微信		工商管理
1070	2022/11/30 9:36:36	微信		采矿工程
1071	2022/11/30 9:36:36	微信		动力工程及工程热物理
1072	2022/11/30 9:36:41	微信		工商管理
1073	2022/11/30 9:37:10	微信		信息与通信工程
1074	2022/11/30 9:37:48	微信		新闻传播学
1075	2022/11/30 9:38:15	微信		材料与化工
1076	2022/11/30 9:38:45	微信		物理学
1077	2022/11/30 9:39:07	微信		新闻与传播
1078	2022/11/30 9:43:03	微信		应用统计
1079	2022/11/30 9:43:05	微信		自动化
1080	2022/11/30 9:43:10	微信		翻译
1081	2022/11/30 9:43:19	微信		建筑学
1082	2022/11/30 9:43:20	微信		机械工程
1083	2022/11/30 9:43:59	微信		给排水科学与工程
1084	2022/11/30 9:44:15	微信		生态学
1085	2022/11/30 9:45:11	微信		机械设计制造及其自动化
1086	2022/11/30 9:47:43	微信		电子信息
1087	2022/11/30 9:47:48	微信		物理学
1088	2022/11/30 9:47:57	微信		工商管理
1089	2022/11/30 9:48:01	微信		生物工程
1090	2022/11/30 9:49:12	微信		化学
1091	2022/11/30 9:50:37	微信		生物学
1092	2022/11/30 9:51:23	微信		计算机科学与技术
1093	2022/11/30 9:52:55	微信		测控技术与仪器
1094	2022/11/30 9:53:08	微信		化学工程与技术
1095	2022/11/30 9:53:46	微信		网络空间安全
1096	2022/11/30 9:53:54	微信		热能与动力工程
1097	2022/11/30 11:19:11	微信		土木工程
1098	2022/11/30 11:19:21	微信		应用化学
1099	2022/11/30 11:19:33	微信		公共管理
1100	2022/11/30 11:19:53	微信		中医骨伤科学
1101	2022/11/30 11:23:20	微信		针灸推拿学
1102	2022/11/30 11:23:56	微信		中医耳鼻喉科学
1103	2022/11/30 11:25:44	微信		中医诊断学
1104	2022/11/30 11:26:16	微信		工商管理
1105	2022/11/30 11:26:21	微信		环境工程
1106	2022/11/30 11:27:55	微信		中医五官科学
1107	2022/11/30 11:30:30	微信		高分子材料与工程
1108	2022/11/30 11:30:45	微信		功能材料
1109	2022/11/30 11:31:07	微信		机械设计制造及其自动化
1110	2022/11/30 11:31:13	微信		民族医药
1111	2022/11/30 11:33:50	微信		计算机科学与技术
1112	2022/11/30 11:34:35	微信		网络空间安全
1113	2022/11/30 11:37:04	微信		化学工程与工艺
1114	2022/11/30 11:37:50	微信		交通运输工程
1115	2022/11/30 11:38:40	微信		中西医结合基础
1116	2022/11/30 11:38:54	微信		电子科学与技术
1117	2022/11/30 11:39:09	微信		软件工程
1118	2022/11/30 11:42:09	微信		中医儿科学
1119	2022/11/30 11:42:13	微信		方剂学
1120	2022/11/30 11:45:21	微信		中医眼科学
1121	2022/11/30 11:46:51	微信		管理科学与工程
1122	2022/11/30 11:46:56	微信		环境科学与工程
1123	2022/11/30 11:46:58	微信		生物工程
1124	2022/11/30 11:47:45	微信		国际经济与贸易
1125	2022/11/30 11:50:17	微信		中医儿科学
1126	2022/11/30 11:50:42	微信		设计学
1127	2022/11/30 11:51:49	微信		工商管理
1128	2022/11/30 11:51:55	微信		过程装备与控制工程
1129	2022/11/30 11:52:24	微信		化学工程与技术
1130	2022/11/30 11:54:01	微信		中医外科学
1131	2022/11/30 11:56:10	微信		建筑学
1132	2022/11/30 11:57:00	微信		中西医结合基础（药理）
1133	2022/11/30 11:57:07	微信		推拿学
1134	2022/11/30 11:58:10	微信		中医妇科学
1135	2022/11/30 11:59:01	微信		软件工程
1136	2022/11/30 12:02:17	微信		法学
1137	2022/11/30 12:02:20	微信		中药学
1138	2022/11/30 12:03:40	微信		材料科学与工程
1139	2022/11/30 12:03:49	微信		城乡规划学
1140	2022/11/30 12:04:50	微信		中医医史文献
1141	2022/11/30 12:07:48	微信		制药工程
1142	2022/11/30 12:09:28	微信		中医内科学
1143	2022/11/30 12:09:30	微信		自动化
1144	2022/11/30 12:10:20	微信		安全科学与工程
1145	2022/11/30 12:10:23	微信		中医临床基础
1146	2022/11/30 12:10:32	微信		中医护理学
1147	2022/11/30 13:42:53	微信		统计学专业
1148	2022/11/30 13:43:01	微信		电子信息工程
1149	2022/11/30 13:43:10	微信		测控技术与仪器专业
1150	2022/11/30 13:43:40	微信		食品科学与工程专业
1151	2022/11/30 13:44:00	微信		化学工程与工艺专业
1152	2022/11/30 13:44:20	微信		机械电子工程
1153	2022/11/30 13:44:21	微信		高分子材料与工程专业
1154	2022/11/30 13:44:37	微信		材料成型及控制工程专业
1155	2022/11/30 13:47:33	微信		信息管理与信息系统专业
1156	2022/11/30 13:47:51	微信		公共事业管理专业
1157	2022/11/30 13:48:55	微信		新能源材料与器件专业
1158	2022/11/30 13:49:30	微信		机械设计制造及其自动化专业
1159	2022/11/30 13:50:23	微信		过程装备与控制工程
1160	2022/11/30 13:50:37	微信		社会工作专业
1161	2022/11/30 13:50:43	微信		应用化学专业
1162	2022/11/30 13:51:13	微信		智能感知工程
1163	2022/11/30 13:52:23	微信		信息管理与信息系统专业
1164	2022/11/30 13:52:36	微信		微电子科学与工程
1165	2022/11/30 13:53:42	微信		会计学专业
1166	2022/11/30 13:54:25	微信		工商管理专业
1167	2022/11/30 13:55:17	微信		材料物理专业
1168	2022/11/30 13:55:22	微信		金属材料工程专业
1169	2022/11/30 13:56:07	微信		统计学专业
1170	2022/11/30 13:57:31	微信		会计学专业
1171	2022/11/30 13:58:07	微信		测控技术与仪器
1172	2022/11/30 13:58:29	微信		软件工程
1173	2022/11/30 13:58:36	微信		力学
1174	2022/11/30 13:58:46	微信		工业设计专业
1175	2022/11/30 13:58:52	微信		信息安全
1176	2022/11/30 13:58:53	微信		信息显示与光电技术
1177	2022/11/30 13:59:01	微信		能源与动力工程专业
1178	2022/11/30 13:59:17	微信		生物工程专业
1179	2022/11/30 13:59:19	微信		电子信息工程
1180	2022/11/30 13:59:19	微信		集成电路设计与集成系统
1181	2022/11/30 13:59:32	微信		光学工程
1182	2022/11/30 13:59:39	微信		历史学
1183	2022/11/30 14:00:09	微信		工商管理专业
1184	2022/11/30 14:00:23	微信		统计学专业
1185	2022/11/30 14:00:57	微信		探测制导与控制技术
1186	2022/11/30 14:02:23	微信		应用物理学
1187	2022/11/30 14:03:54	微信		信息安全
1188	2022/11/30 14:04:03	微信		化学
1189	2022/11/30 14:04:32	微信		工业工程
1190	2022/11/30 14:04:40	微信		机械电子工程专业
1191	2022/11/30 14:04:43	微信		金融学
1192	2022/11/30 14:04:49	微信		环境工程专业
1193	2022/11/30 14:04:58	微信		会计学专业
1194	2022/11/30 14:05:04	微信		机械设计制造及其自动化
1195	2022/11/30 14:05:14	微信		材料成型及控制工程专业
1196	2022/11/30 14:05:41	微信		环境工程专业
1197	2022/11/30 14:05:59	微信		电子科学与技术
1198	2022/11/30 14:06:52	微信		网络工程
1199	2022/11/30 14:06:54	微信		化学专业
1200	2022/11/30 14:07:16	微信		会计学
1201	2022/11/30 14:07:19	微信		通信工程
1202	2022/11/30 14:07:35	微信		数学与应用数学
1203	2022/11/30 14:09:22	微信		电子信息科学与技术
1204	2022/11/30 14:09:34	微信		马克思主义理论
1205	2022/11/30 14:09:50	微信		光电信息科学与工程
1206	2022/11/30 14:10:17	微信		计算机科学与技术
1207	2022/11/30 14:10:19	微信		工商管理专业
1208	2022/11/30 14:10:24	微信		法学
1209	2022/11/30 14:10:32	微信		理论经济学
1210	2022/11/30 14:11:25	微信		工商管理
1211	2022/11/30 14:11:26	微信		电子科学与技术
1212	2022/11/30 14:11:33	微信		信息对抗技术
1213	2022/11/30 14:11:46	微信		环境工程专业
1214	2022/11/30 14:12:00	微信		机械电子工程专业
1215	2022/11/30 14:12:04	微信		机械电子工程专业
1216	2022/11/30 14:12:26	微信		新闻传播学
1217	2022/11/30 14:14:14	微信		自动化
1218	2022/11/30 14:14:31	微信		数学与应用数学专业
1219	2022/11/30 14:14:54	微信		计算机科学与技术
1220	2022/11/30 14:15:07	微信		电磁场与无线技术
1221	2022/11/30 14:15:36	微信		电子商务
1222	2022/11/30 14:15:40	微信		信息管理与信息系统
1223	2022/11/30 14:16:04	微信		网络工程
1224	2022/11/30 14:16:50	微信		自动化
1225	2022/11/30 14:16:59	微信		软件工程
1226	2022/11/30 14:17:41	微信		生物学
1227	2022/11/30 14:20:20	微信		土木工程
1228	2022/11/30 14:20:28	微信		经济学
1229	2022/11/30 14:22:19	微信		测控技术与仪器
1230	2022/11/30 14:22:33	微信		机械工程
1231	2022/11/30 14:22:36	微信		国际经济与贸易
1232	2022/11/30 14:22:37	微信		电气工程
1233	2022/11/30 14:23:14	微信		电子科学与技术
1234	2022/11/30 14:25:09	微信		仪器科学与技术
1235	2022/11/30 14:25:32	微信		物理学
1236	2022/11/30 14:25:51	微信		新能源材料与器件
1237	2022/11/30 14:28:58	微信		旅游管理
1238	2022/11/30 14:29:50	微信		通信工程
1239	2022/11/30 14:30:10	微信		工程管理
1240	2022/11/30 14:30:21	微信		通信工程
1241	2022/11/30 14:31:04	微信		物联网工程
1242	2022/11/30 14:38:37	微信		通信工程
1243	2022/11/30 14:38:41	微信		通信工程
1244	2022/11/30 14:38:44	微信		信息安全
1245	2022/11/30 14:39:11	微信		软件工程
1246	2022/11/30 14:39:13	微信		智能制造工程
1247	2022/11/30 14:39:49	微信		机器人工程
1248	2022/11/30 14:40:33	微信		轮机工程
1249	2022/11/30 14:42:19	微信		林业信息技术与管理
1250	2022/11/30 14:43:35	微信		电子信息工程
1251	2022/11/30 14:44:30	微信		木工设备应用技术
1252	2022/11/30 14:44:49	微信		材料成型及控制工程
1253	2022/11/30 14:45:13	微信		化学工程与工艺
1254	2022/11/30 14:45:25	微信		自然保护区建设与管理
1255	2022/11/30 14:45:40	微信		电气工程及其自动化
1256	2022/11/30 14:46:56	微信		园林技术
1257	2022/11/30 14:47:09	微信		机器人工程
1258	2022/11/30 14:49:19	微信		机械设计制造及其自动化
1259	2022/11/30 14:49:23	微信		制药工程
1260	2022/11/30 14:50:02	微信		机械电子工程
1261	2022/11/30 14:50:07	微信		人工智能
1262	2022/11/30 14:50:14	微信		工业设计
1263	2022/11/30 14:50:47	微信		木材加工技术
1264	2022/11/30 14:52:32	微信		工业设计
1265	2022/11/30 14:53:52	微信		大数据管理与应用
1266	2022/11/30 14:53:54	微信		计算机科学与技术
1267	2022/11/30 14:53:56	微信		电气工程及其自动化
1268	2022/11/30 14:54:43	微信		电气工程及其自动化
1269	2022/11/30 14:55:11	微信		森林防火指挥与通讯
1270	2022/11/30 14:55:37	微信		自然保护区建设与管理
1271	2022/11/30 14:56:15	微信		自动化
1272	2022/11/30 14:57:29	微信		测控技术与仪器
1273	2022/11/30 14:58:39	微信		经济林培育与利用
1274	2022/11/30 14:58:45	微信		林业技术
1275	2022/11/30 14:58:52	微信		林业调查与信息处理
1276	2022/11/30 15:01:00	微信		航海技术
1277	2022/11/30 15:01:31	微信		机械电子工程
1278	2022/11/30 15:02:08	微信		生物工程
1279	2022/11/30 15:02:17	微信		通信工程
1280	2022/11/30 15:12:48	微信		自动化
1281	2022/11/30 15:13:04	微信		通信工程
1282	2022/11/30 15:13:19	微信		智能制造工程
1283	2022/11/30 15:13:35	微信		船舶电子电气工程
1284	2022/11/30 15:13:38	微信		森林生态旅游
1285	2022/11/30 15:14:03	微信		野生植物资源保护与利用
1286	2022/11/30 15:14:03	微信		自动化
1287	2022/11/30 15:15:27	微信		野生植物资源保护与利用
1288	2022/11/30 15:16:12	微信		应用化学
1289	2022/11/30 15:17:18	微信		经济学
1290	2022/11/30 15:17:24	微信		统计学
1291	2022/11/30 15:17:34	微信		电子商务
1292	2022/11/30 15:18:10	微信		地质学
1293	2022/11/30 15:18:18	微信		资源勘查工程
1294	2022/11/30 15:18:27	微信		地质学
1295	2022/11/30 15:18:29	微信		新闻学
1296	2022/11/30 15:19:03	微信		视觉传达设计
1297	2022/11/30 15:19:21	微信		环境科学与工程类
1298	2022/11/30 15:19:44	微信		计算机科学与技术
1299	2022/11/30 15:19:50	微信		野生动物资源保护与利用
1300	2022/11/30 15:21:32	微信		森林资源保护
1301	2022/11/30 15:22:43	微信		政治学与行政学
1302	2022/11/30 15:24:26	微信		数学与应用数学
1303	2022/11/30 15:33:01	微信		法学
1304	2022/11/30 15:33:16	微信		国际政治
1305	2022/11/30 15:33:30	微信		经济与金融
1306	2022/11/30 15:33:51	微信		地理信息科学
1307	2022/11/30 15:34:17	微信		测绘工程
1308	2022/11/30 15:34:26	微信		勘查技术与工程
1309	2022/11/30 15:34:27	微信		船舶与海洋工程
1310	2022/11/30 15:34:43	微信		石油工程
1311	2022/11/30 15:36:49	微信		光学工程
1312	2022/11/30 15:37:28	微信		计算机科学与技术
1313	2022/11/30 15:37:33	微信		通信工程
1314	2022/11/30 15:37:37	微信		化学
1315	2022/11/30 15:38:01	微信		环境科学与工程
1316	2022/11/30 15:38:18	微信		中国语言文学
1317	2022/11/30 15:38:33	微信		环境设计
1318	2022/11/30 15:39:05	微信		统计学
1319	2022/11/30 15:39:07	微信		地质学
1320	2022/11/30 15:39:18	微信		软件学院
1321	2022/11/30 15:40:38	微信		行政管理
1322	2022/11/30 15:41:05	微信		法学
1323	2022/11/30 15:41:40	微信		信息与计算科学
1324	2022/11/30 15:42:03	微信		大气科学
1325	2022/11/30 15:42:08	微信		金融学
1326	2022/11/30 15:42:19	微信		仪器与电子学院
1327	2022/11/30 15:42:44	微信		电子信息工程
1328	2022/11/30 15:42:46	微信		财务管理
1329	2022/11/30 15:42:59	微信		通信工程
1330	2022/11/30 15:43:27	微信		世界史
1331	2022/11/30 15:44:13	微信		金融工程
1332	2022/11/30 15:44:20	微信		船舶与海洋工程
1333	2022/11/30 15:44:59	微信		人文社会科学学院
1334	2022/11/30 15:45:37	微信		环境与安全工程学院
1335	2022/11/30 15:46:12	微信		机电工程学院
1336	2022/11/30 15:46:25	微信		德语
1337	2022/11/30 15:46:29	微信		环境设计
1338	2022/11/30 15:46:55	微信		船舶与海洋工程
1339	2022/11/30 15:48:02	微信		信息安全
1340	2022/11/30 15:48:14	微信		新闻传播学
1341	2022/11/30 15:48:41	微信		德语
1342	2022/11/30 15:48:41	微信		财务管理
1343	2022/11/30 15:48:43	微信		中国史
1344	2022/11/30 15:48:47	微信		艺术学院
1345	2022/11/30 15:48:58	微信		法学
1346	2022/11/30 15:49:20	微信		汉语言文学
1347	2022/11/30 15:49:23	微信		电子商务
1348	2022/11/30 15:50:43	微信		地质学
1349	2022/11/30 15:52:04	微信		广告学
1350	2022/11/30 15:52:29	微信		物理学
1351	2022/11/30 15:52:34	微信		信息安全
1352	2022/11/30 15:52:44	微信		地理信息科学
1353	2022/11/30 15:53:22	微信		大数据学院
1354	2022/11/30 15:53:33	微信		电子科学与技术
1355	2022/11/30 15:53:49	微信		财政学
1356	2022/11/30 15:53:55	微信		计算机科学与技术
1357	2022/11/30 15:54:04	微信		朝鲜语
1358	2022/11/30 15:54:10	微信		考古学
1359	2022/11/30 15:54:12	微信		历史学
1360	2022/11/30 15:54:15	微信		文化产业管理
1361	2022/11/30 15:55:06	微信		能源化学工程
1362	2022/11/30 15:56:09	微信		体育学院
1363	2022/11/30 15:56:15	微信		地球物理学
1364	2022/11/30 15:57:28	微信		地质学
1365	2022/11/30 15:57:58	微信		机械工程学院
1366	2022/11/30 15:58:05	微信		心理学
1367	2022/11/30 15:58:07	微信		地球物理学
1368	2022/11/30 15:58:12	微信		环境工程
1369	2022/11/30 15:58:57	微信		体育学
1370	2022/11/30 15:59:55	微信		公共事业管理
1371	2022/11/30 16:00:11	微信		地球信息科学与技术
1372	2022/11/30 16:00:18	微信		石油工程
1373	2022/11/30 16:00:40	微信		物联网工程
1374	2022/11/30 16:00:41	微信		化学工程与技术学院
1375	2022/11/30 16:00:58	微信		电子信息工程
1376	2022/11/30 16:01:33	微信		动画
1377	2022/11/30 16:01:36	微信		材料科学与工程学院
1378	2022/11/30 16:01:58	微信		地球信息科学与技术
1379	2022/11/30 16:03:16	微信		数字媒体艺术
1380	2022/11/30 16:03:48	微信		视觉传达设计
1381	2022/11/30 16:04:47	微信		信息与通信工程
1382	2022/11/30 16:06:12	微信		信息与通信工程学院
1383	2022/11/30 16:06:19	微信		数学
1384	2022/11/30 16:08:02	微信		影视摄影与制作
1385	2022/11/30 16:08:47	微信		电子科学与技术
1386	2022/11/30 16:09:32	微信		控制科学与工程
1387	2022/11/30 16:09:45	微信		教育学
1388	2022/11/30 16:10:25	微信		数学学院
1389	2022/11/30 16:10:46	微信		计算机科学与技术
1390	2022/11/30 16:11:25	微信		经济与管理学院
1391	2022/11/30 16:12:58	微信		工艺美术
1392	2022/11/30 16:15:28	微信		物联网工程
1393	2022/11/30 17:08:14	微信		材料与化工
1394	2022/11/30 17:08:33	微信		哲学
1395	2022/11/30 17:08:34	微信		化学
1396	2022/11/30 17:08:38	微信		会计学
1397	2022/11/30 17:08:40	微信		环境科学与工程
1398	2022/11/30 17:08:40	微信		财政学
1399	2022/11/30 17:08:50	微信		电子信息
1400	2022/11/30 17:08:52	微信		通信工程
1401	2022/11/30 17:08:54	微信		法律
1402	2022/11/30 17:08:57	微信		城乡规划
1403	2022/11/30 17:09:03	微信		矿业工程
1404	2022/11/30 17:09:07	微信		新闻学
1405	2022/11/30 17:09:12	微信		数学与应用数学
1406	2022/11/30 17:09:18	微信		交通运输
1407	2022/11/30 17:09:18	微信		信息与通信工程
1408	2022/11/30 17:09:27	微信		过程装备与控制工程
1409	2022/11/30 17:09:32	微信		包装工程
1410	2022/11/30 17:09:34	微信		会计学
1411	2022/11/30 17:13:03	微信		计算机科学与技术
1412	2022/11/30 17:13:27	微信		广告学
1413	2022/11/30 17:13:54	微信		应用心理学
1414	2022/11/30 17:14:48	微信		给排水科学与工程
1415	2022/11/30 17:14:50	微信		金融学
1416	2022/11/30 17:15:00	微信		翻译
1417	2022/11/30 17:15:01	微信		信息管理与信息系统
1418	2022/11/30 17:15:02	微信		土木工程
1419	2022/11/30 17:15:09	微信		经济统计学
1420	2022/11/30 17:15:19	微信		机械
1421	2022/11/30 17:15:29	微信		光电信息科学与工程
1422	2022/11/30 17:15:50	微信		土木工程
1423	2022/11/30 17:15:53	微信		地质资源与地质工程
1424	2022/11/30 17:16:11	微信		工商管理
1425	2022/11/30 17:16:16	微信		城乡规划
1426	2022/11/30 17:16:40	微信		机械工程
1427	2022/11/30 17:17:26	微信		法学
1428	2022/11/30 17:17:34	微信		工程管理
1429	2022/11/30 17:18:02	微信		工业工程
1430	2022/11/30 17:18:53	微信		生物科学
1431	2022/11/30 17:19:18	微信		汉语国际教育
1432	2022/11/30 17:19:23	微信		教育学
1433	2022/11/30 17:19:50	微信		历史学
1434	2022/11/30 17:19:51	微信		应用统计
1435	2022/11/30 17:20:01	微信		工业工程
1436	2022/11/30 17:20:08	微信		国际经济与贸易
1437	2022/11/30 17:20:09	微信		劳动与社会保障
1438	2022/11/30 17:21:00	微信		公共事业管理
1439	2022/11/30 17:21:17	微信		交通工程
1440	2022/11/30 17:22:46	微信		建筑环境与能源应用工程
1441	2022/11/30 17:23:40	微信		工业设计
1442	2022/11/30 17:25:05	微信		建筑学
1443	2022/11/30 17:25:53	微信		化学
1444	2022/11/30 17:26:13	微信		法学
1445	2022/11/30 17:26:14	微信		土木工程
1446	2022/11/30 17:26:28	微信		环境工程
1447	2022/11/30 17:26:47	微信		物流管理
1448	2022/11/30 17:26:48	微信		给排水科学与工程
1449	2022/11/30 17:27:15	微信		应用经济学
1450	2022/11/30 17:27:30	微信		广播电视学
1451	2022/11/30 17:31:58	微信		新闻学
1452	2022/11/30 17:32:10	微信		广告学
1453	2022/11/30 17:32:35	微信		环境科学
1454	2022/11/30 17:33:10	微信		保险学
1455	2022/11/30 17:33:42	微信		教育学
1456	2022/11/30 17:34:14	微信		力学
1457	2022/11/30 17:34:40	微信		人文地理与城乡规划
1458	2022/11/30 17:34:47	微信		信息安全
1459	2022/11/30 17:37:07	微信		材料成型及控制工程
1460	2022/11/30 17:37:10	微信		统计学
1461	2022/11/30 17:37:16	微信		自动化
1462	2022/11/30 17:37:33	微信		电子信息工程
1463	2022/11/30 17:37:35	微信		仪器科学与技术
1464	2022/11/30 17:37:37	微信		企业管理
1465	2022/11/30 17:37:52	微信		工程力学
1466	2022/11/30 17:38:30	微信		财政学（税务）
1467	2022/11/30 17:38:34	微信		物理学
1468	2022/11/30 17:38:44	微信		经济法学
1469	2022/11/30 17:39:02	微信		劳动经济学
1470	2022/11/30 17:39:12	微信		机械设计制造及其自动化
1471	2022/11/30 17:40:03	微信		统计学
1472	2022/11/30 17:41:09	微信		政治学
1473	2022/11/30 17:42:05	微信		财政学
1474	2022/11/30 17:42:14	微信		数学与应用数学
1475	2022/11/30 17:42:36	微信		工业设计
1476	2022/11/30 17:42:48	微信		工程管理
1477	2022/11/30 17:42:49	微信		网络空间安全
1478	2022/11/30 17:43:06	微信		国际法学
1479	2022/11/30 17:43:19	微信		文艺学
1480	2022/11/30 17:43:39	微信		自然地理与资源环境
1481	2022/11/30 17:43:48	微信		会计学（注册会计师）
1482	2022/11/30 17:43:54	微信		财务管理
1483	2022/11/30 17:44:35	微信		工商管理
1484	2022/11/30 17:44:43	微信		测控技术与仪器
1485	2022/11/30 17:45:16	微信		中国现当代文学
1486	2022/11/30 17:45:32	微信		广告学
1487	2022/11/30 17:46:12	微信		马克思主义理论
1488	2022/11/30 17:46:43	微信		网络空间安全
1489	2022/11/30 17:46:53	微信		力学
1490	2022/11/30 17:47:03	微信		材料科学与工程
1491	2022/11/30 17:47:11	微信		机械电子工程
1492	2022/11/30 17:47:17	微信		国际贸易学
1493	2022/11/30 17:47:17	微信		马克思主义哲学
1494	2022/11/30 17:47:27	微信		机械工程
1495	2022/11/30 17:47:38	微信		仪器科学与技术
1496	2022/11/30 17:47:47	微信		系统科学
1497	2022/11/30 17:47:58	微信		信息与通信工程
1498	2022/11/30 17:48:20	微信		金融学
1499	2022/11/30 17:48:34	微信		电气工程及其自动化
1500	2022/11/30 17:48:56	微信		新闻学
1501	2022/11/30 17:49:17	微信		电子科学与技术
1502	2022/11/30 17:49:19	微信		地理科学
1503	2022/11/30 17:49:21	微信		市场营销
1504	2022/11/30 17:49:36	微信		数学
1505	2022/11/30 17:50:17	微信		法学
1506	2022/11/30 17:50:45	微信		信息管理与信息系统
1507	2022/11/30 17:51:06	微信		土木工程
1508	2022/11/30 17:51:23	微信		应用经济学
1509	2022/11/30 17:52:10	微信		环境科学与工程
1510	2022/11/30 17:52:23	微信		数学与应用数学
1511	2022/11/30 17:52:26	微信		中国现当代文学
1512	2022/11/30 17:52:59	微信		社会保障
1513	2022/11/30 17:53:25	微信		软件工程
1514	2022/11/30 17:53:37	微信		工业工程
1515	2022/11/30 17:53:43	微信		高分子材料与工程
1516	2022/11/30 17:53:57	微信		产业经济学
1517	2022/11/30 17:53:58	微信		文艺学
1518	2022/11/30 17:54:13	微信		化学工程与工艺
1519	2022/11/30 17:54:17	微信		地理信息科学
1520	2022/11/30 17:54:29	微信		软件工程
1521	2022/11/30 17:54:59	微信		水利工程
1522	2022/11/30 17:55:28	微信		材料科学与工程
1523	2022/11/30 17:55:30	微信		物理学
1524	2022/11/30 17:55:32	微信		广播电视学
1525	2022/11/30 17:55:33	微信		法学
1526	2022/11/30 17:55:52	微信		土地资源管理
1527	2022/11/30 17:56:04	微信		机械工程
1528	2022/11/30 17:56:21	微信		法学
1529	2022/11/30 17:56:26	微信		材料科学与工程
1530	2022/11/30 17:56:35	微信		无机化学
1531	2022/11/30 17:56:36	微信		新闻传播学
1532	2022/11/30 17:56:42	微信		工商管理
1533	2022/11/30 17:56:52	微信		国际经济与贸易
1534	2022/11/30 17:57:24	微信		汽车服务工程
1535	2022/11/30 17:58:46	微信		工业设计
1536	2022/11/30 17:58:49	微信		船舶与海洋工程
1537	2022/11/30 17:59:03	微信		应用经济学
1538	2022/11/30 17:59:06	微信		思想政治教育
1539	2022/11/30 17:59:24	微信		会计学
1540	2022/11/30 17:59:25	微信		国际关系
1541	2022/11/30 17:59:29	微信		材料化学
1542	2022/11/30 17:59:34	微信		中国古代文学
1543	2022/11/30 17:59:40	微信		经济学类
1544	2022/11/30 17:59:44	微信		金融学
1545	2022/11/30 18:00:02	微信		管理科学与工程
1546	2022/11/30 18:00:12	微信		会计学
1547	2022/11/30 18:00:25	微信		船舶与海洋工程
1548	2022/11/30 18:00:38	微信		人力资源管理
1549	2022/11/30 18:00:46	微信		化学工程与工艺
1550	2022/11/30 18:00:51	微信		机械工程
1551	2022/11/30 18:01:00	微信		光学工程
1552	2022/11/30 18:01:06	微信		软件工程
1553	2022/11/30 18:01:08	微信		金融工程
1554	2022/11/30 18:01:09	微信		工业设计
1555	2022/11/30 18:01:17	微信		国际经济与贸易
1556	2022/11/30 18:01:19	微信		制药工程
1557	2022/11/30 18:01:27	微信		材料成型及控制工程
1558	2022/11/30 18:01:56	微信		政治学
1559	2022/11/30 18:02:03	微信		社会保障
1560	2022/11/30 18:02:13	微信		汽车服务工程
1561	2022/11/30 18:02:54	微信		工商管理
1562	2022/11/30 18:03:53	微信		材料成型及控制工程
1563	2022/11/30 18:04:06	微信		马克思主义理论
1564	2022/11/30 18:04:21	微信		环境工程
1565	2022/11/30 18:04:25	微信		会计学
1566	2022/11/30 18:04:44	微信		国防经济
1567	2022/11/30 18:05:18	微信		工商管理
1568	2022/11/30 18:05:31	微信		电子信息工程
1569	2022/11/30 18:05:44	微信		市场营销
1570	2022/11/30 18:05:51	微信		环境工程
1571	2022/11/30 18:05:57	微信		会计学
1572	2022/11/30 18:06:15	微信		世界史
1573	2022/11/30 18:06:17	微信		政治学
1574	2022/11/30 18:06:19	微信		计算机科学与技术
1575	2022/11/30 18:06:20	微信		政治学
1576	2022/11/30 18:06:41	微信		制药工程
1577	2022/11/30 18:07:01	微信		材料科学与工程
1578	2022/11/30 18:07:01	微信		工商管理
1579	2022/11/30 18:07:15	微信		土木工程
1580	2022/11/30 18:07:15	微信		机械电子工程
1581	2022/11/30 18:07:38	微信		戏剧与影视学
1582	2022/11/30 18:07:49	微信		法学
1583	2022/11/30 18:08:00	微信		机械工程
1584	2022/11/30 18:08:29	微信		环境工程
1585	2022/11/30 18:08:32	微信		数量经济学
1586	2022/11/30 18:09:08	微信		法学
1587	2022/11/30 18:09:13	微信		测绘科学与技术
1588	2022/11/30 18:09:53	微信		电气工程及其自动化
1589	2022/11/30 18:10:07	微信		中国古代文学
1590	2022/11/30 18:10:35	微信		旅游管理
1591	2022/11/30 18:10:38	微信		材料成型及控制工程
1592	2022/11/30 18:11:12	微信		技术经济及管理
1593	2022/11/30 18:11:29	微信		控制科学与工程
1594	2022/11/30 18:11:57	微信		计算机科学与技术
1595	2022/11/30 18:12:23	微信		工商管理
1596	2022/11/30 18:12:29	微信		应用经济学
1597	2022/11/30 18:12:33	微信		中国语言文学
1598	2022/11/30 18:12:46	微信		制药工程
1599	2022/11/30 18:13:01	微信		中国史
1600	2022/11/30 18:13:11	微信		无机化学
1601	2022/11/30 18:13:20	微信		工业工程
1602	2022/11/30 18:13:31	微信		材料物理
1603	2022/11/30 18:13:41	微信		管理科学与工程
1604	2022/11/30 18:13:49	微信		工业设计
1605	2022/11/30 18:13:56	微信		地理学
1606	2022/11/30 18:14:46	微信		交通运输工程
1607	2022/11/30 18:15:01	微信		计算机科学与技术
1608	2022/11/30 18:16:07	微信		马克思主义理论
1609	2022/11/30 18:16:14	微信		软件工程
1610	2022/11/30 18:16:47	微信		机械设计制造及其自动化
1611	2022/11/30 18:16:48	微信		电气工程及其自动化
1612	2022/11/30 18:17:10	微信		管理科学与工程
1613	2022/11/30 18:17:44	微信		中国史
1614	2022/11/30 18:17:54	微信		电子科学与技术
1615	2022/11/30 18:18:25	微信		考古学
1616	2022/11/30 18:18:57	微信		制药工程
1617	2022/11/30 18:19:00	微信		戏剧与影视学
1618	2022/11/30 18:19:12	微信		光电信息科学与工程
1619	2022/11/30 18:19:33	微信		环境工程
1620	2022/11/30 18:20:33	微信		法学
1621	2022/11/30 18:21:01	微信		材料化学
1622	2022/11/30 18:21:33	微信		教育学
1623	2022/11/30 18:21:46	微信		化学工程与工艺
1624	2022/11/30 18:22:10	微信		电子信息工程
1625	2022/11/30 18:22:12	微信		材料化学
1626	2022/11/30 18:22:46	微信		软件工程
1627	2022/11/30 18:22:50	微信		药学
1628	2022/11/30 18:22:54	微信		材料成型及控制工程
1629	2022/11/30 18:23:02	微信		网络空间安全
1630	2022/11/30 18:23:30	微信		法学
1631	2022/11/30 18:23:30	微信		心理学
1632	2022/11/30 18:23:37	微信		教育学
1633	2022/11/30 18:23:41	微信		法学
1634	2022/11/30 18:23:42	微信		材料科学与工程
1635	2022/11/30 18:23:53	微信		法学
1636	2022/11/30 18:24:02	微信		护理学
1637	2022/11/30 18:24:13	微信		法学
1638	2022/11/30 18:24:49	微信		化学工程与工艺
1639	2022/11/30 18:25:35	微信		土木工程
1640	2022/11/30 18:26:32	微信		世界史
1641	2022/11/30 18:28:11	微信		中国语言文学
1642	2022/11/30 18:28:13	微信		会展经济与管理
1643	2022/11/30 18:28:19	微信		哲学
1644	2022/11/30 18:28:19	微信		新闻传播学
1645	2022/11/30 18:29:02	微信		新闻传播学
1646	2022/11/30 18:29:41	微信		理论经济学
1647	2022/11/30 18:29:49	微信		考古学
1648	2022/11/30 18:30:42	微信		法学
1649	2022/11/30 18:30:52	微信		中国语言文学
1650	2022/11/30 18:30:59	微信		心理学
1651	2022/11/30 18:31:06	微信		旅游管理
1652	2022/11/30 18:31:10	微信		生态学
1653	2022/11/30 18:31:11	微信		教育学
1654	2022/11/30 18:31:16	微信		社会学
1655	2022/11/30 18:31:44	微信		通信工程
1656	2022/11/30 18:31:50	微信		材料物理
1657	2022/11/30 18:33:19	微信		机械设计制造及其自动化
1658	2022/11/30 18:33:27	微信		社会学
1659	2022/11/30 18:35:05	微信		土木工程
1660	2022/11/30 18:35:13	微信		马克思主义理论
1661	2022/11/30 18:36:37	微信		中国语言文学
1662	2022/11/30 18:36:43	微信		生物学
1663	2022/11/30 18:37:39	微信		马克思主义理论
1664	2022/11/30 18:37:40	微信		法学
1665	2022/11/30 18:37:46	微信		教育学
1666	2022/11/30 18:37:52	微信		药学
1667	2022/11/30 18:38:24	微信		新闻学
1668	2022/11/30 18:40:24	微信		广告学
1669	2022/11/30 18:40:52	微信		生物信息
1670	2022/11/30 18:40:59	微信		金融学
1671	2022/11/30 18:41:08	微信		计算机科学与技术
1672	2022/11/30 18:41:20	微信		护理学
1673	2022/11/30 18:41:47	微信		国际经济与贸易
1674	2022/11/30 18:41:49	微信		通信工程
1675	2022/11/30 18:41:59	微信		公共管理
1676	2022/11/30 18:42:08	微信		环境设计
1677	2022/11/30 18:42:50	微信		工商管理
1678	2022/11/30 18:42:52	微信		金融学
1679	2022/11/30 18:42:56	微信		国际经济与贸易
1680	2022/11/30 18:44:32	微信		旅游管理
1681	2022/11/30 18:45:08	微信		教育学
1682	2022/11/30 18:45:14	微信		通信工程
1683	2022/11/30 18:45:52	微信		工业设计
1684	2022/11/30 18:46:09	微信		数学
1685	2022/11/30 18:47:10	微信		中国史
1686	2022/11/30 18:47:34	微信		建筑学
1687	2022/11/30 18:47:56	微信		法学
1688	2022/11/30 18:48:13	微信		经济学
1689	2022/11/30 18:48:15	微信		新闻学
1690	2022/11/30 18:48:21	微信		海洋科学
1691	2022/11/30 18:48:30	微信		汉语言文学
1692	2022/11/30 18:48:47	微信		金融学
1693	2022/11/30 18:48:58	微信		海洋科学
1694	2022/11/30 18:49:13	微信		哲学
1695	2022/11/30 18:49:31	微信		机械工程
1696	2022/11/30 18:51:00	微信		金融学
1697	2022/11/30 18:51:17	微信		护理学
1698	2022/11/30 18:51:26	微信		法学
1699	2022/11/30 18:52:19	微信		体育学
1700	2022/11/30 18:52:42	微信		化学
1701	2022/11/30 18:52:50	微信		马克思主义理论
1702	2022/11/30 18:52:54	微信		马克思主义理论
1703	2022/11/30 18:53:12	微信		工商管理
1704	2022/11/30 18:53:24	微信		物理学
1705	2022/11/30 18:53:48	微信		应用物理学
1706	2022/11/30 18:54:03	微信		广告学
1707	2022/11/30 18:54:18	微信		临床医学
1708	2022/11/30 18:54:21	微信		智能科学与技术
1709	2022/11/30 18:55:45	微信		数学与应用数学
1710	2022/11/30 18:56:16	微信		国际经济与贸易
1711	2022/11/30 18:56:37	微信		环境设计
1712	2022/11/30 18:56:49	微信		生物医学工程
1713	2022/11/30 18:56:55	微信		工业设计
1714	2022/11/30 18:58:26	微信		外国语言文学
1715	2022/11/30 18:58:55	微信		自动化
1716	2022/11/30 18:59:29	微信		体育学
1717	2022/11/30 18:59:41	微信		历史学
1718	2022/11/30 19:00:00	微信		心理学
1719	2022/11/30 19:00:02	微信		金融学
1720	2022/11/30 19:00:18	微信		工商管理
1721	2022/11/30 19:00:35	微信		会展经济与管理
1722	2022/11/30 19:00:53	微信		口腔医学
1723	2022/11/30 19:01:14	微信		信息与计算科学
1724	2022/11/30 19:02:37	微信		金融学创新班
1725	2022/11/30 19:03:53	微信		光电信息科学与工程
1726	2022/11/30 19:04:02	微信		会计学
1727	2022/11/30 19:04:15	微信		信息工程
1728	2022/11/30 19:05:15	微信		统计学
1729	2022/11/30 19:05:44	微信		物流管理
1730	2022/11/30 19:06:32	微信		统计学
1731	2022/11/30 19:07:44	微信		自动化
1732	2022/11/30 19:08:25	微信		光电信息科学与工程
1733	2022/11/30 19:09:23	微信		新闻学
1734	2022/11/30 19:10:50	微信		新能源科学与工程
1735	2022/11/30 19:11:06	微信		经济学
1736	2022/11/30 19:11:50	微信		计算机科学与技术
1737	2022/11/30 19:13:12	微信		生物科学
1738	2022/11/30 19:13:18	微信		护理学
1739	2022/11/30 19:13:19	微信		智能科学与技术
1740	2022/11/30 19:14:14	微信		网络与新媒体
1741	2022/11/30 19:14:45	微信		机器人工程
1742	2022/11/30 19:17:06	微信		信息工程
1743	2022/11/30 19:19:52	微信		药学
1744	2022/11/30 20:52:19	微信		数学与应用数学
1745	2022/11/30 20:52:43	微信		风景园林
1746	2022/11/30 20:52:46	微信		广告学
1747	2022/11/30 20:52:46	微信		国际经济与贸易
1748	2022/11/30 20:53:13	微信		通信工程
1749	2022/11/30 20:53:27	微信		软件工程
1750	2022/11/30 20:53:43	微信		旅游管理
1751	2022/11/30 20:54:00	微信		环境设计
1752	2022/11/30 20:59:04	微信		物联网工程
1753	2022/11/30 20:59:09	微信		计算机实验教学中心
1754	2022/11/30 20:59:15	微信		工商管理
1755	2022/11/30 20:59:26	微信		国际经济与贸易
1756	2022/11/30 20:59:44	微信		电子信息工程
1757	2022/11/30 21:00:06	微信		电子信息工程
1758	2022/11/30 21:00:08	微信		计算机科学与技术
1759	2022/11/30 21:00:42	微信		网络与新媒体
1760	2022/11/30 21:04:30	微信		财务管理
1761	2022/11/30 21:05:25	微信		网络工程
1762	2022/11/30 21:05:57	微信		软件工程
1763	2022/11/30 21:06:20	微信		国际经济与贸易
1764	2022/11/30 21:06:20	微信		土木工程
1765	2022/11/30 21:06:29	微信		经济学
1766	2022/11/30 21:06:47	微信		通信工程
1767	2022/11/30 21:06:57	微信		计算机科学与技术
1768	2022/11/30 21:10:00	微信		工商管理
1769	2022/11/30 21:12:22	微信		生物信息学
1770	2022/11/30 21:12:48	微信		计算机科学与技术
1771	2022/11/30 21:12:56	微信		计算机科学与技术
1772	2022/11/30 21:13:05	微信		软件工程
1773	2022/11/30 21:13:34	微信		网络工程
1774	2022/11/30 21:13:47	微信		电子商务
1775	2022/11/30 21:14:22	微信		智能科学与技术
1776	2022/11/30 21:15:02	微信		生物技术
1777	2022/11/30 21:17:44	微信		审计学
1778	2022/11/30 21:18:09	微信		物联网工程
1779	2022/11/30 21:19:57	微信		智能科学与技术
1780	2022/11/30 21:20:04	微信		电子信息工程
1781	2022/11/30 21:20:25	微信		计算机科学与技术
1782	2022/11/30 21:20:48	微信		电子信息工程
1783	2022/11/30 21:20:57	微信		物流管理
1784	2022/11/30 21:22:00	微信		计算机科学与技术
1785	2022/11/30 21:22:59	微信		计算机实验教学中心
1786	2022/11/30 21:23:24	微信		软件工程
1787	2022/11/30 21:25:13	微信		旅游管理
1788	2022/11/30 21:25:31	微信		工商管理
1789	2022/11/30 21:25:49	微信		财务管理
1790	2022/11/30 21:26:18	微信		金融工程
1791	2022/11/30 21:27:25	微信		财务管理
1792	2022/11/30 21:28:06	微信		电子商务
1793	2022/11/30 21:29:09	微信		电子商务
1794	2022/11/30 21:37:01	微信		力学
1795	2022/11/30 21:37:04	微信		工程管理
1796	2022/11/30 21:37:32	微信		数学
1797	2022/11/30 21:37:34	微信		市场营销
1798	2022/11/30 21:37:37	微信		国际经济与贸易
1799	2022/11/30 21:37:43	微信		信息管理与信息系统
1800	2022/11/30 21:41:48	微信		材料科学与工程
1801	2022/11/30 21:42:24	微信		机械工程
1802	2022/11/30 21:42:31	微信		物理学
1803	2022/11/30 21:43:29	微信		市场营销
1804	2022/11/30 21:43:39	微信		电气工程
1805	2022/11/30 21:44:11	微信		工商管理
1806	2022/11/30 21:44:11	微信		化学
1807	2022/11/30 21:45:08	微信		人力资源管理
1808	2022/11/30 21:47:24	微信		机械工程
1809	2022/11/30 21:47:42	微信		生物学
1810	2022/11/30 21:47:53	微信		信息管理与信息系统
1811	2022/11/30 21:48:32	微信		应用经济学
1812	2022/11/30 21:49:53	微信		会计学
1813	2022/11/30 21:50:07	微信		材料科学与工程
1814	2022/11/30 21:51:22	微信		哲学
1815	2022/11/30 21:52:18	微信		力学
1816	2022/11/30 21:52:49	微信		信息管理与信息系统
1817	2022/11/30 21:53:05	微信		工程管理
1818	2022/11/30 21:54:16	微信		法学
1819	2022/11/30 21:54:57	微信		财务管理
1820	2022/11/30 21:55:17	微信		生物学
1821	2022/11/30 21:56:37	微信		工商管理
1822	2022/11/30 21:59:22	微信		电子商务
1823	2022/11/30 21:59:43	微信		仪器科学与技术
1824	2022/11/30 22:00:43	微信		工程管理
1825	2022/11/30 22:00:48	微信		数学与应用数学
1826	2022/11/30 22:00:55	微信		机械工程
1827	2022/11/30 22:00:59	微信		光学工程
1828	2022/11/30 22:02:18	微信		材料科学与工程
1829	2022/11/30 22:02:23	微信		光学工程
1830	2022/11/30 22:05:04	微信		电气工程
1831	2022/11/30 22:05:22	微信		应用物理学
1832	2022/11/30 22:07:14	微信		仪器科学与技术
1833	2022/11/30 22:07:26	微信		化学
1834	2022/11/30 22:07:50	微信		电气工程
1835	2022/11/30 22:08:08	微信		经济学
1836	2022/11/30 22:08:15	微信		会计学
1837	2022/11/30 22:08:24	微信		光学工程
1838	2022/11/30 22:10:18	微信		人力资源管理
1839	2022/11/30 22:10:52	微信		法学
1840	2022/11/30 22:12:54	微信		马克思主义理论
1841	2022/11/30 22:14:21	微信		信息与计算科学
1842	2022/11/30 22:16:18	微信		仪器科学与技术
1843	2022/11/30 22:16:40	微信		财务管理
1844	2022/12/1 14:40:58	微信		交通运输类
1845	2022/12/1 14:41:04	微信		人力资源管理
1846	2022/12/1 14:41:13	微信		秘书学
1847	2022/12/1 14:41:18	微信		安全工程
1848	2022/12/1 14:41:18	微信		工商管理
1849	2022/12/1 14:41:38	微信		水利水电工程
1850	2022/12/1 14:45:37	微信		人力资源管理
1851	2022/12/1 14:45:56	微信		秘书学
1852	2022/12/1 14:45:57	微信		工商管理
1853	2022/12/1 14:46:13	微信		广播电视学
1854	2022/12/1 14:47:37	微信		电气工程及其自动化
1855	2022/12/1 14:48:17	微信		历史学
1856	2022/12/1 14:50:34	微信		信息管理与信息系统
1857	2022/12/1 14:50:36	微信		新闻学
1858	2022/12/1 14:50:43	微信		土木工程
1859	2022/12/1 14:50:56	微信		食品科学与工程类
1860	2022/12/1 14:50:58	微信		信息管理与信息系统
1861	2022/12/1 14:51:10	微信		土木工程
1862	2022/12/1 14:51:22	微信		工程管理
1863	2022/12/1 14:51:29	微信		机械设计制造及其自动化
1864	2022/12/1 14:51:46	微信		财务管理
1865	2022/12/1 14:51:53	微信		汉语言文学
1866	2022/12/1 14:52:40	微信		物流管理
1867	2022/12/1 14:53:30	微信		车辆工程
1868	2022/12/1 14:54:11	微信		机械设计制造及其自动化
1869	2022/12/1 14:54:48	微信		交通运输
1870	2022/12/1 14:55:16	微信		农业工程类
1871	2022/12/1 14:55:35	微信		安全工程
1872	2022/12/1 14:56:26	微信		秘书学
1873	2022/12/1 14:56:34	微信		土木工程
1874	2022/12/1 14:57:43	微信		轻化工程
1875	2022/12/1 14:57:53	微信		工程管理
1876	2022/12/1 14:58:07	微信		国际经济与贸易
1877	2022/12/1 14:59:06	微信		化学工程与工艺
1878	2022/12/1 14:59:06	微信		数字媒体技术
1879	2022/12/1 14:59:30	微信		交通运输类
1880	2022/12/1 14:59:43	微信		机械工程及自动化
1881	2022/12/1 14:59:45	微信		机械设计制造及其自动化
1882	2022/12/1 14:59:49	微信		安全工程
1883	2022/12/1 15:00:02	微信		电子商务
1884	2022/12/1 15:00:06	微信		机械电子工程
1885	2022/12/1 15:00:09	微信		能源经济
1886	2022/12/1 15:00:20	微信		国际经济与贸易
1887	2022/12/1 15:00:23	微信		国际经济与贸易
1888	2022/12/1 15:00:28	微信		安全工程
1889	2022/12/1 15:00:29	微信		自动化
1890	2022/12/1 15:00:40	微信		会计学
1891	2022/12/1 15:00:49	微信		安全工程
1892	2022/12/1 15:00:54	微信		机械设计制造及其自动化
1893	2022/12/1 15:00:55	微信		机械电子工程
1894	2022/12/1 15:01:30	微信		农业工程类
1895	2022/12/1 15:02:16	微信		机械工程
1896	2022/12/1 15:03:38	微信		能源经济
1897	2022/12/1 15:04:05	微信		汉语言文学
1898	2022/12/1 15:04:16	微信		机械工程
1899	2022/12/1 15:04:20	微信		油气储运工程
1900	2022/12/1 15:04:54	微信		计算机科学与技术
1901	2022/12/1 15:04:57	微信		风景园林
1902	2022/12/1 15:05:19	微信		城乡规划
1903	2022/12/1 15:06:03	微信		工业设计
1904	2022/12/1 15:06:20	微信		物流工程
1905	2022/12/1 15:06:22	微信		机械设计制造及其自动化
1906	2022/12/1 15:06:27	微信		市场营销
1907	2022/12/1 15:06:31	微信		土木工程
1908	2022/12/1 15:07:15	微信		物流管理专业群
1909	2022/12/1 15:07:18	微信		财务管理
1910	2022/12/1 15:07:30	微信		机械工程及自动化
1911	2022/12/1 15:07:41	微信		机械设计制造及其自动化
1912	2022/12/1 15:07:46	微信		物流管理专业群
1913	2022/12/1 15:08:06	微信		市场营销
1914	2022/12/1 15:08:09	微信		国际经济与贸易
1915	2022/12/1 15:08:12	微信		能源经济
1916	2022/12/1 15:08:31	微信		车辆工程
1917	2022/12/1 15:08:36	微信		工商管理
1918	2022/12/1 15:08:51	微信		林学
1919	2022/12/1 15:09:03	微信		建筑学
1921	2022/12/1 15:09:03	微信		食品科学与工程类
1920	2022/12/1 15:09:03	微信		预防医学
1922	2022/12/1 15:09:12	微信		中医学
1923	2022/12/1 15:09:33	微信		设施农业科学与工程
1924	2022/12/1 15:09:36	微信		医学检验技术
1925	2022/12/1 15:09:38	微信		中药学
1926	2022/12/1 15:09:57	微信		法医学
1927	2022/12/1 15:10:12	微信		水利水电工程
1928	2022/12/1 15:10:51	微信		水利类
1929	2022/12/1 15:10:58	微信		会计学
1930	2022/12/1 15:11:34	微信		中西医临床医学
1931	2022/12/1 15:11:58	微信		建筑学
1932	2022/12/1 15:11:59	微信		法学
1933	2022/12/1 15:12:04	微信		工程造价
1934	2022/12/1 15:12:23	微信		车辆工程
1935	2022/12/1 15:12:46	微信		建筑学
1936	2022/12/1 15:13:39	微信		财务管理
1937	2022/12/1 15:13:48	微信		广播电视学
1938	2022/12/1 15:14:00	微信		工程管理
1939	2022/12/1 15:14:01	微信		国际经济与贸易
1940	2022/12/1 15:14:05	微信		安全工程
1941	2022/12/1 15:14:07	微信		机械工程及自动化
1942	2022/12/1 15:14:09	微信		电气工程及其自动化
1943	2022/12/1 15:14:40	微信		建筑学
1944	2022/12/1 15:14:52	微信		电气工程及其自动化
1945	2022/12/1 15:15:01	微信		机械工程
1946	2022/12/1 15:15:18	微信		机器人工程
1947	2022/12/1 15:15:35	微信		金融学
1948	2022/12/1 15:15:42	微信		口腔医学
1949	2022/12/1 15:15:54	微信		土木工程
1950	2022/12/1 15:15:56	微信		护理学
1951	2022/12/1 15:16:05	微信		财务管理
1952	2022/12/1 15:16:11	微信		农业经济管理
1953	2022/12/1 15:16:19	微信		物联网工程
1954	2022/12/1 15:16:32	微信		会计学
1955	2022/12/1 15:16:33	微信		农业经济管理
1956	2022/12/1 15:16:36	微信		电子信息工程
1957	2022/12/1 15:16:42	微信		设施农业科学与工程
1958	2022/12/1 15:16:49	微信		设施农业科学与工程
1959	2022/12/1 15:16:51	微信		秘书学
1960	2022/12/1 15:16:59	微信		畜牧学
1961	2022/12/1 15:17:21	微信		基础兽医学
1962	2022/12/1 15:17:46	微信		汉语言文学
1963	2022/12/1 15:18:15	微信		财务管理
1964	2022/12/1 15:18:33	微信		工业设计
1965	2022/12/1 15:19:02	微信		财务管理
1966	2022/12/1 15:19:20	微信		汉语言文学
1967	2022/12/1 15:19:37	微信		工商管理
1968	2022/12/1 15:19:57	微信		土木工程
1969	2022/12/1 15:20:02	微信		工程管理
1970	2022/12/1 15:20:04	微信		物流管理
1971	2022/12/1 15:20:07	微信		计算机科学与技术
1972	2022/12/1 15:20:09	微信		应用心理学
1973	2022/12/1 15:20:11	微信		财务管理
1974	2022/12/1 15:20:13	微信		建筑环境与设备工程
1975	2022/12/1 15:20:15	微信		国际经济与贸易
1976	2022/12/1 15:20:16	微信		信息管理与信息系统
1977	2022/12/1 15:20:18	微信		信息与计算科学
1978	2022/12/1 15:20:25	微信		金融学
1979	2022/12/1 15:20:48	微信		安全工程
1980	2022/12/1 15:20:50	微信		机械设计制造及其自动化
1981	2022/12/1 15:20:56	微信		工商管理
1982	2022/12/1 15:20:56	微信		金融数学
1983	2022/12/1 15:21:14	微信		医学影像技术
1984	2022/12/1 15:21:18	微信		法医学
1985	2022/12/1 15:21:21	微信		药学
1986	2022/12/1 15:21:25	微信		秘书学
1987	2022/12/1 15:21:32	微信		计算机科学与技术
1988	2022/12/1 15:21:39	微信		物流管理
1989	2022/12/1 15:21:53	微信		水利水电工程
1990	2022/12/1 15:22:07	微信		工程管理
1991	2022/12/1 15:22:10	微信		财务管理
1992	2022/12/1 15:22:19	微信		电子信息工程
1993	2022/12/1 15:22:31	微信		物流管理专业群
1994	2022/12/1 15:22:42	微信		安全工程
1995	2022/12/1 15:23:19	微信		市场营销
1996	2022/12/1 15:23:34	微信		化学工程与工艺
1997	2022/12/1 15:23:38	微信		预防医学
1998	2022/12/1 15:23:43	微信		历史学
1999	2022/12/1 15:24:02	微信		畜牧学
2000	2022/12/1 15:24:02	微信		医学检验技术
2001	2022/12/1 15:24:29	微信		安全工程
2002	2022/12/1 15:24:44	微信		药学
2003	2022/12/1 15:24:57	微信		计算机科学与技术
2004	2022/12/1 15:24:59	微信		建筑学
2005	2022/12/1 15:25:22	微信		金融数学
2006	2022/12/1 15:25:32	微信		行政管理
2007	2022/12/1 15:25:49	微信		软件工程
2008	2022/12/1 15:25:53	微信		财务管理
2009	2022/12/1 15:26:26	微信		哈医学
2010	2022/12/1 15:26:49	微信		医学影像学
2011	2022/12/1 15:27:11	微信		中医学
2012	2022/12/1 15:27:11	微信		软件工程
2013	2022/12/1 15:27:11	微信		土木工程
2014	2022/12/1 15:27:12	微信		电子商务
2015	2022/12/1 15:27:13	微信		食品质量与安全
2016	2022/12/1 15:27:18	微信		汉语言文学
2017	2022/12/1 15:27:35	微信		数学与应用数学
2018	2022/12/1 15:27:56	微信		建筑学
2019	2022/12/1 15:27:57	微信		通信工程
2020	2022/12/1 15:28:00	微信		电气工程及其自动化
2021	2022/12/1 15:28:15	微信		电子商务
2022	2022/12/1 15:28:34	微信		机械电子工程
2023	2022/12/1 15:28:35	微信		电子信息工程
2024	2022/12/1 15:28:51	微信		电子信息工程
2025	2022/12/1 15:29:20	微信		食品质量与安全
2026	2022/12/1 15:29:33	微信		财务管理
2027	2022/12/1 15:29:41	微信		数字媒体技术
2028	2022/12/1 15:29:41	微信		风景园林
2029	2022/12/1 15:29:46	微信		机械设计制造及其自动化
2030	2022/12/1 15:29:49	微信		水利水电工程
2031	2022/12/1 15:30:27	微信		材料成型及控制工程
2032	2022/12/1 15:30:35	微信		机械设计制造及其自动化
2033	2022/12/1 15:30:55	微信		通信工程
2034	2022/12/1 15:31:20	微信		建筑学
2035	2022/12/1 15:31:25	微信		体育教育
2036	2022/12/1 15:31:52	微信		口腔医学
2037	2022/12/1 15:32:14	微信		医学影像技术
2038	2022/12/1 15:32:15	微信		公共关系学
2039	2022/12/1 15:32:36	微信		临床医学
2040	2022/12/1 15:32:40	微信		维医学
2041	2022/12/1 15:32:47	微信		交通工程
2042	2022/12/1 15:32:52	微信		会计学
2043	2022/12/1 15:33:31	微信		音乐学
2044	2022/12/1 15:33:40	微信		基础兽医学
2045	2022/12/1 15:35:05	微信		麻醉学
2046	2022/12/1 15:35:10	微信		信息与计算科学
2047	2022/12/1 15:35:28	微信		水利水电工程
2048	2022/12/1 15:35:54	微信		草学
2049	2022/12/1 15:36:02	微信		建筑学
2050	2022/12/1 15:36:23	微信		工商管理
2051	2022/12/1 15:36:23	微信		财务管理
2052	2022/12/1 15:36:29	微信		材料成型及控制工程
2053	2022/12/1 15:36:47	微信		工业设计
2054	2022/12/1 15:36:54	微信		会展经济与管理
2055	2022/12/1 15:36:55	微信		计算机科学与技术
2056	2022/12/1 15:37:15	微信		电子信息工程
2057	2022/12/1 15:37:19	微信		交通设备与控制工程
2058	2022/12/1 15:37:26	微信		车辆工程
2059	2022/12/1 15:37:26	微信		园艺学
2060	2022/12/1 15:37:26	微信		管理科学与工程
2061	2022/12/1 15:37:28	微信		工程管理
2062	2022/12/1 15:37:41	微信		临床医学
2063	2022/12/1 15:37:46	微信		应用化学
2064	2022/12/1 15:38:02	微信		人力资源管理
2065	2022/12/1 15:38:06	微信		机械工程
2066	2022/12/1 15:38:13	微信		畜牧学
2067	2022/12/1 15:38:18	微信		计算机科学与技术
2068	2022/12/1 15:38:22	微信		计算机科学与技术
2069	2022/12/1 15:38:28	微信		电子信息工程
2070	2022/12/1 15:38:29	微信		军事装备学
2071	2022/12/1 15:38:33	微信		会展经济与管理
2072	2022/12/1 15:38:49	微信		运动训练
2073	2022/12/1 15:39:36	微信		麻醉学
2074	2022/12/1 15:40:09	微信		医学影像学
2075	2022/12/1 15:40:38	微信		信息管理与信息系统
2076	2022/12/1 15:42:00	微信		会计学
2077	2022/12/1 15:42:24	微信		旅游管理
2078	2022/12/1 15:42:30	微信		中药学
2079	2022/12/1 15:42:43	微信		针灸推拿学
2080	2022/12/1 15:42:56	微信		森林培育学
2081	2022/12/1 15:43:10	微信		计算机科学与技术
2082	2022/12/1 15:43:11	微信		控制科学与工程
2083	2022/12/1 15:43:15	微信		康复治疗学
2084	2022/12/1 15:43:35	微信		自动化
2085	2022/12/1 15:43:59	微信		土木工程
2086	2022/12/1 15:44:04	微信		地质工程
2087	2022/12/1 15:44:06	微信		信息与计算科学
2088	2022/12/1 15:44:08	微信		金融数学
2089	2022/12/1 15:45:12	微信		动物医学
2090	2022/12/1 15:45:31	微信		社会学
2091	2022/12/1 15:45:34	微信		军队政治工作学
2092	2022/12/1 15:45:43	微信		工商管理
2093	2022/12/1 15:45:46	微信		物联网工程
2094	2022/12/1 15:45:46	微信		化学
2095	2022/12/1 15:45:53	微信		生态学
2096	2022/12/1 15:45:58	微信		地质工程
2097	2022/12/1 15:46:01	微信		新闻学
2098	2022/12/1 15:46:08	微信		电子商务
2099	2022/12/1 15:46:14	微信		工程管理
2100	2022/12/1 15:46:32	微信		生物技术
2101	2022/12/1 15:46:32	微信		会计学
2102	2022/12/1 15:46:38	微信		基础兽医学
2103	2022/12/1 15:46:41	微信		数学与应用数学
2104	2022/12/1 15:46:49	微信		交通工程
2105	2022/12/1 15:48:47	微信		仪器科学与技术
2106	2022/12/1 15:49:17	微信		人力资源管理
2107	2022/12/1 15:49:29	微信		工业工程
2108	2022/12/1 15:49:33	微信		自动化
2109	2022/12/1 15:49:54	微信		管理科学与工程
2110	2022/12/1 15:50:05	微信		软件工程
2111	2022/12/1 15:51:12	微信		土木工程
2112	2022/12/1 15:51:21	微信		会计学
2113	2022/12/1 15:51:25	微信		思想政治教育
2114	2022/12/1 15:51:42	微信		旅游管理
2115	2022/12/1 15:51:50	微信		物理学
2116	2022/12/1 15:51:53	微信		会展经济与管理
2117	2022/12/1 15:52:01	微信		新闻学
2118	2022/12/1 15:52:13	微信		民族学
2119	2022/12/1 15:52:15	微信		数学与应用数学
2120	2022/12/1 15:52:35	微信		体育教育
2121	2022/12/1 15:52:45	微信		经济学
2122	2022/12/1 15:52:47	微信		生物医学工程
2123	2022/12/1 15:53:02	微信		地质工程
2124	2022/12/1 15:53:33	微信		计算机科学与技术
2125	2022/12/1 15:54:12	微信		汉语言
2126	2022/12/1 15:54:22	微信		仪器科学与技术
2127	2022/12/1 15:54:24	微信		数学与应用数学
2128	2022/12/1 15:54:59	微信		旅游管理
2129	2022/12/1 15:55:24	微信		材料科学与工程
2130	2022/12/1 15:55:38	微信		采矿工程
2131	2022/12/1 15:55:53	微信		软件工程
2132	2022/12/1 15:56:25	微信		工商管理
2133	2022/12/1 15:58:30	微信		计算机科学与技术
2134	2022/12/1 15:58:32	微信		行政管理
2135	2022/12/1 15:58:34	微信		计算机科学与技术
2136	2022/12/1 15:58:38	微信		材料科学与工程
2137	2022/12/1 15:58:39	微信		广播电视编导
2138	2022/12/1 15:58:43	微信		经济学
2139	2022/12/1 15:58:55	微信		测绘工程
2140	2022/12/1 15:59:01	微信		计算机网络技术
2141	2022/12/1 15:59:03	微信		护理学
2142	2022/12/1 15:59:21	微信		自然地理与资源环境
2143	2022/12/1 15:59:25	微信		物理学
2144	2022/12/1 15:59:26	微信		汉语言文学
2145	2022/12/1 15:59:32	微信		物理学
2146	2022/12/1 15:59:35	微信		法学
2147	2022/12/1 16:00:04	微信		大气科学
2148	2022/12/1 16:00:17	微信		网络空间安全
2149	2022/12/1 16:00:27	微信		会计学
2150	2022/12/1 16:00:30	微信		车辆工程
2151	2022/12/1 16:00:34	微信		软件工程
2152	2022/12/1 16:02:29	微信		软件工程
2153	2022/12/1 16:03:08	微信		管理科学与工程
2154	2022/12/1 16:03:19	微信		马克思主义理论
2155	2022/12/1 16:03:51	微信		社会学
2156	2022/12/1 16:04:20	微信		数学与应用数学
2157	2022/12/1 16:04:39	微信		军事装备学
2158	2022/12/1 16:04:52	微信		能源与动力工程
2159	2022/12/1 16:05:15	微信		思想政治教育
2160	2022/12/1 16:05:19	微信		生物工程
2161	2022/12/1 16:05:21	微信		口腔医学
2162	2022/12/1 16:05:51	微信		测绘工程
2163	2022/12/1 16:06:07	微信		物理学
2164	2022/12/1 16:06:10	微信		护理学
2165	2022/12/1 16:06:19	微信		汉语言文学
2166	2022/12/1 16:06:21	微信		经济学
2167	2022/12/1 16:06:35	微信		法学
2168	2022/12/1 16:06:41	微信		教育技术学
2169	2022/12/1 16:06:58	微信		计算机网络技术
2170	2022/12/1 16:07:24	微信		口腔医学
2171	2022/12/1 16:07:35	微信		历史学
2172	2022/12/1 16:07:52	微信		会计学
2173	2022/12/1 16:08:01	微信		电子科学与技术
2174	2022/12/1 16:08:55	微信		化学
2175	2022/12/1 16:08:56	微信		会计学
2176	2022/12/1 16:10:00	微信		物理学
2177	2022/12/1 16:10:25	微信		军队指挥学
2178	2022/12/1 16:10:25	微信		机械工程
2179	2022/12/1 16:10:32	微信		历史学
2180	2022/12/1 16:10:43	微信		民族学
2181	2022/12/1 16:10:44	微信		历史学
2182	2022/12/1 16:11:28	微信		信息与通信工程
2183	2022/12/1 16:11:48	微信		交通设备与控制工程
2184	2022/12/1 16:11:48	微信		应用物理学
2185	2022/12/1 16:11:57	微信		法学
2186	2022/12/1 16:12:02	微信		会计学
2187	2022/12/1 16:12:38	微信		汉语言文学
2188	2022/12/1 16:13:03	微信		民族学
2189	2022/12/1 16:14:01	微信		计算机科学与技术
2190	2022/12/1 16:14:01	微信		新闻学
2191	2022/12/1 16:14:04	微信		广播电视学
2192	2022/12/1 16:14:09	微信		动物医学
2193	2022/12/1 16:14:19	微信		工商企业管理
2194	2022/12/1 16:14:30	微信		软件工程
2195	2022/12/1 16:14:44	微信		数学与应用数学
2196	2022/12/1 16:15:40	微信		临床医学
2197	2022/12/1 16:15:43	微信		汉语言
2198	2022/12/1 16:15:53	微信		数学与应用数学
2199	2022/12/1 16:16:00	微信		军事装备学
2200	2022/12/1 16:16:00	微信		生物工程
2201	2022/12/1 16:16:13	微信		临床医学
2202	2022/12/1 16:16:51	微信		大数据与会计
2203	2022/12/1 16:17:38	微信		法学
2204	2022/12/1 16:18:03	微信		车辆工程
2205	2022/12/1 16:18:04	微信		会计学
2206	2022/12/1 16:18:20	微信		社会学
2207	2022/12/1 16:18:24	微信		采矿工程
2208	2022/12/1 16:18:48	微信		自动化
2209	2022/12/1 16:19:07	微信		新闻学
2210	2022/12/1 16:19:08	微信		法律事务
2211	2022/12/1 16:19:09	微信		光学工程
2212	2022/12/1 16:19:12	微信		建筑工程技术
2213	2022/12/1 16:19:24	微信		计算机科学与技术
2214	2022/12/1 16:19:43	微信		新能源装备技术
2215	2022/12/1 16:19:53	微信		计算机科学与技术
2216	2022/12/1 16:19:55	微信		法律事务（法学）
2217	2022/12/1 16:19:58	微信		市场营销
2218	2022/12/1 16:20:01	微信		能源与动力工程
2219	2022/12/1 16:20:05	微信		园林技术
2220	2022/12/1 16:20:06	微信		工程造价
2221	2022/12/1 16:20:14	微信		治安管理
2222	2022/12/1 16:20:16	微信		护理学
2223	2022/12/1 16:20:19	微信		土木工程
2224	2022/12/1 16:20:24	微信		路交通管理
2225	2022/12/1 16:21:24	微信		临床医学
2226	2022/12/1 16:21:46	微信		控制科学与工程
2227	2022/12/1 16:22:48	微信		行政管理
2228	2022/12/1 16:23:59	微信		软件工程
2229	2022/12/1 16:24:05	微信		材料科学与工程
2230	2022/12/1 16:24:33	微信		物理学
2231	2022/12/1 16:24:54	微信		法律事务（自贸港法务助理方向）
2232	2022/12/1 16:24:55	微信		司法警务
2233	2022/12/1 16:25:26	微信		工程造价
2234	2022/12/1 16:25:34	微信		体育教育
2235	2022/12/1 16:25:38	微信		采矿工程
2236	2022/12/1 16:25:40	微信		行政管理
2237	2022/12/1 16:25:45	微信		广播电视学
2238	2022/12/1 16:25:55	微信		化学
2239	2022/12/1 16:26:01	微信		临床医学
2240	2022/12/1 16:26:26	微信		光学工程
2241	2022/12/1 16:26:36	微信		法律事务
2242	2022/12/1 16:26:56	微信		应用物理学
2243	2022/12/1 16:26:56	微信		食品质量与安全
2244	2022/12/1 16:26:57	微信		大数据与会计
2245	2022/12/1 16:26:57	微信		信息安全技术应用
2246	2022/12/1 16:26:59	微信		刑事执行
2247	2022/12/1 16:27:12	微信		网络安全与监察
2248	2022/12/1 16:27:24	微信		刑事侦查
2249	2022/12/1 16:27:24	微信		物流管理
2250	2022/12/1 16:27:44	微信		园艺
2251	2022/12/1 16:27:54	微信		药学
2252	2022/12/1 16:27:58	微信		管理学
2253	2022/12/1 16:28:25	微信		计算机网络技术
2254	2022/12/1 16:28:57	微信		市场营销
2255	2022/12/1 16:29:07	微信		会计
2256	2022/12/1 16:30:07	微信		大数据技术
2257	2022/12/1 16:30:10	微信		路交通管理
2258	2022/12/1 16:30:37	微信		车辆工程
2259	2022/12/1 16:30:47	微信		安全防范技术
2260	2022/12/1 16:31:18	微信		国际经济与贸易
2261	2022/12/1 16:31:22	微信		工商企业管理
2262	2022/12/1 16:31:29	微信		护理学
2263	2022/12/1 16:31:46	微信		电子商务
2264	2022/12/1 16:31:48	微信		法学
2265	2022/12/1 16:31:48	微信		物理学
2266	2022/12/1 16:31:55	微信		新能源装备技术
2267	2022/12/1 16:32:21	微信		现代通信技术
2268	2022/12/1 16:32:26	微信		畜牧兽医
2269	2022/12/1 16:32:34	微信		现代通信技术
2270	2022/12/1 16:32:39	微信		数学与应用数学
2271	2022/12/1 16:33:11	微信		电机学
2272	2022/12/1 16:34:42	微信		市场营销
2273	2022/12/1 16:35:00	微信		物流管理
2274	2022/12/1 16:35:05	微信		道路交通管理
2275	2022/12/1 16:35:09	微信		法律事务（基层法律服务方向）
2276	2022/12/1 16:35:10	微信		电机学
2277	2022/12/1 16:35:54	微信		建筑工程技术
2278	2022/12/1 16:35:54	微信		药学
2279	2022/12/1 16:35:59	微信		法律文秘
2280	2022/12/1 16:36:10	微信		食品质量与安全
2281	2022/12/1 16:36:13	微信		会计
2282	2022/12/1 16:36:19	微信		建筑工程技术
2283	2022/12/1 16:37:17	微信		电子信息工程
2284	2022/12/1 16:37:21	微信		电气工程及其自动化
2285	2022/12/1 16:37:21	微信		计算机网络技术
2286	2022/12/1 16:37:34	微信		建筑设计
2287	2022/12/1 16:37:37	微信		计算机网络技术
2288	2022/12/1 16:37:42	微信		法律事务（商事仲裁与人民调解方向）
2289	2022/12/1 16:37:47	微信		刑事执行
2290	2022/12/1 16:38:08	微信		大数据应用与技术
2291	2022/12/1 16:38:13	微信		城市轨道交通工程技术
2292	2022/12/1 16:38:21	微信		安全防范技术
2293	2022/12/1 16:38:24	微信		护理学
2294	2022/12/1 16:38:25	微信		数学与应用数学
2295	2022/12/1 16:38:25	微信		自动化
2296	2022/12/1 16:38:41	微信		工程造价
2297	2022/12/1 16:38:46	微信		软件技术
2298	2022/12/1 16:39:20	微信		治安管理
2299	2022/12/1 16:42:04	微信		计算机应用技术
2300	2022/12/1 16:42:47	微信		物流管理
2301	2022/12/1 16:42:49	微信		司法鉴定技术（物证技术方向）
2302	2022/12/1 16:42:51	微信		园艺
2303	2022/12/1 16:42:58	微信		法律文秘
2304	2022/12/1 16:42:59	微信		新能源装备技术
2305	2022/12/1 16:43:01	微信		新能源汽车技术
2306	2022/12/1 16:43:03	微信		法律事务（商事仲裁与人民调解方向）
2307	2022/12/1 16:43:04	微信		治安管理
2308	2022/12/1 16:43:05	微信		机器人工程
2309	2022/12/1 16:43:08	微信		物联网应用技术
2310	2022/12/1 16:43:09	微信		物流管理
2311	2022/12/1 16:43:12	微信		电机学
2312	2022/12/1 16:43:21	微信		工程造价
2313	2022/12/1 16:43:31	微信		法律事务（法学）
2314	2022/12/1 16:43:43	微信		汽车检测与维修技术
2315	2022/12/1 16:43:46	微信		法律事务（基层法律服务方向）
2316	2022/12/1 16:44:00	微信		会计
2317	2022/12/1 16:44:54	微信		建筑装饰工程技术
2318	2022/12/1 16:45:10	微信		建筑工程技术
2319	2022/12/1 16:45:19	微信		园艺
2320	2022/12/1 16:45:22	微信		工程管理
2321	2022/12/1 16:45:50	微信		建设工程管理
2322	2022/12/1 16:45:56	微信		网络工程
2323	2022/12/1 16:48:09	微信		刑事执行
2324	2022/12/1 16:48:22	微信		经济犯罪侦查
2325	2022/12/1 16:48:25	微信		工程测量技术
2326	2022/12/1 16:48:26	微信		物联网应用技术
2327	2022/12/1 16:48:37	微信		信息安全技术应用
2328	2022/12/1 16:49:43	微信		法律事务（自贸港法务助理方向）
2329	2022/12/1 16:49:44	微信		畜牧兽医
2330	2022/12/1 16:49:45	微信		计算机科学与技术
2331	2022/12/1 16:50:04	微信		工程造价
2332	2022/12/1 16:50:22	微信		人工智能
2333	2022/12/1 16:50:36	微信		园林技术
2334	2022/12/1 16:50:38	微信		建筑工程技术
2335	2022/12/1 16:50:38	微信		建筑工程技术
2336	2022/12/1 16:50:50	微信		刑事侦查
2337	2022/12/1 16:51:08	微信		管理学
2338	2022/12/1 16:51:08	微信		信息安全技术应用
2339	2022/12/1 16:51:15	微信		治安管理
2340	2022/12/1 16:51:19	微信		管理学
2341	2022/12/1 16:51:21	微信		计算机应用技术
2342	2022/12/1 16:51:24	微信		建筑工程技术
2343	2022/12/1 16:51:40	微信		政治安全保卫
2344	2022/12/1 16:52:13	微信		建筑学
2345	2022/12/1 16:52:35	微信		通信工程
2346	2022/12/1 16:52:51	微信		电气工程及其自动化
2347	2022/12/1 16:53:33	微信		医学影像技术
2348	2022/12/1 16:53:36	微信		口腔修复工艺
2349	2022/12/1 16:53:37	微信		工程测量技术
2350	2022/12/1 16:53:41	微信		信息管理与信息系统
2351	2022/12/1 16:53:45	微信		行政管理
2352	2022/12/1 16:53:52	微信		大数据应用与技术
2353	2022/12/1 16:53:57	微信		司法警务
2354	2022/12/1 16:54:02	微信		建筑设计
2355	2022/12/1 16:54:16	微信		医学影像技术
2356	2022/12/1 16:54:22	微信		司法鉴定技术（物证技术方向）
2357	2022/12/1 16:54:39	微信		汽车检测与维修技术
2358	2022/12/1 16:54:49	微信		建筑工程技术
2359	2022/12/1 16:55:23	微信		建筑工程技术
2360	2022/12/1 16:56:11	微信		工程管理
2361	2022/12/1 16:56:16	微信		软件技术
2362	2022/12/1 16:56:57	微信		计算机网络技术
2363	2022/12/1 16:58:13	微信		刑事侦查
2364	2022/12/1 16:58:14	微信		计算机网络技术
2365	2022/12/1 16:58:47	微信		电工基础
2366	2022/12/1 16:59:13	微信		物流管理
2367	2022/12/1 16:59:14	微信		汽车检测与维修技术
2368	2022/12/1 16:59:18	微信		计算机网络技术
2369	2022/12/1 16:59:27	微信		电工基础
2370	2022/12/1 16:59:30	微信		电气工程及其自动化
2371	2022/12/1 16:59:53	微信		计算机网络技术
2372	2022/12/1 17:00:11	微信		市场营销
2373	2022/12/1 17:00:26	微信		护理
2374	2022/12/1 17:00:33	微信		地理信息科学
2375	2022/12/1 17:00:34	微信		机器人工程
2376	2022/12/1 17:00:45	微信		卫生信息管理
2377	2022/12/1 17:00:46	微信		电子商务
2378	2022/12/1 17:00:48	微信		城乡规划
2379	2022/12/1 17:00:53	微信		投资学
2380	2022/12/1 17:00:57	微信		越南语
2381	2022/12/1 17:00:58	微信		口腔医学
2382	2022/12/1 17:01:01	微信		市场营销
2383	2022/12/1 17:01:01	微信		会计学
2384	2022/12/1 17:01:03	微信		物流管理
2385	2022/12/1 17:01:09	微信		公路监理
2386	2022/12/1 17:01:19	微信		审计学
2387	2022/12/1 17:01:31	微信		卫生检验与检疫技术
2388	2022/12/1 17:01:38	微信		电子商务
2389	2022/12/1 17:01:57	微信		建筑设计
2390	2022/12/1 17:01:58	微信		会计学
2391	2022/12/1 17:02:08	微信		网络工程
2392	2022/12/1 17:02:57	微信		电工基础
2393	2022/12/1 17:04:37	微信		通信工程
2394	2022/12/1 17:05:17	微信		计算机科学与技术
2395	2022/12/1 17:05:49	微信		物流管理
2396	2022/12/1 17:05:54	微信		建设工程管理
2397	2022/12/1 17:06:01	微信		市场营销
2398	2022/12/1 17:06:02	微信		工商管理
2399	2022/12/1 17:06:15	微信		地理信息科学
2400	2022/12/1 17:06:16	微信		医疗美容技术
2401	2022/12/1 17:06:19	微信		财务管理
2402	2022/12/1 17:06:24	微信		政治安全保卫
2403	2022/12/1 17:06:32	微信		工业工程
2404	2022/12/1 17:07:05	微信		刑事科学技术
2405	2022/12/1 17:07:06	微信		经济犯罪侦查
2406	2022/12/1 17:07:19	微信		机器人工程
2407	2022/12/1 17:07:20	微信		道路交通管理
2408	2022/12/1 17:07:24	微信		治安管理
2409	2022/12/1 17:07:38	微信		城乡规划
2410	2022/12/1 17:07:42	微信		土木工程
2411	2022/12/1 17:07:55	微信		铁道工程技术
2412	2022/12/1 17:07:55	微信		工业工程
2413	2022/12/1 17:08:18	微信		小学教育
2414	2022/12/1 17:08:20	微信		工程造价
2415	2022/12/1 17:08:20	微信		道路桥梁工程技术
2416	2022/12/1 17:08:21	微信		公共事业管理
2417	2022/12/1 17:08:25	微信		翻译
2418	2022/12/1 17:08:30	微信		人力资源管理
2419	2022/12/1 17:08:34	微信		财务管理
2420	2022/12/1 17:08:38	微信		医疗美容技术
2421	2022/12/1 17:09:45	微信		金融学
2422	2022/12/1 17:09:58	微信		建筑装饰工程技术
2423	2022/12/1 17:10:26	微信		电子信息工程
2424	2022/12/1 17:11:28	微信		环境工程技术
2425	2022/12/1 17:11:50	微信		经济与管理学院
2426	2022/12/1 17:12:00	微信		工业工程
2427	2022/12/1 17:12:10	微信		电子商务
2428	2022/12/1 17:12:34	微信		财务管理
2429	2022/12/1 17:12:45	微信		建设工程管理
2430	2022/12/1 17:13:11	微信		人力资源管理
2431	2022/12/1 17:13:49	微信		音乐学
2432	2022/12/1 17:14:45	微信		公共卫生管理
2433	2022/12/1 17:15:20	微信		市场营销
2434	2022/12/1 17:15:43	微信		工商管理
2435	2022/12/1 17:15:56	微信		经济学
2436	2022/12/1 17:16:01	微信		学前教育
2437	2022/12/1 17:16:07	微信		财务管理
2438	2022/12/1 17:16:08	微信		教育与音乐学院
2439	2022/12/1 17:16:18	微信		医学检验技术
2440	2022/12/1 17:17:03	微信		公路监理
2441	2022/12/1 17:17:27	微信		财务管理
2442	2022/12/1 17:18:14	微信		音乐学
2443	2022/12/1 17:18:19	微信		市场营销
2444	2022/12/1 17:18:57	微信		卫生检验与检疫技术
2445	2022/12/1 17:20:41	微信		财务管理
2446	2022/12/1 17:21:35	微信		工商管理
2447	2022/12/1 17:21:45	微信		市政工程技术
2448	2022/12/1 17:21:54	微信		口腔医学
2449	2022/12/1 17:22:16	微信		经济与管理学院
2450	2022/12/1 17:22:54	微信		教育与音乐学院
2451	2022/12/1 17:23:00	微信		财务管理
2452	2022/12/1 17:23:45	微信		财务管理
2453	2022/12/1 17:23:51	微信		公共卫生管理
2454	2022/12/1 17:23:54	微信		工商管理
2455	2022/12/1 17:24:01	微信		小学教育
2456	2022/12/1 17:24:03	微信		经济学
2457	2022/12/1 17:24:13	微信		金融学
2458	2022/12/1 17:24:36	微信		医学检验技术
2459	2022/12/1 17:26:36	微信		会计学
2460	2022/12/1 17:27:07	微信		护理
2461	2022/12/1 17:27:27	微信		助产
2462	2022/12/1 17:27:52	微信		卫生信息管理
2463	2022/12/1 17:28:09	微信		人力资源管理
2464	2022/12/1 17:28:59	微信		电子商务
2465	2022/12/1 17:28:59	微信		工业工程
2466	2022/12/1 17:29:43	微信		市政工程技术
2467	2022/12/1 17:29:47	微信		公路工程管理
2468	2022/12/1 17:30:32	微信		汽车运用技术
2469	2022/12/1 17:31:09	微信		学前教育
2470	2022/12/1 17:31:26	微信		投资学
2471	2022/12/1 17:31:28	微信		工业工程
2472	2022/12/1 17:31:52	微信		经济学
2473	2022/12/1 17:32:36	微信		工业工程
2474	2022/12/1 17:33:50	微信		汉语言文学
2475	2022/12/1 17:34:53	微信		人力资源管理
2476	2022/12/1 17:35:00	微信		卫生检验与检疫技术
2477	2022/12/1 17:35:02	微信		公路工程管理
2478	2022/12/1 17:35:19	微信		眼视光技术
2479	2022/12/1 17:35:26	微信		泰语
2480	2022/12/1 17:35:37	微信		公路监理
2481	2022/12/1 17:36:31	微信		铁道工程技术
2482	2022/12/1 17:36:49	微信		审计学
2483	2022/12/1 17:37:28	微信		汉语国际教育
2484	2022/12/1 17:38:13	微信		电子商务
2485	2022/12/1 17:38:22	微信		助产
2486	2022/12/1 17:42:07	微信		会计学
2487	2022/12/1 17:42:13	微信		卫生信息管理
2488	2022/12/1 17:42:25	微信		生物技术
2489	2022/12/1 17:42:31	微信		国际经济与贸易
2490	2022/12/1 17:43:13	微信		工程造价
2491	2022/12/1 17:43:58	微信		眼视光技术
2492	2022/12/1 17:47:43	微信		公共卫生管理
2493	2022/12/1 17:48:10	微信		口腔修复工艺
2494	2022/12/1 17:48:35	微信		工程造价
