# Supplementary material for: Predicting student and instructor e-readiness and promoting e-learning success in online EFL class during the COVID-19 pandemic: A case from China
Source: PLoS One. 2023 May 8;18(5):e0284334. doi: 10.1371/journal.pone.0284334 (PMC10166505; doi:10.1371/journal.pone.0284334)
Supplement: S1 File — (ZIP) [file pone.0284334.s001.zip › Supporting information/σ¡aτöƒΣ╕╗ΦoéΘóÿμò░μì«/Φ»aτ╗åΣ┐íμü»--τ1⁄41⁄430Θóÿτ¡öμíê.xlsx]

## Sheet: Sheet1
序号	提交答卷时间	来源	来源详情	答案文本
25	2022/11/19 11:24:59	手机提交	直接访问	内驱力不够强，在线学习资源缺乏
26	2022/11/19 11:33:26	手机提交	直接访问	自律性差
27	2022/11/19 11:41:02	手机提交	直接访问	不知道
29	2022/11/19 11:42:51	手机提交	直接访问	注意力不集中，容易走神；比如在腾讯会议上课时，教师在切换窗口时有时候容易忘记共享屏幕。
30	2022/11/19 11:44:53	手机提交	直接访问	自制力不强
31	2022/11/19 11:46:27	手机提交	直接访问	不能熟练的使用口语
32	2022/11/19 11:46:32	手机提交	直接访问	词汇量不足
33	2022/11/19 11:49:21	手机提交	直接访问	有时注意力不集中
34	2022/11/19 11:49:54	手机提交	直接访问	不能坚持学
35	2022/11/19 11:51:20	手机提交	直接访问	无
36	2022/11/19 11:55:11	手机提交	直接访问	无
37	2022/11/19 11:57:49	手机提交	直接访问	面对屏幕时间过长就失去了兴趣
38	2022/11/19 12:01:11	手机提交	直接访问	不够自觉
40	2022/11/19 12:07:50	手机提交	直接访问	无
42	2022/11/19 12:17:54	手机提交	直接访问	有时网卡导致错过一些内容，还没有回放（申请录屏太麻烦，要别人同意）
43	2022/11/19 12:18:14	手机提交	直接访问	网络不稳定
44	2022/11/19 12:19:34	手机提交	直接访问	自己自律性差，课堂互动少
45	2022/11/19 12:20:01	手机提交	直接访问	无
46	2022/11/19 12:25:24	手机提交	直接访问	理解能力
47	2022/11/19 12:26:14	链接	直接访问	无
48	2022/11/19 12:29:22	手机提交	直接访问	无
49	2022/11/19 12:40:26	手机提交	直接访问	词汇量
50	2022/11/19 13:08:21	手机提交	直接访问	讲的太快，反应不过来
51	2022/11/19 13:08:22	手机提交	直接访问	打字难
53	2022/11/19 13:09:07	链接	直接访问	全英文上课有点吃力，而且我口语不行
54	2022/11/19 13:10:06	手机提交	直接访问	无
55	2022/11/19 13:11:22	手机提交	直接访问	单词量不足
56	2022/11/19 13:12:34	手机提交	直接访问	听力问题
57	2022/11/19 13:12:56	手机提交	直接访问	6
58	2022/11/19 13:13:01	手机提交	直接访问	口语不标准。记单词困难
59	2022/11/19 13:14:48	手机提交	直接访问	听力听不懂
60	2022/11/19 13:16:27	手机提交	直接访问	作业太多
61	2022/11/19 13:19:48	手机提交	直接访问	资源太多难以提取
62	2022/11/19 13:21:28	手机提交	直接访问	自制力不强
64	2022/11/19 13:23:30	手机提交	直接访问	还好
68	2022/11/19 13:24:58	手机提交	直接访问	无法专心学习
69	2022/11/19 13:25:20	手机提交	直接访问	单词记不住
70	2022/11/19 13:25:33	手机提交	直接访问	上课听不懂老师所说的，然后回答问题也回答不上来，不能集中注意力，因为老师看不到，自己也不自觉
73	2022/11/19 13:27:35	手机提交	直接访问	不懂的不好问
75	2022/11/19 13:29:05	手机提交	直接访问	无
76	2022/11/19 13:29:30	手机提交	直接访问	自控力，专注力差
77	2022/11/19 13:30:20	手机提交	直接访问	不自律，
78	2022/11/19 13:31:23	手机提交	直接访问	容易走神，缺乏专注力
79	2022/11/19 13:31:31	手机提交	直接访问	大量的小组作业让我很迷茫，因为对学习英语根本没有
81	2022/11/19 13:32:02	链接	直接访问	不能英语表达自己的意思，会造成误解，担心语法错误，没有兴趣参与
83	2022/11/19 13:33:32	手机提交	直接访问	Inattention
85	2022/11/19 13:38:36	手机提交	直接访问	单词量少，语法基础薄弱
86	2022/11/19 13:39:12	手机提交	直接访问	无
87	2022/11/19 13:39:50	手机提交	直接访问	单词不认识
88	2022/11/19 13:40:42	手机提交	直接访问	单词记不住
90	2022/11/19 13:41:27	手机提交	直接访问	不够自律
92	2022/11/19 13:44:13	链接	直接访问	不够自律
93	2022/11/19 13:45:14	手机提交	直接访问	不知道
94	2022/11/19 13:47:20	手机提交	直接访问	无
96	2022/11/19 13:50:41	手机提交	直接访问	无
97	2022/11/19 13:51:50	微信	愿好事发生[未知]	困难在于课堂有所枯燥无味
98	2022/11/19 13:53:49	手机提交	直接访问	无
100	2022/11/19 13:54:50	手机提交	直接访问	听不懂 词汇量没有
101	2022/11/19 13:57:13	微信	不是小张.[未知]	不认识
105	2022/11/19 14:09:13	微信	Oreo[未知]	无
106	2022/11/19 14:15:11	手机提交	直接访问	效率超低
107	2022/11/19 14:21:21	手机提交	直接访问	没有
108	2022/11/19 14:23:16	微信	Rossiki[未知]	，
109	2022/11/19 14:48:20	手机提交	直接访问	语法掌握不熟 记的单词有点少
110	2022/11/19 14:48:36	手机提交	直接访问	有时听不懂老师在说什么
111	2022/11/19 14:55:55	微信	宇航令狐[未知]	没有渠道
112	2022/11/19 14:58:00	手机提交	直接访问	no
114	2022/11/19 15:07:04	手机提交	直接访问	记不住知识点
116	2022/11/19 15:20:16	手机提交	直接访问	自制力不够，缺乏监督者，不会及时巩固和复习
120	2022/11/19 15:58:26	手机提交	直接访问	基础差
121	2022/11/19 16:02:33	手机提交	直接访问	口语不好
122	2022/11/19 16:04:14	手机提交	直接访问	注意力难以集中
124	2022/11/19 16:25:21	手机提交	直接访问	️
125	2022/11/19 16:36:58	手机提交	直接访问	枯燥无聊 单词反复记不住
126	2022/11/19 17:06:48	手机提交	直接访问	互动性低，口语不好提高
127	2022/11/19 17:20:25	手机提交	直接访问	不能熟记单词
130	2022/11/19 17:40:14	手机提交	直接访问	有时老师讲的太快
131	2022/11/19 17:40:16	手机提交	直接访问	有时候听不懂
132	2022/11/19 17:41:04	手机提交	直接访问	单词积累不够。无法理解句型。
133	2022/11/19 17:41:31	手机提交	直接访问	。
135	2022/11/19 17:41:38	手机提交	直接访问	.
136	2022/11/19 17:42:30	手机提交	直接访问	无
137	2022/11/19 17:43:02	手机提交	直接访问	不够自控
138	2022/11/19 17:45:09	手机提交	直接访问	不够自律，不能集中注意力地学习
139	2022/11/19 17:45:33	手机提交	直接访问	无
140	2022/11/19 17:46:23	手机提交	直接访问	听力练习不够方便
141	2022/11/19 17:46:25	手机提交	直接访问	英语基础差
143	2022/11/19 17:47:56	手机提交	直接访问	音标不会
144	2022/11/19 17:48:11	手机提交	直接访问	听力
145	2022/11/19 17:51:08	手机提交	直接访问	基础差
146	2022/11/19 17:51:47	微信	Sunflower[未知]	没有
147	2022/11/19 17:58:11	手机提交	直接访问	听力和口语
148	2022/11/19 18:01:12	手机提交	直接访问	无
149	2022/11/19 18:19:38	手机提交	直接访问	没有较强的课堂融入感，有点生硬
150	2022/11/19 18:19:42	手机提交	直接访问	没有词汇
152	2022/11/19 18:39:04	手机提交	直接访问	不够坚持，自控力差
153	2022/11/19 18:44:40	手机提交	直接访问	单词不认识
154	2022/11/19 18:46:20	手机提交	直接访问	indiscipline
155	2022/11/19 19:24:36	手机提交	直接访问	分神后不知道讲到哪
156	2022/11/19 19:53:50	手机提交	直接访问	Nothing
157	2022/11/19 20:16:48	微信	Z[未知]	无
158	2022/11/19 20:20:01	手机提交	直接访问	无
159	2022/11/19 20:41:53	手机提交	直接访问	无法自律
177	2022/11/19 22:12:42	微信	oldSeventeen🎾[未知]	互动少
178	2022/11/19 22:12:57	微信	心想事陈$$_[未知]	兴趣困难
187	2022/11/19 22:29:53	微信	白心柚子[未知]	听力差，阅读能力差
193	2022/11/19 22:52:46	微信	故宫博物院院长[未知]	学习时间不足
195	2022/11/19 23:06:29	微信	第七页序[未知]	还好
198	2022/11/20 8:36:51	手机提交	直接访问	记性差
200	2022/11/20 8:42:27	手机提交	直接访问	长难句
202	2022/11/20 9:59:22	手机提交	直接访问	逻辑不清晰
204	2022/11/20 10:26:55	手机提交	直接访问	由于缺少监管有时不能按时完成学习计划
205	2022/11/20 10:32:08	手机提交	直接访问	网络不好。
208	2022/11/20 10:49:31	手机提交	直接访问	无
212	2022/11/20 15:58:34	手机提交	直接访问	没有
213	2022/11/20 16:12:32	手机提交	直接访问	学习时间不够
218	2022/11/20 18:37:50	手机提交	直接访问	Nothing now
226	2022/11/21 8:05:30	微信	心软的神[未知]	单词容易忘记
234	2022/11/21 9:12:20	微信	陈湘琴[未知]	单词不会读
235	2022/11/21 9:14:12	微信	yuni[未知]	单词记不久
239	2022/11/21 9:47:43	手机提交	直接访问	词汇量少
243	2022/11/21 10:07:20	微信	Htrickland[未知]	自制力差
260	2022/11/21 11:07:52	手机提交	直接访问	网络延迟
268	2022/11/21 20:41:40	手机提交	直接访问	无
270	2022/11/25 2:25:44	微信		无
271	2022/11/25 2:25:52	微信		无
272	2022/11/25 2:26:06	微信		无
273	2022/11/25 2:26:17	微信		无
274	2022/11/25 2:26:18	微信		无
275	2022/11/25 2:26:37	微信		无
276	2022/11/25 8:40:03	微信		无
277	2022/11/25 8:40:20	微信		无
278	2022/11/25 8:40:40	微信		无
279	2022/11/25 8:40:58	微信		无
280	2022/11/25 8:41:05	微信		无
281	2022/11/25 8:41:12	微信		无
282	2022/11/25 8:44:46	微信		网络不顺畅,经常有卡顿的现象
283	2022/11/25 8:44:59	微信		自控能力差
284	2022/11/25 8:45:42	微信		无
285	2022/11/25 8:47:19	微信		时间管理和资源管理能力差
286	2022/11/25 8:47:20	微信		无
287	2022/11/25 8:47:45	微信		听不懂不知道求助谁
288	2022/11/25 8:49:52	微信		无
289	2022/11/25 8:49:58	微信		无
290	2022/11/25 8:50:27	微信		无
291	2022/11/25 8:52:50	微信		无
292	2022/11/25 8:53:15	微信		线上英语互动效果会差些
293	2022/11/25 8:53:48	微信		不能适应老师的授课方式
294	2022/11/25 8:54:37	微信		无
295	2022/11/25 8:54:38	微信		自制力太差
296	2022/11/25 8:54:43	微信		无
297	2022/11/25 8:57:19	微信		无
298	2022/11/25 8:59:22	微信		无
299	2022/11/25 8:59:55	微信		无
300	2022/11/25 9:00:46	微信		无
301	2022/11/25 9:01:15	微信		无
302	2022/11/25 9:01:33	微信		无
303	2022/11/25 9:01:36	微信		无
304	2022/11/25 9:04:24	微信		互动不高，提不起学习的兴致
305	2022/11/25 9:04:29	微信		无
306	2022/11/25 9:05:20	微信		无
307	2022/11/25 9:07:26	微信		无
308	2022/11/25 9:08:28	微信		无
309	2022/11/25 9:08:38	微信		无
310	2022/11/25 9:09:03	微信		无
311	2022/11/25 9:09:24	微信		无
312	2022/11/25 9:09:54	微信		无
313	2022/11/25 9:13:33	微信		无
314	2022/11/25 9:13:40	微信		无
315	2022/11/25 9:14:01	微信		无
316	2022/11/25 9:14:52	微信		沟通无法跟上
317	2022/11/25 9:18:20	微信		无
318	2022/11/25 9:18:24	微信		无
319	2022/11/25 9:18:36	微信		无
320	2022/11/25 9:21:20	微信		无
321	2022/11/25 9:21:47	微信		无
322	2022/11/25 9:23:13	微信		无
323	2022/11/25 9:23:21	微信		无
324	2022/11/25 9:23:52	微信		无
325	2022/11/25 9:25:59	微信		无
326	2022/11/25 9:26:05	微信		无
327	2022/11/25 9:27:55	微信		跟不上学习进度
328	2022/11/25 9:28:18	微信		无
329	2022/11/25 9:28:22	微信		无
330	2022/11/25 9:29:41	微信		无
331	2022/11/25 9:31:58	微信		无
332	2022/11/25 9:32:16	微信		无
333	2022/11/25 9:32:36	微信		无
334	2022/11/25 9:32:43	微信		无
336	2022/11/28 14:07:16	微信		无
337	2022/11/28 14:07:34	微信		无
338	2022/11/28 14:07:44	微信		无
339	2022/11/28 14:07:51	微信		无
340	2022/11/28 14:08:09	微信		爱玩
341	2022/11/28 14:08:18	微信		无
342	2022/11/28 14:08:23	微信		难以对英语产生兴趣
343	2022/11/28 14:08:37	微信		无
344	2022/11/28 14:12:42	微信		无
345	2022/11/28 14:13:38	微信		无
346	2022/11/28 14:14:01	微信		无
347	2022/11/28 14:14:07	微信		无
348	2022/11/28 14:14:15	微信		无
349	2022/11/28 14:14:17	微信		无
350	2022/11/28 14:14:21	微信		无
351	2022/11/28 14:14:28	微信		无
352	2022/11/28 14:16:54	微信		无
353	2022/11/28 14:17:53	微信		无
354	2022/11/28 14:18:20	微信		无
355	2022/11/28 14:19:31	微信		无
356	2022/11/28 14:20:14	微信		无
357	2022/11/28 14:20:16	微信		无
358	2022/11/28 14:20:37	微信		无
359	2022/11/28 14:20:40	微信		无
360	2022/11/28 14:21:12	微信		无
361	2022/11/28 14:22:53	微信		无
362	2022/11/28 14:23:11	微信		老师讲解的题型没有针对性
363	2022/11/28 14:24:23	微信		无
364	2022/11/28 14:25:02	微信		无
365	2022/11/28 14:26:50	微信		无
366	2022/11/28 14:26:53	微信		无
367	2022/11/28 14:26:55	微信		无
368	2022/11/28 14:27:04	微信		无
369	2022/11/28 14:27:38	微信		无
370	2022/11/28 14:27:56	微信		整个课堂留给我们自主安排的时间很少
371	2022/11/28 14:29:09	微信		无
372	2022/11/28 14:29:16	微信		无
373	2022/11/28 14:31:16	微信		无
374	2022/11/28 14:31:47	微信		无
375	2022/11/28 14:33:07	微信		无
376	2022/11/28 14:33:17	微信		无
377	2022/11/28 14:33:26	微信		无
378	2022/11/28 14:34:06	微信		无
379	2022/11/28 14:34:16	微信		没有动力
380	2022/11/28 14:34:33	微信		无
381	2022/11/28 14:35:24	微信		无
382	2022/11/28 14:36:31	微信		无
383	2022/11/28 14:37:38	微信		无
384	2022/11/28 14:39:43	微信		无
385	2022/11/28 14:39:45	微信		无
386	2022/11/28 14:40:05	微信		无
387	2022/11/28 14:40:22	微信		课后作业打折扣
388	2022/11/28 14:40:45	微信		无
389	2022/11/28 14:41:15	微信		无
390	2022/11/28 14:41:56	微信		无
391	2022/11/28 14:42:08	微信		课程讲解得太快
392	2022/11/28 14:44:24	微信		无
393	2022/11/28 14:45:03	微信		不懂的问题，没有可以寻求帮助的同学或者老师
394	2022/11/28 14:45:13	微信		感觉自己没有真正的参与到学习中去
395	2022/11/28 14:45:33	微信		无
396	2022/11/28 14:46:26	微信		无
397	2022/11/28 14:46:43	微信		无
405	2022/11/28 15:31:29	手机提交	直接访问	不能有效沟通
1042	2022/11/30 9:16:15	微信		无
1043	2022/11/30 9:16:26	微信		无
1044	2022/11/30 9:16:50	微信		无
1045	2022/11/30 9:16:59	微信		无
1046	2022/11/30 9:17:06	微信		无
1047	2022/11/30 9:17:29	微信		无
1048	2022/11/30 9:17:54	微信		无
1049	2022/11/30 9:17:57	微信		无
1050	2022/11/30 9:22:33	微信		无
1051	2022/11/30 9:22:41	微信		无
1052	2022/11/30 9:22:54	微信		无
1053	2022/11/30 9:22:55	微信		无
1054	2022/11/30 9:23:17	微信		无
1055	2022/11/30 9:23:23	微信		无
1056	2022/11/30 9:23:26	微信		学院不太重视英语的学习
1057	2022/11/30 9:24:37	微信		无
1058	2022/11/30 9:27:15	微信		无
1059	2022/11/30 9:27:47	微信		无
1060	2022/11/30 9:27:56	微信		无
1061	2022/11/30 9:28:42	微信		无
1062	2022/11/30 9:30:06	微信		容易犯困
1063	2022/11/30 9:30:17	微信		无
1064	2022/11/30 9:30:42	微信		无
1065	2022/11/30 9:31:38	微信		无
1066	2022/11/30 9:32:07	微信		自己学不好英语
1067	2022/11/30 9:32:59	微信		无
1068	2022/11/30 9:33:32	微信		老师的课件总是千篇一律，败坏学习兴趣
1069	2022/11/30 9:33:46	微信		一些知识点的讲解没有与当下生活相联系，不会理解
1070	2022/11/30 9:36:36	微信		无
1071	2022/11/30 9:36:36	微信		无
1072	2022/11/30 9:36:41	微信		对英语没有兴趣
1073	2022/11/30 9:37:10	微信		无
1074	2022/11/30 9:37:48	微信		无
1075	2022/11/30 9:38:15	微信		无
1076	2022/11/30 9:38:45	微信		用全英授课，对自己有一些困难
1077	2022/11/30 9:39:07	微信		无
1078	2022/11/30 9:43:03	微信		无
1079	2022/11/30 9:43:05	微信		无
1080	2022/11/30 9:43:10	微信		无
1081	2022/11/30 9:43:19	微信		无
1082	2022/11/30 9:43:20	微信		无
1083	2022/11/30 9:43:59	微信		无
1084	2022/11/30 9:44:15	微信		无
1085	2022/11/30 9:45:11	微信		老师很严厉，上课会点名批评，很紧张
1086	2022/11/30 9:47:43	微信		无
1087	2022/11/30 9:47:48	微信		无
1088	2022/11/30 9:47:57	微信		无
1089	2022/11/30 9:48:01	微信		没有学习的目标
1090	2022/11/30 9:49:12	微信		无
1091	2022/11/30 9:50:37	微信		无
1092	2022/11/30 9:51:23	微信		无
1093	2022/11/30 9:52:55	微信		无
1094	2022/11/30 9:53:08	微信		无
1095	2022/11/30 9:53:46	微信		无
1096	2022/11/30 9:53:54	微信		无
1097	2022/11/30 11:19:11	微信		老师不太注重课后作业的布置，学习内容不能及时的巩固
1098	2022/11/30 11:19:21	微信		无
1099	2022/11/30 11:19:33	微信		无
1100	2022/11/30 11:19:53	微信		无
1101	2022/11/30 11:23:20	微信		无
1102	2022/11/30 11:23:56	微信		无
1103	2022/11/30 11:25:44	微信		无
1104	2022/11/30 11:26:16	微信		无
1105	2022/11/30 11:26:21	微信		无
1106	2022/11/30 11:27:55	微信		无
1107	2022/11/30 11:30:30	微信		无
1108	2022/11/30 11:30:45	微信		无
1109	2022/11/30 11:31:07	微信		无
1110	2022/11/30 11:31:13	微信		无
1111	2022/11/30 11:33:50	微信		老师的板书很混乱，理解效率低
1112	2022/11/30 11:34:35	微信		无
1113	2022/11/30 11:37:04	微信		无
1114	2022/11/30 11:37:50	微信		学会了不会用
1115	2022/11/30 11:38:40	微信		无
1116	2022/11/30 11:38:54	微信		无
1117	2022/11/30 11:39:09	微信		没有学习规划
1118	2022/11/30 11:42:09	微信		无
1119	2022/11/30 11:42:13	微信		无
1120	2022/11/30 11:45:21	微信		无
1121	2022/11/30 11:46:51	微信		无
1122	2022/11/30 11:46:56	微信		没有可以适合学习的场所
1123	2022/11/30 11:46:58	微信		无
1124	2022/11/30 11:47:45	微信		无
1125	2022/11/30 11:50:17	微信		无
1126	2022/11/30 11:50:42	微信		无
1127	2022/11/30 11:51:49	微信		无
1128	2022/11/30 11:51:55	微信		无
1129	2022/11/30 11:52:24	微信		不知道如何检测自己的学习效果
1130	2022/11/30 11:54:01	微信		无
1131	2022/11/30 11:56:10	微信		很少能够从老师那里得到反馈，对课堂就没有很多的热情
1132	2022/11/30 11:57:00	微信		无
1133	2022/11/30 11:57:07	微信		无
1134	2022/11/30 11:58:10	微信		无
1135	2022/11/30 11:59:01	微信		无
1136	2022/11/30 12:02:17	微信		无
1137	2022/11/30 12:02:20	微信		无
1138	2022/11/30 12:03:40	微信		无
1139	2022/11/30 12:03:49	微信		听说读写的教学没有衔接起来
1140	2022/11/30 12:04:50	微信		无
1141	2022/11/30 12:07:48	微信		无
1142	2022/11/30 12:09:28	微信		无
1143	2022/11/30 12:09:30	微信		无
1144	2022/11/30 12:10:20	微信		基础不好
1145	2022/11/30 12:10:23	微信		无
1146	2022/11/30 12:10:32	微信		无
1147	2022/11/30 13:42:53	微信		无
1148	2022/11/30 13:43:01	微信		无
1149	2022/11/30 13:43:10	微信		无
1150	2022/11/30 13:43:40	微信		无
1151	2022/11/30 13:44:00	微信		无
1152	2022/11/30 13:44:20	微信		无
1153	2022/11/30 13:44:21	微信		无
1154	2022/11/30 13:44:37	微信		无
1155	2022/11/30 13:47:33	微信		无
1156	2022/11/30 13:47:51	微信		无
1157	2022/11/30 13:48:55	微信		无
1158	2022/11/30 13:49:30	微信		无
1159	2022/11/30 13:50:23	微信		无
1160	2022/11/30 13:50:37	微信		无
1161	2022/11/30 13:50:43	微信		无
1162	2022/11/30 13:51:13	微信		老师没有扎实教学功底，讲课思路不清晰
1163	2022/11/30 13:52:23	微信		无
1164	2022/11/30 13:52:36	微信		没有时间额外的学习英语
1165	2022/11/30 13:53:42	微信		无
1166	2022/11/30 13:54:25	微信		无
1167	2022/11/30 13:55:17	微信		无
1168	2022/11/30 13:55:22	微信		无
1169	2022/11/30 13:56:07	微信		无
1170	2022/11/30 13:57:31	微信		无
1171	2022/11/30 13:58:07	微信		在线课堂的课件不太好，影响学习体验
1172	2022/11/30 13:58:29	微信		无
1173	2022/11/30 13:58:36	微信		感觉自己的口语不好
1174	2022/11/30 13:58:46	微信		无
1175	2022/11/30 13:58:52	微信		无
1176	2022/11/30 13:58:53	微信		无
1177	2022/11/30 13:59:01	微信		无
1178	2022/11/30 13:59:17	微信		无
1179	2022/11/30 13:59:19	微信		无
1180	2022/11/30 13:59:19	微信		无
1181	2022/11/30 13:59:32	微信		无
1182	2022/11/30 13:59:39	微信		没有学习的氛围
1183	2022/11/30 14:00:09	微信		无
1184	2022/11/30 14:00:23	微信		无
1185	2022/11/30 14:00:57	微信		老师不太关心我们的学习成效
1186	2022/11/30 14:02:23	微信		没有提问或者是测评，参与感低
1187	2022/11/30 14:03:54	微信		无
1188	2022/11/30 14:04:03	微信		没有学习的想法
1189	2022/11/30 14:04:32	微信		无
1190	2022/11/30 14:04:40	微信		无
1191	2022/11/30 14:04:43	微信		无
1192	2022/11/30 14:04:49	微信		无
1193	2022/11/30 14:04:58	微信		无
1194	2022/11/30 14:05:04	微信		总是掉线，影响学习的效果
1195	2022/11/30 14:05:14	微信		无
1196	2022/11/30 14:05:41	微信		无
1197	2022/11/30 14:05:59	微信		无
1198	2022/11/30 14:06:52	微信		无
1199	2022/11/30 14:06:54	微信		无
1200	2022/11/30 14:07:16	微信		无
1201	2022/11/30 14:07:19	微信		无
1202	2022/11/30 14:07:35	微信		无
1203	2022/11/30 14:09:22	微信		无
1204	2022/11/30 14:09:34	微信		没有很多的学习热情
1205	2022/11/30 14:09:50	微信		学习效率低
1206	2022/11/30 14:10:17	微信		无
1207	2022/11/30 14:10:19	微信		无
1208	2022/11/30 14:10:24	微信		都是老师在讲，课堂气氛无趣
1209	2022/11/30 14:10:32	微信		没有很多的主观学习意愿
1210	2022/11/30 14:11:25	微信		无
1211	2022/11/30 14:11:26	微信		平时需要兼职，学习时间不够
1212	2022/11/30 14:11:33	微信		老师不能调动我们学习的积极性
1213	2022/11/30 14:11:46	微信		无
1214	2022/11/30 14:12:00	微信		无
1215	2022/11/30 14:12:04	微信		无
1216	2022/11/30 14:12:26	微信		学习没有规划
1217	2022/11/30 14:14:14	微信		无
1218	2022/11/30 14:14:31	微信		无
1219	2022/11/30 14:14:54	微信		无
1220	2022/11/30 14:15:07	微信		无
1221	2022/11/30 14:15:36	微信		无
1222	2022/11/30 14:15:40	微信		无
1223	2022/11/30 14:16:04	微信		无
1224	2022/11/30 14:16:50	微信		无
1225	2022/11/30 14:16:59	微信		无
1226	2022/11/30 14:17:41	微信		对英语学习兴趣不高
1227	2022/11/30 14:20:20	微信		无
1228	2022/11/30 14:20:28	微信		无
1229	2022/11/30 14:22:19	微信		无
1230	2022/11/30 14:22:33	微信		无
1231	2022/11/30 14:22:36	微信		无
1232	2022/11/30 14:22:37	微信		无
1233	2022/11/30 14:23:14	微信		无
1234	2022/11/30 14:25:09	微信		无
1235	2022/11/30 14:25:32	微信		容易懈怠
1236	2022/11/30 14:25:51	微信		无
1237	2022/11/30 14:28:58	微信		无
1238	2022/11/30 14:29:50	微信		无
1239	2022/11/30 14:30:10	微信		无
1240	2022/11/30 14:30:21	微信		无
1241	2022/11/30 14:31:04	微信		无
1242	2022/11/30 14:38:37	微信		无
1243	2022/11/30 14:38:41	微信		无
1244	2022/11/30 14:38:44	微信		无
1245	2022/11/30 14:39:11	微信		无
1246	2022/11/30 14:39:13	微信		无
1247	2022/11/30 14:39:49	微信		无
1248	2022/11/30 14:40:33	微信		没有合适的学习资源
1249	2022/11/30 14:42:19	微信		无
1250	2022/11/30 14:43:35	微信		无
1251	2022/11/30 14:44:30	微信		无
1252	2022/11/30 14:44:49	微信		没有良好的师资
1253	2022/11/30 14:45:13	微信		无
1254	2022/11/30 14:45:25	微信		无
1255	2022/11/30 14:45:40	微信		无
1256	2022/11/30 14:46:56	微信		无
1257	2022/11/30 14:47:09	微信		无
1258	2022/11/30 14:49:19	微信		无
1259	2022/11/30 14:49:23	微信		老师的发音不好，害怕他误导我
1260	2022/11/30 14:50:02	微信		无
1261	2022/11/30 14:50:07	微信		无
1262	2022/11/30 14:50:14	微信		无
1263	2022/11/30 14:50:47	微信		无
1264	2022/11/30 14:52:32	微信		无
1265	2022/11/30 14:53:52	微信		经常还没有看完，老师就会进去下一步，没有理解透彻
1266	2022/11/30 14:53:54	微信		无
1267	2022/11/30 14:53:56	微信		学习内容枯燥
1268	2022/11/30 14:54:43	微信		无
1269	2022/11/30 14:55:11	微信		无
1270	2022/11/30 14:55:37	微信		无
1271	2022/11/30 14:56:15	微信		感觉自己不是学习英语的料
1272	2022/11/30 14:57:29	微信		无
1273	2022/11/30 14:58:39	微信		无
1274	2022/11/30 14:58:45	微信		无
1275	2022/11/30 14:58:52	微信		无
1276	2022/11/30 15:01:00	微信		感觉自己不能坚持
1277	2022/11/30 15:01:31	微信		没有一起学习的同伴
1278	2022/11/30 15:02:08	微信		无
1279	2022/11/30 15:02:17	微信		无
1280	2022/11/30 15:12:48	微信		无
1281	2022/11/30 15:13:04	微信		无
1282	2022/11/30 15:13:19	微信		无
1283	2022/11/30 15:13:35	微信		害怕犯错，接受不了失败
1284	2022/11/30 15:13:38	微信		无
1285	2022/11/30 15:14:03	微信		无
1286	2022/11/30 15:14:03	微信		无
1287	2022/11/30 15:15:27	微信		无
1288	2022/11/30 15:16:12	微信		无
1289	2022/11/30 15:17:18	微信		身体不好，对于坚持大量持续的学习有难度
1290	2022/11/30 15:17:24	微信		无
1291	2022/11/30 15:17:34	微信		无
1292	2022/11/30 15:18:10	微信		无
1293	2022/11/30 15:18:18	微信		无
1294	2022/11/30 15:18:27	微信		无
1295	2022/11/30 15:18:29	微信		无
1296	2022/11/30 15:19:03	微信		无
1297	2022/11/30 15:19:21	微信		无
1298	2022/11/30 15:19:44	微信		无
1299	2022/11/30 15:19:50	微信		无
1300	2022/11/30 15:21:32	微信		无
1301	2022/11/30 15:22:43	微信		对学习的东西不知道如何运用
1302	2022/11/30 15:24:26	微信		无
1303	2022/11/30 15:33:01	微信		没有收到学习带来的正向反馈
1304	2022/11/30 15:33:16	微信		课堂上讲解时间过长，没有自己的练习时间
1305	2022/11/30 15:33:30	微信		课程考核评价体系不完善，无有效反馈
1306	2022/11/30 15:33:51	微信		无
1307	2022/11/30 15:34:17	微信		无
1308	2022/11/30 15:34:26	微信		无
1309	2022/11/30 15:34:27	微信		无
1310	2022/11/30 15:34:43	微信		无
1311	2022/11/30 15:36:49	微信		无
1312	2022/11/30 15:37:28	微信		无
1313	2022/11/30 15:37:33	微信		无
1314	2022/11/30 15:37:37	微信		无
1315	2022/11/30 15:38:01	微信		无
1316	2022/11/30 15:38:18	微信		学习方法不行
1317	2022/11/30 15:38:33	微信		无
1318	2022/11/30 15:39:05	微信		无
1319	2022/11/30 15:39:07	微信		无
1320	2022/11/30 15:39:18	微信		无
1321	2022/11/30 15:40:38	微信		无
1322	2022/11/30 15:41:05	微信		无
1323	2022/11/30 15:41:40	微信		无
1324	2022/11/30 15:42:03	微信		无
1325	2022/11/30 15:42:08	微信		没有定时复习的习惯
1326	2022/11/30 15:42:19	微信		无
1327	2022/11/30 15:42:44	微信		无
1328	2022/11/30 15:42:46	微信		无
1329	2022/11/30 15:42:59	微信		无
1330	2022/11/30 15:43:27	微信		上课容易走神
1331	2022/11/30 15:44:13	微信		没有在学习上体验到成就感，不想学
1332	2022/11/30 15:44:20	微信		无
1333	2022/11/30 15:44:59	微信		无
1334	2022/11/30 15:45:37	微信		无
1335	2022/11/30 15:46:12	微信		无
1336	2022/11/30 15:46:25	微信		无
1337	2022/11/30 15:46:29	微信		无
1338	2022/11/30 15:46:55	微信		无
1339	2022/11/30 15:48:02	微信		无
1340	2022/11/30 15:48:14	微信		得不到老师的关注，学习动力缺乏
1341	2022/11/30 15:48:41	微信		无
1342	2022/11/30 15:48:41	微信		无
1343	2022/11/30 15:48:43	微信		不习惯线上教学
1344	2022/11/30 15:48:47	微信		无
1345	2022/11/30 15:48:58	微信		无
1346	2022/11/30 15:49:20	微信		无
1347	2022/11/30 15:49:23	微信		无
1348	2022/11/30 15:50:43	微信		无
1349	2022/11/30 15:52:04	微信		无
1350	2022/11/30 15:52:29	微信		无
1351	2022/11/30 15:52:34	微信		无
1352	2022/11/30 15:52:44	微信		无
1353	2022/11/30 15:53:22	微信		无
1354	2022/11/30 15:53:33	微信		无
1355	2022/11/30 15:53:49	微信		之前没有学好，现在就更加听不明白
1356	2022/11/30 15:53:55	微信		无
1357	2022/11/30 15:54:04	微信		无
1358	2022/11/30 15:54:10	微信		在线视屏的老师，屏幕不是高清的，看着难受
1359	2022/11/30 15:54:12	微信		无
1360	2022/11/30 15:54:15	微信		无
1361	2022/11/30 15:55:06	微信		无
1362	2022/11/30 15:56:09	微信		无
1363	2022/11/30 15:56:15	微信		无
1364	2022/11/30 15:57:28	微信		无
1365	2022/11/30 15:57:58	微信		无
1366	2022/11/30 15:58:05	微信		没有可以监督我学习的人
1367	2022/11/30 15:58:07	微信		无
1368	2022/11/30 15:58:12	微信		无
1369	2022/11/30 15:58:57	微信		没有很多好的学习资源供以使用
1370	2022/11/30 15:59:55	微信		只是在知识方面的教学，感觉生活中都用不到
1371	2022/11/30 16:00:11	微信		无
1372	2022/11/30 16:00:18	微信		无
1373	2022/11/30 16:00:40	微信		无
1374	2022/11/30 16:00:41	微信		无
1375	2022/11/30 16:00:58	微信		无
1376	2022/11/30 16:01:33	微信		无
1377	2022/11/30 16:01:36	微信		无
1378	2022/11/30 16:01:58	微信		无
1379	2022/11/30 16:03:16	微信		无
1380	2022/11/30 16:03:48	微信		无
1381	2022/11/30 16:04:47	微信		无
1382	2022/11/30 16:06:12	微信		无
1383	2022/11/30 16:06:19	微信		自己主观不愿意学习
1384	2022/11/30 16:08:02	微信		无
1385	2022/11/30 16:08:47	微信		无
1386	2022/11/30 16:09:32	微信		无
1387	2022/11/30 16:09:45	微信		在线学习后，更加不会整理课程资源
1388	2022/11/30 16:10:25	微信		无
1389	2022/11/30 16:10:46	微信		无
1390	2022/11/30 16:11:25	微信		无
1391	2022/11/30 16:12:58	微信		无
1392	2022/11/30 16:15:28	微信		无
1393	2022/11/30 17:08:14	微信		无
1394	2022/11/30 17:08:33	微信		无
1395	2022/11/30 17:08:34	微信		无
1396	2022/11/30 17:08:38	微信		无
1397	2022/11/30 17:08:40	微信		授课老师很严厉，打击学习的热情
1398	2022/11/30 17:08:40	微信		无
1399	2022/11/30 17:08:50	微信		无
1400	2022/11/30 17:08:52	微信		无
1401	2022/11/30 17:08:54	微信		无
1402	2022/11/30 17:08:57	微信		无
1403	2022/11/30 17:09:03	微信		无
1404	2022/11/30 17:09:07	微信		无
1405	2022/11/30 17:09:12	微信		无
1406	2022/11/30 17:09:18	微信		不想做课后练习
1407	2022/11/30 17:09:18	微信		无
1408	2022/11/30 17:09:27	微信		无
1409	2022/11/30 17:09:32	微信		无
1410	2022/11/30 17:09:34	微信		无
1411	2022/11/30 17:13:03	微信		无
1412	2022/11/30 17:13:27	微信		无
1413	2022/11/30 17:13:54	微信		无
1414	2022/11/30 17:14:48	微信		没有良好的学习氛围
1415	2022/11/30 17:14:50	微信		老师很冷漠，导致自己对英语课堂缺乏热情
1416	2022/11/30 17:15:00	微信		无
1417	2022/11/30 17:15:01	微信		无
1418	2022/11/30 17:15:02	微信		学习上比较被动
1419	2022/11/30 17:15:09	微信		无
1420	2022/11/30 17:15:19	微信		无
1421	2022/11/30 17:15:29	微信		无
1422	2022/11/30 17:15:50	微信		无
1423	2022/11/30 17:15:53	微信		无
1424	2022/11/30 17:16:11	微信		无
1425	2022/11/30 17:16:16	微信		无
1426	2022/11/30 17:16:40	微信		不会自己构建学习的框架
1427	2022/11/30 17:17:26	微信		资料收集能力弱
1428	2022/11/30 17:17:34	微信		无
1429	2022/11/30 17:18:02	微信		无
1430	2022/11/30 17:18:53	微信		无
1431	2022/11/30 17:19:18	微信		沟通能力欠佳
1432	2022/11/30 17:19:23	微信		无
1433	2022/11/30 17:19:50	微信		无
1434	2022/11/30 17:19:51	微信		无
1435	2022/11/30 17:20:01	微信		无
1436	2022/11/30 17:20:08	微信		无
1437	2022/11/30 17:20:09	微信		无
1438	2022/11/30 17:21:00	微信		无
1439	2022/11/30 17:21:17	微信		无
1440	2022/11/30 17:22:46	微信		无
1441	2022/11/30 17:23:40	微信		在线设备不稳定，影响学习的体验效果
1442	2022/11/30 17:25:05	微信		无
1443	2022/11/30 17:25:53	微信		无
1444	2022/11/30 17:26:13	微信		无
1445	2022/11/30 17:26:14	微信		感觉不到与老师的互动，积极性很低
1446	2022/11/30 17:26:28	微信		口语太差，不知道怎么从在线课堂上提升
1447	2022/11/30 17:26:47	微信		无
1448	2022/11/30 17:26:48	微信		没有得到老师的关注
1449	2022/11/30 17:27:15	微信		无
1450	2022/11/30 17:27:30	微信		无
1451	2022/11/30 17:31:58	微信		无
1452	2022/11/30 17:32:10	微信		无
1453	2022/11/30 17:32:35	微信		基础太差，跟不上
1454	2022/11/30 17:33:10	微信		无
1455	2022/11/30 17:33:42	微信		无
1456	2022/11/30 17:34:14	微信		无
1457	2022/11/30 17:34:40	微信		学习效率低
1458	2022/11/30 17:34:47	微信		无
1459	2022/11/30 17:37:07	微信		无
1460	2022/11/30 17:37:10	微信		用不到
1461	2022/11/30 17:37:16	微信		无
1462	2022/11/30 17:37:33	微信		无
1463	2022/11/30 17:37:35	微信		无
1464	2022/11/30 17:37:37	微信		成效很小
1465	2022/11/30 17:37:52	微信		无
1466	2022/11/30 17:38:30	微信		无
1467	2022/11/30 17:38:34	微信		无
1468	2022/11/30 17:38:44	微信		无
1469	2022/11/30 17:39:02	微信		学习方法低效
1470	2022/11/30 17:39:12	微信		无
1471	2022/11/30 17:40:03	微信		无
1472	2022/11/30 17:41:09	微信		无
1473	2022/11/30 17:42:05	微信		无
1474	2022/11/30 17:42:14	微信		无
1475	2022/11/30 17:42:36	微信		无
1476	2022/11/30 17:42:48	微信		无
1477	2022/11/30 17:42:49	微信		无
1478	2022/11/30 17:43:06	微信		无
1479	2022/11/30 17:43:19	微信		无
1480	2022/11/30 17:43:39	微信		总是会走神
1481	2022/11/30 17:43:48	微信		无
1482	2022/11/30 17:43:54	微信		无
1483	2022/11/30 17:44:35	微信		无
1484	2022/11/30 17:44:43	微信		无
1485	2022/11/30 17:45:16	微信		无
1486	2022/11/30 17:45:32	微信		无
1487	2022/11/30 17:46:12	微信		无
1488	2022/11/30 17:46:43	微信		无
1489	2022/11/30 17:46:53	微信		老师讲解的知识只是关于书本，比较枯燥
1490	2022/11/30 17:47:03	微信		无
1491	2022/11/30 17:47:11	微信		无
1492	2022/11/30 17:47:17	微信		自己没有学习的动力
1493	2022/11/30 17:47:17	微信		无
1494	2022/11/30 17:47:27	微信		无
1495	2022/11/30 17:47:38	微信		无
1496	2022/11/30 17:47:47	微信		无
1497	2022/11/30 17:47:58	微信		无
1498	2022/11/30 17:48:20	微信		无
1499	2022/11/30 17:48:34	微信		无
1500	2022/11/30 17:48:56	微信		无
1501	2022/11/30 17:49:17	微信		无
1502	2022/11/30 17:49:19	微信		容易放弃
1503	2022/11/30 17:49:21	微信		无
1504	2022/11/30 17:49:36	微信		无
1505	2022/11/30 17:50:17	微信		无
1506	2022/11/30 17:50:45	微信		无
1507	2022/11/30 17:51:06	微信		无
1508	2022/11/30 17:51:23	微信		无
1509	2022/11/30 17:52:10	微信		没有学习的动力
1510	2022/11/30 17:52:23	微信		无
1511	2022/11/30 17:52:26	微信		无
1512	2022/11/30 17:52:59	微信		无
1513	2022/11/30 17:53:25	微信		无
1514	2022/11/30 17:53:37	微信		无
1515	2022/11/30 17:53:43	微信		无
1516	2022/11/30 17:53:57	微信		所学的东西不能得到及时的练习
1517	2022/11/30 17:53:58	微信		无
1518	2022/11/30 17:54:13	微信		无
1519	2022/11/30 17:54:17	微信		没有在课堂上有测评，不能很好检验自己的学习成果
1520	2022/11/30 17:54:29	微信		无
1521	2022/11/30 17:54:59	微信		老师除了讲解知识没有其他内容的涉猎，内容枯燥
1522	2022/11/30 17:55:28	微信		无
1523	2022/11/30 17:55:30	微信		无
1524	2022/11/30 17:55:32	微信		无
1525	2022/11/30 17:55:33	微信		无
1526	2022/11/30 17:55:52	微信		缺少师生互动
1527	2022/11/30 17:56:04	微信		无
1528	2022/11/30 17:56:21	微信		无
1529	2022/11/30 17:56:26	微信		无
1530	2022/11/30 17:56:35	微信		无
1531	2022/11/30 17:56:36	微信		无
1532	2022/11/30 17:56:42	微信		无
1533	2022/11/30 17:56:52	微信		无
1534	2022/11/30 17:57:24	微信		无
1535	2022/11/30 17:58:46	微信		无
1536	2022/11/30 17:58:49	微信		无
1537	2022/11/30 17:59:03	微信		不能清楚的知道自己的学习情况
1538	2022/11/30 17:59:06	微信		无
1539	2022/11/30 17:59:24	微信		无
1540	2022/11/30 17:59:25	微信		无
1541	2022/11/30 17:59:29	微信		无
1542	2022/11/30 17:59:34	微信		无
1543	2022/11/30 17:59:40	微信		无
1544	2022/11/30 17:59:44	微信		无
1545	2022/11/30 18:00:02	微信		无
1546	2022/11/30 18:00:12	微信		无
1547	2022/11/30 18:00:25	微信		过于注重形式，没有实质性的知识被我们获取到
1548	2022/11/30 18:00:38	微信		无
1549	2022/11/30 18:00:46	微信		无
1550	2022/11/30 18:00:51	微信		无
1551	2022/11/30 18:01:00	微信		无
1552	2022/11/30 18:01:06	微信		无
1553	2022/11/30 18:01:08	微信		无
1554	2022/11/30 18:01:09	微信		无
1555	2022/11/30 18:01:17	微信		无
1556	2022/11/30 18:01:19	微信		无
1557	2022/11/30 18:01:27	微信		无
1558	2022/11/30 18:01:56	微信		无
1559	2022/11/30 18:02:03	微信		无
1560	2022/11/30 18:02:13	微信		无
1561	2022/11/30 18:02:54	微信		无
1562	2022/11/30 18:03:53	微信		无
1563	2022/11/30 18:04:06	微信		无
1564	2022/11/30 18:04:21	微信		无
1565	2022/11/30 18:04:25	微信		无
1566	2022/11/30 18:04:44	微信		教学模式单一，不吸引人
1567	2022/11/30 18:05:18	微信		无
1568	2022/11/30 18:05:31	微信		无
1569	2022/11/30 18:05:44	微信		无
1570	2022/11/30 18:05:51	微信		无
1571	2022/11/30 18:05:57	微信		没有很好的设备进行在线学习
1572	2022/11/30 18:06:15	微信		无
1573	2022/11/30 18:06:17	微信		专制型的师生关系
1574	2022/11/30 18:06:19	微信		无
1575	2022/11/30 18:06:20	微信		无
1576	2022/11/30 18:06:41	微信		无
1577	2022/11/30 18:07:01	微信		无
1578	2022/11/30 18:07:01	微信		无
1579	2022/11/30 18:07:15	微信		没有积极有效的反馈，学习难以进行
1580	2022/11/30 18:07:15	微信		无
1581	2022/11/30 18:07:38	微信		无
1582	2022/11/30 18:07:49	微信		无
1583	2022/11/30 18:08:00	微信		没有学习动力
1584	2022/11/30 18:08:29	微信		无
1585	2022/11/30 18:08:32	微信		对学习是三分钟热情
1586	2022/11/30 18:09:08	微信		无
1587	2022/11/30 18:09:13	微信		对自己没有信心
1588	2022/11/30 18:09:53	微信		无
1589	2022/11/30 18:10:07	微信		无
1590	2022/11/30 18:10:35	微信		学院不重视英语的学习，没有浓厚的氛围
1591	2022/11/30 18:10:38	微信		无
1592	2022/11/30 18:11:12	微信		无
1593	2022/11/30 18:11:29	微信		无
1594	2022/11/30 18:11:57	微信		无
1595	2022/11/30 18:12:23	微信		无
1596	2022/11/30 18:12:29	微信		无
1597	2022/11/30 18:12:33	微信		无
1598	2022/11/30 18:12:46	微信		无
1599	2022/11/30 18:13:01	微信		无
1600	2022/11/30 18:13:11	微信		无
1601	2022/11/30 18:13:20	微信		无
1602	2022/11/30 18:13:31	微信		无
1603	2022/11/30 18:13:41	微信		无
1604	2022/11/30 18:13:49	微信		无
1605	2022/11/30 18:13:56	微信		无
1606	2022/11/30 18:14:46	微信		爱睡觉
1607	2022/11/30 18:15:01	微信		在线课堂上自己容易开小差
1608	2022/11/30 18:16:07	微信		老师太过情绪化
1609	2022/11/30 18:16:14	微信		无
1610	2022/11/30 18:16:47	微信		无
1611	2022/11/30 18:16:48	微信		无
1612	2022/11/30 18:17:10	微信		无
1613	2022/11/30 18:17:44	微信		无
1614	2022/11/30 18:17:54	微信		无
1615	2022/11/30 18:18:25	微信		无
1616	2022/11/30 18:18:57	微信		无
1617	2022/11/30 18:19:00	微信		无
1618	2022/11/30 18:19:12	微信		无
1619	2022/11/30 18:19:33	微信		无
1620	2022/11/30 18:20:33	微信		无
1621	2022/11/30 18:21:01	微信		无
1622	2022/11/30 18:21:33	微信		无
1623	2022/11/30 18:21:46	微信		无
1624	2022/11/30 18:22:10	微信		无
1625	2022/11/30 18:22:12	微信		无
1626	2022/11/30 18:22:46	微信		学习效率低下
1627	2022/11/30 18:22:50	微信		老师没有给我们留记笔记的时间
1628	2022/11/30 18:22:54	微信		无
1629	2022/11/30 18:23:02	微信		无
1630	2022/11/30 18:23:30	微信		无
1631	2022/11/30 18:23:30	微信		无
1632	2022/11/30 18:23:37	微信		学习缺乏兴趣
1633	2022/11/30 18:23:41	微信		无
1634	2022/11/30 18:23:42	微信		无
1635	2022/11/30 18:23:53	微信		无
1636	2022/11/30 18:24:02	微信		无
1637	2022/11/30 18:24:13	微信		在线运作的硬件缺乏，学习过程很卡顿
1638	2022/11/30 18:24:49	微信		无
1639	2022/11/30 18:25:35	微信		对学习不感兴趣
1640	2022/11/30 18:26:32	微信		无
1641	2022/11/30 18:28:11	微信		没有可以帮助我学习的人
1642	2022/11/30 18:28:13	微信		无
1643	2022/11/30 18:28:19	微信		个人的主观学习意愿不强
1644	2022/11/30 18:28:19	微信		无
1645	2022/11/30 18:29:02	微信		无
1646	2022/11/30 18:29:41	微信		老师太严肃，没有听课的兴趣
1647	2022/11/30 18:29:49	微信		无
1648	2022/11/30 18:30:42	微信		无
1649	2022/11/30 18:30:52	微信		无
1650	2022/11/30 18:30:59	微信		无
1651	2022/11/30 18:31:06	微信		无
1652	2022/11/30 18:31:10	微信		无
1653	2022/11/30 18:31:11	微信		无
1654	2022/11/30 18:31:16	微信		以后没有打算走英语这条路，没有学习动力
1655	2022/11/30 18:31:44	微信		无
1656	2022/11/30 18:31:50	微信		无
1657	2022/11/30 18:33:19	微信		无
1658	2022/11/30 18:33:27	微信		无
1659	2022/11/30 18:35:05	微信		无
1660	2022/11/30 18:35:13	微信		无
1661	2022/11/30 18:36:37	微信		无
1662	2022/11/30 18:36:43	微信		无
1663	2022/11/30 18:37:39	微信		无
1664	2022/11/30 18:37:40	微信		无
1665	2022/11/30 18:37:46	微信		无
1666	2022/11/30 18:37:52	微信		无
1667	2022/11/30 18:38:24	微信		无
1668	2022/11/30 18:40:24	微信		课程的流程混乱，学习进程不流畅
1669	2022/11/30 18:40:52	微信		无
1670	2022/11/30 18:40:59	微信		无
1671	2022/11/30 18:41:08	微信		无
1672	2022/11/30 18:41:20	微信		无
1673	2022/11/30 18:41:47	微信		无
1674	2022/11/30 18:41:49	微信		无
1675	2022/11/30 18:41:59	微信		无
1676	2022/11/30 18:42:08	微信		老师不是很负责任，得不到学习助力
1677	2022/11/30 18:42:50	微信		知识迁移能力弱
1678	2022/11/30 18:42:52	微信		无
1679	2022/11/30 18:42:56	微信		无
1680	2022/11/30 18:44:32	微信		在线课堂的老师的教学热情更加不容易感染到我们，教学效果大打折扣
1681	2022/11/30 18:45:08	微信		无
1682	2022/11/30 18:45:14	微信		无
1683	2022/11/30 18:45:52	微信		无
1684	2022/11/30 18:46:09	微信		无
1685	2022/11/30 18:47:10	微信		无
1686	2022/11/30 18:47:34	微信		觉得很难
1687	2022/11/30 18:47:56	微信		班级内部学习氛围不强
1688	2022/11/30 18:48:13	微信		无
1689	2022/11/30 18:48:15	微信		无
1690	2022/11/30 18:48:21	微信		无
1691	2022/11/30 18:48:30	微信		不适应老师的讲课风格
1692	2022/11/30 18:48:47	微信		无
1693	2022/11/30 18:48:58	微信		无
1694	2022/11/30 18:49:13	微信		课堂的互动不够
1695	2022/11/30 18:49:31	微信		无
1696	2022/11/30 18:51:00	微信		无
1697	2022/11/30 18:51:17	微信		无
1698	2022/11/30 18:51:26	微信		无
1699	2022/11/30 18:52:19	微信		无
1700	2022/11/30 18:52:42	微信		无
1701	2022/11/30 18:52:50	微信		无
1702	2022/11/30 18:52:54	微信		无
1703	2022/11/30 18:53:12	微信		无
1704	2022/11/30 18:53:24	微信		无
1705	2022/11/30 18:53:48	微信		无
1706	2022/11/30 18:54:03	微信		是处于被动学习的状态，过程痛苦，成效甚微
1707	2022/11/30 18:54:18	微信		无
1708	2022/11/30 18:54:21	微信		无
1709	2022/11/30 18:55:45	微信		不会利用在线学习资源
1710	2022/11/30 18:56:16	微信		无
1711	2022/11/30 18:56:37	微信		无
1712	2022/11/30 18:56:49	微信		无
1713	2022/11/30 18:56:55	微信		无
1714	2022/11/30 18:58:26	微信		无
1715	2022/11/30 18:58:55	微信		无
1716	2022/11/30 18:59:29	微信		无
1717	2022/11/30 18:59:41	微信		没有很扎实的基础
1718	2022/11/30 19:00:00	微信		无
1719	2022/11/30 19:00:02	微信		无
1720	2022/11/30 19:00:18	微信		无
1721	2022/11/30 19:00:35	微信		无
1722	2022/11/30 19:00:53	微信		无
1723	2022/11/30 19:01:14	微信		老师的板书混乱，影响学习的体验
1724	2022/11/30 19:02:37	微信		无
1725	2022/11/30 19:03:53	微信		无
1726	2022/11/30 19:04:02	微信		无
1727	2022/11/30 19:04:15	微信		无
1728	2022/11/30 19:05:15	微信		自己不太擅长搜集学习资料
1729	2022/11/30 19:05:44	微信		无
1730	2022/11/30 19:06:32	微信		无
1731	2022/11/30 19:07:44	微信		无
1732	2022/11/30 19:08:25	微信		无
1733	2022/11/30 19:09:23	微信		老师的信息技术素养过低，课堂卡顿
1734	2022/11/30 19:10:50	微信		无
1735	2022/11/30 19:11:06	微信		无
1736	2022/11/30 19:11:50	微信		无
1737	2022/11/30 19:13:12	微信		无
1738	2022/11/30 19:13:18	微信		无
1739	2022/11/30 19:13:19	微信		无
1740	2022/11/30 19:14:14	微信		几乎用不到就没有学习动力
1741	2022/11/30 19:14:45	微信		无
1742	2022/11/30 19:17:06	微信		无
1743	2022/11/30 19:19:52	微信		无
1744	2022/11/30 20:52:19	微信		无
1745	2022/11/30 20:52:43	微信		没有板书，感觉在听天书
1746	2022/11/30 20:52:46	微信		无
1747	2022/11/30 20:52:46	微信		无
1748	2022/11/30 20:53:13	微信		无
1749	2022/11/30 20:53:27	微信		无
1750	2022/11/30 20:53:43	微信		容易受他人影响
1751	2022/11/30 20:54:00	微信		上课时，老师精气神不足，导致听课积极性不高
1752	2022/11/30 20:59:04	微信		无
1753	2022/11/30 20:59:09	微信		无
1754	2022/11/30 20:59:15	微信		作业太繁杂且无意义，做不下去
1755	2022/11/30 20:59:26	微信		无
1756	2022/11/30 20:59:44	微信		无
1757	2022/11/30 21:00:06	微信		无
1758	2022/11/30 21:00:08	微信		没有学习的同伴，容易放弃
1759	2022/11/30 21:00:42	微信		无
1760	2022/11/30 21:04:30	微信		无
1761	2022/11/30 21:05:25	微信		无
1762	2022/11/30 21:05:57	微信		无
1763	2022/11/30 21:06:20	微信		无
1764	2022/11/30 21:06:20	微信		无
1765	2022/11/30 21:06:29	微信		无
1766	2022/11/30 21:06:47	微信		无
1767	2022/11/30 21:06:57	微信		无
1768	2022/11/30 21:10:00	微信		无
1769	2022/11/30 21:12:22	微信		无
1770	2022/11/30 21:12:48	微信		无
1771	2022/11/30 21:12:56	微信		无
1772	2022/11/30 21:13:05	微信		无
1773	2022/11/30 21:13:34	微信		无
1774	2022/11/30 21:13:47	微信		无
1775	2022/11/30 21:14:22	微信		无
1776	2022/11/30 21:15:02	微信		无
1777	2022/11/30 21:17:44	微信		无
1778	2022/11/30 21:18:09	微信		无
1779	2022/11/30 21:19:57	微信		无
1780	2022/11/30 21:20:04	微信		无
1781	2022/11/30 21:20:25	微信		无
1782	2022/11/30 21:20:48	微信		无
1783	2022/11/30 21:20:57	微信		无
1784	2022/11/30 21:22:00	微信		没有一个实力强的老师
1785	2022/11/30 21:22:59	微信		太忙了，没有多余的时间学习英语
1786	2022/11/30 21:23:24	微信		无
1787	2022/11/30 21:25:13	微信		自己没有学习的兴趣
1788	2022/11/30 21:25:31	微信		无
1789	2022/11/30 21:25:49	微信		无
1790	2022/11/30 21:26:18	微信		无
1791	2022/11/30 21:27:25	微信		英语没有一些教育意义，感受不到人文温暖
1792	2022/11/30 21:28:06	微信		无
1793	2022/11/30 21:29:09	微信		无
1794	2022/11/30 21:37:01	微信		讲解的知识太过浅显，不能让我获取新知识
1795	2022/11/30 21:37:04	微信		无
1796	2022/11/30 21:37:32	微信		爱睡觉
1797	2022/11/30 21:37:34	微信		无
1798	2022/11/30 21:37:37	微信		无
1799	2022/11/30 21:37:43	微信		无
1800	2022/11/30 21:41:48	微信		无
1801	2022/11/30 21:42:24	微信		无
1802	2022/11/30 21:42:31	微信		没有学习动力
1803	2022/11/30 21:43:29	微信		无
1804	2022/11/30 21:43:39	微信		无
1805	2022/11/30 21:44:11	微信		无
1806	2022/11/30 21:44:11	微信		老师的知识面很窄，课堂不生动
1807	2022/11/30 21:45:08	微信		无
1808	2022/11/30 21:47:24	微信		无
1809	2022/11/30 21:47:42	微信		缺乏动力
1810	2022/11/30 21:47:53	微信		无
1811	2022/11/30 21:48:32	微信		在线的英语课程都比较无趣
1812	2022/11/30 21:49:53	微信		无
1813	2022/11/30 21:50:07	微信		无
1814	2022/11/30 21:51:22	微信		在线课堂的模式没有很适应
1815	2022/11/30 21:52:18	微信		无
1816	2022/11/30 21:52:49	微信		无
1817	2022/11/30 21:53:05	微信		无
1818	2022/11/30 21:54:16	微信		无
1819	2022/11/30 21:54:57	微信		无
1820	2022/11/30 21:55:17	微信		无
1821	2022/11/30 21:56:37	微信		无
1822	2022/11/30 21:59:22	微信		无
1823	2022/11/30 21:59:43	微信		无
1824	2022/11/30 22:00:43	微信		无
1825	2022/11/30 22:00:48	微信		无
1826	2022/11/30 22:00:55	微信		无
1827	2022/11/30 22:00:59	微信		无
1828	2022/11/30 22:02:18	微信		无
1829	2022/11/30 22:02:23	微信		无
1830	2022/11/30 22:05:04	微信		无
1831	2022/11/30 22:05:22	微信		无
1832	2022/11/30 22:07:14	微信		无
1833	2022/11/30 22:07:26	微信		无
1834	2022/11/30 22:07:50	微信		无
1835	2022/11/30 22:08:08	微信		无
1836	2022/11/30 22:08:15	微信		无
1837	2022/11/30 22:08:24	微信		无
1838	2022/11/30 22:10:18	微信		无
1839	2022/11/30 22:10:52	微信		口语太差
1840	2022/11/30 22:12:54	微信		缺乏有效的学习方法
1841	2022/11/30 22:14:21	微信		无
1842	2022/11/30 22:16:18	微信		无
1843	2022/11/30 22:16:40	微信		无
1844	2022/12/1 14:40:58	微信		无
1845	2022/12/1 14:41:04	微信		无
1846	2022/12/1 14:41:13	微信		无
1847	2022/12/1 14:41:18	微信		无
1848	2022/12/1 14:41:18	微信		课程的内容脱离实际
1849	2022/12/1 14:41:38	微信		无
1850	2022/12/1 14:45:37	微信		感觉老师不喜欢我
1851	2022/12/1 14:45:56	微信		无
1852	2022/12/1 14:45:57	微信		老师讲课很啰嗦，听不下去
1853	2022/12/1 14:46:13	微信		无
1854	2022/12/1 14:47:37	微信		无
1855	2022/12/1 14:48:17	微信		无
1856	2022/12/1 14:50:34	微信		无
1857	2022/12/1 14:50:36	微信		不知为什么学习
1858	2022/12/1 14:50:43	微信		无
1859	2022/12/1 14:50:56	微信		非常不想学习英语
1860	2022/12/1 14:50:58	微信		无
1861	2022/12/1 14:51:10	微信		无
1862	2022/12/1 14:51:22	微信		无
1863	2022/12/1 14:51:29	微信		无
1864	2022/12/1 14:51:46	微信		无
1865	2022/12/1 14:51:53	微信		无
1866	2022/12/1 14:52:40	微信		没有英语学习的氛围
1867	2022/12/1 14:53:30	微信		英语不用参加考试，没有学习动力
1868	2022/12/1 14:54:11	微信		无
1869	2022/12/1 14:54:48	微信		无
1870	2022/12/1 14:55:16	微信		无
1871	2022/12/1 14:55:35	微信		无
1872	2022/12/1 14:56:26	微信		无
1873	2022/12/1 14:56:34	微信		无
1874	2022/12/1 14:57:43	微信		无
1875	2022/12/1 14:57:53	微信		无
1876	2022/12/1 14:58:07	微信		无
1877	2022/12/1 14:59:06	微信		无
1878	2022/12/1 14:59:06	微信		无
1879	2022/12/1 14:59:30	微信		无
1880	2022/12/1 14:59:43	微信		无
1881	2022/12/1 14:59:45	微信		无
1882	2022/12/1 14:59:49	微信		没有学习计划
1883	2022/12/1 15:00:02	微信		无
1884	2022/12/1 15:00:06	微信		无
1885	2022/12/1 15:00:09	微信		无
1886	2022/12/1 15:00:20	微信		无
1887	2022/12/1 15:00:23	微信		无
1888	2022/12/1 15:00:28	微信		无
1889	2022/12/1 15:00:29	微信		无
1890	2022/12/1 15:00:40	微信		无
1891	2022/12/1 15:00:49	微信		无
1892	2022/12/1 15:00:54	微信		无
1893	2022/12/1 15:00:55	微信		无
1894	2022/12/1 15:01:30	微信		无
1895	2022/12/1 15:02:16	微信		无
1896	2022/12/1 15:03:38	微信		无
1897	2022/12/1 15:04:05	微信		无
1898	2022/12/1 15:04:16	微信		无
1899	2022/12/1 15:04:20	微信		无
1900	2022/12/1 15:04:54	微信		无
1901	2022/12/1 15:04:57	微信		无
1902	2022/12/1 15:05:19	微信		无
1903	2022/12/1 15:06:03	微信		无
1904	2022/12/1 15:06:20	微信		无
1905	2022/12/1 15:06:22	微信		无
1906	2022/12/1 15:06:27	微信		无
1907	2022/12/1 15:06:31	微信		无
1908	2022/12/1 15:07:15	微信		无
1909	2022/12/1 15:07:18	微信		没有接触到一些有效的学习经验
1910	2022/12/1 15:07:30	微信		无
1911	2022/12/1 15:07:41	微信		无
1912	2022/12/1 15:07:46	微信		无
1913	2022/12/1 15:08:06	微信		没有学习的目标
1914	2022/12/1 15:08:09	微信		无
1915	2022/12/1 15:08:12	微信		无
1916	2022/12/1 15:08:31	微信		无
1917	2022/12/1 15:08:36	微信		无
1918	2022/12/1 15:08:51	微信		学习懒散
1919	2022/12/1 15:09:03	微信		没有学习的动力
1921	2022/12/1 15:09:03	微信		无
1920	2022/12/1 15:09:03	微信		无
1922	2022/12/1 15:09:12	微信		无
1923	2022/12/1 15:09:33	微信		无
1924	2022/12/1 15:09:36	微信		无
1925	2022/12/1 15:09:38	微信		无
1926	2022/12/1 15:09:57	微信		无
1927	2022/12/1 15:10:12	微信		没有足够的学习资源
1928	2022/12/1 15:10:51	微信		班级内部不团结，学习氛围不好
1929	2022/12/1 15:10:58	微信		无
1930	2022/12/1 15:11:34	微信		无
1931	2022/12/1 15:11:58	微信		无
1932	2022/12/1 15:11:59	微信		没有打好基础
1933	2022/12/1 15:12:04	微信		无
1934	2022/12/1 15:12:23	微信		无
1935	2022/12/1 15:12:46	微信		无
1936	2022/12/1 15:13:39	微信		无
1937	2022/12/1 15:13:48	微信		无
1938	2022/12/1 15:14:00	微信		无
1939	2022/12/1 15:14:01	微信		无
1940	2022/12/1 15:14:05	微信		无
1941	2022/12/1 15:14:07	微信		老师太过注重读写能力的训练，听说技巧不好
1942	2022/12/1 15:14:09	微信		无
1943	2022/12/1 15:14:40	微信		无
1944	2022/12/1 15:14:52	微信		无
1945	2022/12/1 15:15:01	微信		无
1946	2022/12/1 15:15:18	微信		无
1947	2022/12/1 15:15:35	微信		无
1948	2022/12/1 15:15:42	微信		无
1949	2022/12/1 15:15:54	微信		无
1950	2022/12/1 15:15:56	微信		无
1951	2022/12/1 15:16:05	微信		无
1952	2022/12/1 15:16:11	微信		感受不到老师对我们的关注
1953	2022/12/1 15:16:19	微信		无
1954	2022/12/1 15:16:32	微信		无
1955	2022/12/1 15:16:33	微信		无
1956	2022/12/1 15:16:36	微信		无
1957	2022/12/1 15:16:42	微信		无
1958	2022/12/1 15:16:49	微信		无
1959	2022/12/1 15:16:51	微信		无
1960	2022/12/1 15:16:59	微信		无
1961	2022/12/1 15:17:21	微信		老师不专业
1962	2022/12/1 15:17:46	微信		无
1963	2022/12/1 15:18:15	微信		无
1964	2022/12/1 15:18:33	微信		感觉学了用不到
1965	2022/12/1 15:19:02	微信		无
1966	2022/12/1 15:19:20	微信		无
1967	2022/12/1 15:19:37	微信		无
1968	2022/12/1 15:19:57	微信		无
1969	2022/12/1 15:20:02	微信		无
1970	2022/12/1 15:20:04	微信		无
1971	2022/12/1 15:20:07	微信		无
1972	2022/12/1 15:20:09	微信		自控力较弱，需要他人的监督
1973	2022/12/1 15:20:11	微信		无
1974	2022/12/1 15:20:13	微信		无
1975	2022/12/1 15:20:15	微信		无
1976	2022/12/1 15:20:16	微信		无
1977	2022/12/1 15:20:18	微信		无
1978	2022/12/1 15:20:25	微信		老师不会及时回答学生在弹幕上提出的问题
1979	2022/12/1 15:20:48	微信		无
1980	2022/12/1 15:20:50	微信		无
1981	2022/12/1 15:20:56	微信		无
1982	2022/12/1 15:20:56	微信		无
1983	2022/12/1 15:21:14	微信		无
1984	2022/12/1 15:21:18	微信		无
1985	2022/12/1 15:21:21	微信		无
1986	2022/12/1 15:21:25	微信		无
1987	2022/12/1 15:21:32	微信		对话练习很少，口语得不到提升
1988	2022/12/1 15:21:39	微信		不会及时的练习巩固
1989	2022/12/1 15:21:53	微信		无
1990	2022/12/1 15:22:07	微信		自己单独学习，学不进去
1991	2022/12/1 15:22:10	微信		无
1992	2022/12/1 15:22:19	微信		无
1993	2022/12/1 15:22:31	微信		班级之间不和睦，不肯相互帮助
1994	2022/12/1 15:22:42	微信		无
1995	2022/12/1 15:23:19	微信		无
1996	2022/12/1 15:23:34	微信		无
1997	2022/12/1 15:23:38	微信		无
1998	2022/12/1 15:23:43	微信		无
1999	2022/12/1 15:24:02	微信		老师爱抽问，但是我不会，觉得很焦虑
2000	2022/12/1 15:24:02	微信		无
2001	2022/12/1 15:24:29	微信		在家里没有学习的氛围
2002	2022/12/1 15:24:44	微信		无
2003	2022/12/1 15:24:57	微信		无
2004	2022/12/1 15:24:59	微信		及其容易受环境的影响
2005	2022/12/1 15:25:22	微信		无
2006	2022/12/1 15:25:32	微信		不能按规定完成学习任务
2007	2022/12/1 15:25:49	微信		无
2008	2022/12/1 15:25:53	微信		自制力不行
2009	2022/12/1 15:26:26	微信		无
2010	2022/12/1 15:26:49	微信		无
2011	2022/12/1 15:27:11	微信		无
2012	2022/12/1 15:27:11	微信		无
2013	2022/12/1 15:27:11	微信		无
2014	2022/12/1 15:27:12	微信		不喜欢在线课堂老师的教学方式
2015	2022/12/1 15:27:13	微信		无
2016	2022/12/1 15:27:18	微信		无
2017	2022/12/1 15:27:35	微信		无
2018	2022/12/1 15:27:56	微信		无
2019	2022/12/1 15:27:57	微信		无
2020	2022/12/1 15:28:00	微信		无
2021	2022/12/1 15:28:15	微信		老师偏心，导致自己的努力难以得到正向的反馈
2022	2022/12/1 15:28:34	微信		无
2023	2022/12/1 15:28:35	微信		无
2024	2022/12/1 15:28:51	微信		无
2025	2022/12/1 15:29:20	微信		无
2026	2022/12/1 15:29:33	微信		感觉自己没有找到合适自己的学习方法
2027	2022/12/1 15:29:41	微信		无
2028	2022/12/1 15:29:41	微信		无
2029	2022/12/1 15:29:46	微信		无
2030	2022/12/1 15:29:49	微信		自主性很差
2031	2022/12/1 15:30:27	微信		无
2032	2022/12/1 15:30:35	微信		无
2033	2022/12/1 15:30:55	微信		无
2034	2022/12/1 15:31:20	微信		无
2035	2022/12/1 15:31:25	微信		无
2036	2022/12/1 15:31:52	微信		无
2037	2022/12/1 15:32:14	微信		无
2038	2022/12/1 15:32:15	微信		容易走神
2039	2022/12/1 15:32:36	微信		无
2040	2022/12/1 15:32:40	微信		无
2041	2022/12/1 15:32:47	微信		无
2042	2022/12/1 15:32:52	微信		懒散
2043	2022/12/1 15:33:31	微信		无
2044	2022/12/1 15:33:40	微信		无
2045	2022/12/1 15:35:05	微信		无
2046	2022/12/1 15:35:10	微信		无
2047	2022/12/1 15:35:28	微信		无
2048	2022/12/1 15:35:54	微信		老师不会补充额外的资料，学习容易受限
2049	2022/12/1 15:36:02	微信		无
2050	2022/12/1 15:36:23	微信		无
2051	2022/12/1 15:36:23	微信		无
2052	2022/12/1 15:36:29	微信		无
2053	2022/12/1 15:36:47	微信		不会挑选合适的在线英语课程
2054	2022/12/1 15:36:54	微信		无
2055	2022/12/1 15:36:55	微信		无
2056	2022/12/1 15:37:15	微信		无
2057	2022/12/1 15:37:19	微信		无
2058	2022/12/1 15:37:26	微信		无
2059	2022/12/1 15:37:26	微信		记忆力不好
2060	2022/12/1 15:37:26	微信		无
2061	2022/12/1 15:37:28	微信		无
2062	2022/12/1 15:37:41	微信		无
2063	2022/12/1 15:37:46	微信		无
2064	2022/12/1 15:38:02	微信		无
2065	2022/12/1 15:38:06	微信		无
2066	2022/12/1 15:38:13	微信		无
2067	2022/12/1 15:38:18	微信		无
2068	2022/12/1 15:38:22	微信		无
2069	2022/12/1 15:38:28	微信		没有录播的功能，不能回放理解
2070	2022/12/1 15:38:29	微信		无
2071	2022/12/1 15:38:33	微信		无
2072	2022/12/1 15:38:49	微信		无
2073	2022/12/1 15:39:36	微信		无
2074	2022/12/1 15:40:09	微信		无
2075	2022/12/1 15:40:38	微信		学习的自主性难以保证
2076	2022/12/1 15:42:00	微信		无
2077	2022/12/1 15:42:24	微信		无
2078	2022/12/1 15:42:30	微信		无
2079	2022/12/1 15:42:43	微信		无
2080	2022/12/1 15:42:56	微信		缺乏真实课堂的约束力
2081	2022/12/1 15:43:10	微信		无
2082	2022/12/1 15:43:11	微信		无
2083	2022/12/1 15:43:15	微信		无
2084	2022/12/1 15:43:35	微信		无
2085	2022/12/1 15:43:59	微信		无
2086	2022/12/1 15:44:04	微信		无
2087	2022/12/1 15:44:06	微信		无
2088	2022/12/1 15:44:08	微信		无
2089	2022/12/1 15:45:12	微信		无
2090	2022/12/1 15:45:31	微信		无
2091	2022/12/1 15:45:34	微信		老师讲解得不好
2092	2022/12/1 15:45:43	微信		无
2093	2022/12/1 15:45:46	微信		无
2094	2022/12/1 15:45:46	微信		无
2095	2022/12/1 15:45:53	微信		无
2096	2022/12/1 15:45:58	微信		无
2097	2022/12/1 15:46:01	微信		无
2098	2022/12/1 15:46:08	微信		无
2099	2022/12/1 15:46:14	微信		无
2100	2022/12/1 15:46:32	微信		无
2101	2022/12/1 15:46:32	微信		无
2102	2022/12/1 15:46:38	微信		无
2103	2022/12/1 15:46:41	微信		无
2104	2022/12/1 15:46:49	微信		无
2105	2022/12/1 15:48:47	微信		无
2106	2022/12/1 15:49:17	微信		本身的学习意愿不太强烈
2107	2022/12/1 15:49:29	微信		课堂活动让我没有一种参与感
2108	2022/12/1 15:49:33	微信		无
2109	2022/12/1 15:49:54	微信		无
2110	2022/12/1 15:50:05	微信		无
2111	2022/12/1 15:51:12	微信		无
2112	2022/12/1 15:51:21	微信		无
2113	2022/12/1 15:51:25	微信		无
2114	2022/12/1 15:51:42	微信		无
2115	2022/12/1 15:51:50	微信		无
2116	2022/12/1 15:51:53	微信		无
2117	2022/12/1 15:52:01	微信		无
2118	2022/12/1 15:52:13	微信		无
2119	2022/12/1 15:52:15	微信		无
2120	2022/12/1 15:52:35	微信		同学之间恶性竞争，影响正常学习规律，效率低下
2121	2022/12/1 15:52:45	微信		无
2122	2022/12/1 15:52:47	微信		教师没有导入环节，直接讲解，很难适应
2123	2022/12/1 15:53:02	微信		无
2124	2022/12/1 15:53:33	微信		无
2125	2022/12/1 15:54:12	微信		无
2126	2022/12/1 15:54:22	微信		无
2127	2022/12/1 15:54:24	微信		无
2128	2022/12/1 15:54:59	微信		无
2129	2022/12/1 15:55:24	微信		无
2130	2022/12/1 15:55:38	微信		无
2131	2022/12/1 15:55:53	微信		无
2132	2022/12/1 15:56:25	微信		很不喜欢在线课堂的英语老师
2133	2022/12/1 15:58:30	微信		无
2134	2022/12/1 15:58:32	微信		无
2135	2022/12/1 15:58:34	微信		无
2136	2022/12/1 15:58:38	微信		无
2137	2022/12/1 15:58:39	微信		不会很好的运用知识
2138	2022/12/1 15:58:43	微信		无
2139	2022/12/1 15:58:55	微信		无
2140	2022/12/1 15:59:01	微信		无
2141	2022/12/1 15:59:03	微信		无
2142	2022/12/1 15:59:21	微信		无
2143	2022/12/1 15:59:25	微信		放不下脸纠正自己的发音
2144	2022/12/1 15:59:26	微信		无
2145	2022/12/1 15:59:32	微信		无
2146	2022/12/1 15:59:35	微信		无
2147	2022/12/1 16:00:04	微信		无
2148	2022/12/1 16:00:17	微信		老师上课时总是因为设备问题被打断
2149	2022/12/1 16:00:27	微信		无
2150	2022/12/1 16:00:30	微信		无
2151	2022/12/1 16:00:34	微信		无
2152	2022/12/1 16:02:29	微信		没有足够的资金支撑我读书
2153	2022/12/1 16:03:08	微信		无
2154	2022/12/1 16:03:19	微信		没有人监督自己的话，专心听课都很困难
2155	2022/12/1 16:03:51	微信		在线课堂感觉更加没有参与感
2156	2022/12/1 16:04:20	微信		会有断网的现象，影响学习进程的开展
2157	2022/12/1 16:04:39	微信		无
2158	2022/12/1 16:04:52	微信		无
2159	2022/12/1 16:05:15	微信		无
2160	2022/12/1 16:05:19	微信		无
2161	2022/12/1 16:05:21	微信		无
2162	2022/12/1 16:05:51	微信		无
2163	2022/12/1 16:06:07	微信		无
2164	2022/12/1 16:06:10	微信		无
2165	2022/12/1 16:06:19	微信		无
2166	2022/12/1 16:06:21	微信		无
2167	2022/12/1 16:06:35	微信		无
2168	2022/12/1 16:06:41	微信		不太适合老师的讲解风格
2169	2022/12/1 16:06:58	微信		无
2170	2022/12/1 16:07:24	微信		无
2171	2022/12/1 16:07:35	微信		无
2172	2022/12/1 16:07:52	微信		无
2173	2022/12/1 16:08:01	微信		坚持不了
2174	2022/12/1 16:08:55	微信		无
2175	2022/12/1 16:08:56	微信		无
2176	2022/12/1 16:10:00	微信		无
2177	2022/12/1 16:10:25	微信		老师一点也不幽默，听不下去
2178	2022/12/1 16:10:25	微信		无
2179	2022/12/1 16:10:32	微信		无
2180	2022/12/1 16:10:43	微信		不习惯这种教学方式
2181	2022/12/1 16:10:44	微信		无
2182	2022/12/1 16:11:28	微信		需要监督但是找到能够监督自己的人很难
2183	2022/12/1 16:11:48	微信		无
2184	2022/12/1 16:11:48	微信		无
2185	2022/12/1 16:11:57	微信		无
2186	2022/12/1 16:12:02	微信		无
2187	2022/12/1 16:12:38	微信		老师的阐述能力不好，不易理解
2188	2022/12/1 16:13:03	微信		无
2189	2022/12/1 16:14:01	微信		自己总是会被打扰
2190	2022/12/1 16:14:01	微信		无
2191	2022/12/1 16:14:04	微信		无
2192	2022/12/1 16:14:09	微信		无
2193	2022/12/1 16:14:19	微信		无
2194	2022/12/1 16:14:30	微信		无
2195	2022/12/1 16:14:44	微信		无
2196	2022/12/1 16:15:40	微信		无
2197	2022/12/1 16:15:43	微信		无
2198	2022/12/1 16:15:53	微信		无
2199	2022/12/1 16:16:00	微信		无
2200	2022/12/1 16:16:00	微信		无
2201	2022/12/1 16:16:13	微信		没有学习兴趣
2202	2022/12/1 16:16:51	微信		无
2203	2022/12/1 16:17:38	微信		无
2204	2022/12/1 16:18:03	微信		无
2205	2022/12/1 16:18:04	微信		无
2206	2022/12/1 16:18:20	微信		无
2207	2022/12/1 16:18:24	微信		无
2208	2022/12/1 16:18:48	微信		无
2209	2022/12/1 16:19:07	微信		无
2210	2022/12/1 16:19:08	微信		无
2211	2022/12/1 16:19:09	微信		无
2212	2022/12/1 16:19:12	微信		无
2213	2022/12/1 16:19:24	微信		没有自己喜欢的老师
2214	2022/12/1 16:19:43	微信		无
2215	2022/12/1 16:19:53	微信		无
2216	2022/12/1 16:19:55	微信		无
2217	2022/12/1 16:19:58	微信		无
2218	2022/12/1 16:20:01	微信		无
2219	2022/12/1 16:20:05	微信		无
2220	2022/12/1 16:20:06	微信		老师讲课不精彩
2221	2022/12/1 16:20:14	微信		无
2222	2022/12/1 16:20:16	微信		无
2223	2022/12/1 16:20:19	微信		记东西很慢
2224	2022/12/1 16:20:24	微信		无
2225	2022/12/1 16:21:24	微信		理解知识的能力很慢
2226	2022/12/1 16:21:46	微信		无
2227	2022/12/1 16:22:48	微信		无
2228	2022/12/1 16:23:59	微信		无
2229	2022/12/1 16:24:05	微信		无
2230	2022/12/1 16:24:33	微信		无
2231	2022/12/1 16:24:54	微信		无
2232	2022/12/1 16:24:55	微信		无
2233	2022/12/1 16:25:26	微信		无
2234	2022/12/1 16:25:34	微信		无
2235	2022/12/1 16:25:38	微信		无
2236	2022/12/1 16:25:40	微信		无
2237	2022/12/1 16:25:45	微信		无
2238	2022/12/1 16:25:55	微信		学习主动性不积极
2239	2022/12/1 16:26:01	微信		无
2240	2022/12/1 16:26:26	微信		无
2241	2022/12/1 16:26:36	微信		无
2242	2022/12/1 16:26:56	微信		无
2243	2022/12/1 16:26:56	微信		无
2244	2022/12/1 16:26:57	微信		无
2245	2022/12/1 16:26:57	微信		无
2246	2022/12/1 16:26:59	微信		无
2247	2022/12/1 16:27:12	微信		无
2248	2022/12/1 16:27:24	微信		无
2249	2022/12/1 16:27:24	微信		无
2250	2022/12/1 16:27:44	微信		无
2251	2022/12/1 16:27:54	微信		无
2252	2022/12/1 16:27:58	微信		无
2253	2022/12/1 16:28:25	微信		无
2254	2022/12/1 16:28:57	微信		无
2255	2022/12/1 16:29:07	微信		线上学习的不太适应
2256	2022/12/1 16:30:07	微信		老师讲课不生动
2257	2022/12/1 16:30:10	微信		无
2258	2022/12/1 16:30:37	微信		无
2259	2022/12/1 16:30:47	微信		无
2260	2022/12/1 16:31:18	微信		老师不注重自己的学习情况
2261	2022/12/1 16:31:22	微信		无
2262	2022/12/1 16:31:29	微信		学习资源的获取有困难
2263	2022/12/1 16:31:46	微信		无
2264	2022/12/1 16:31:48	微信		无
2265	2022/12/1 16:31:48	微信		技术平台的使用与相关条件的有限，课程进行不流畅，学习效率低
2266	2022/12/1 16:31:55	微信		无
2267	2022/12/1 16:32:21	微信		无
2268	2022/12/1 16:32:26	微信		无
2269	2022/12/1 16:32:34	微信		无
2270	2022/12/1 16:32:39	微信		活动很少，比较无趣
2271	2022/12/1 16:33:11	微信		无
2272	2022/12/1 16:34:42	微信		无
2273	2022/12/1 16:35:00	微信		无
2274	2022/12/1 16:35:05	微信		无
2275	2022/12/1 16:35:09	微信		无
2276	2022/12/1 16:35:10	微信		无
2277	2022/12/1 16:35:54	微信		不知道怎么利用在线课程提升自己的口语能力
2278	2022/12/1 16:35:54	微信		无
2279	2022/12/1 16:35:59	微信		无
2280	2022/12/1 16:36:10	微信		无
2281	2022/12/1 16:36:13	微信		无
2282	2022/12/1 16:36:19	微信		无
2283	2022/12/1 16:37:17	微信		无
2284	2022/12/1 16:37:21	微信		无
2285	2022/12/1 16:37:21	微信		无
2286	2022/12/1 16:37:34	微信		无
2287	2022/12/1 16:37:37	微信		没有系统的学习方式
2288	2022/12/1 16:37:42	微信		无
2289	2022/12/1 16:37:47	微信		无
2290	2022/12/1 16:38:08	微信		无
2291	2022/12/1 16:38:13	微信		没有真实的学习场景
2292	2022/12/1 16:38:21	微信		无
2293	2022/12/1 16:38:24	微信		无
2294	2022/12/1 16:38:25	微信		基础太过薄弱
2295	2022/12/1 16:38:25	微信		无
2296	2022/12/1 16:38:41	微信		无
2297	2022/12/1 16:38:46	微信		无
2298	2022/12/1 16:39:20	微信		无
2299	2022/12/1 16:42:04	微信		没有提前预习，经常会跟不上
2300	2022/12/1 16:42:47	微信		无
2301	2022/12/1 16:42:49	微信		无
2302	2022/12/1 16:42:51	微信		教学的开展没有让我有一种参与感
2303	2022/12/1 16:42:58	微信		无
2304	2022/12/1 16:42:59	微信		理解得慢
2305	2022/12/1 16:43:01	微信		缺乏对知识归纳整理能力
2306	2022/12/1 16:43:03	微信		无
2307	2022/12/1 16:43:04	微信		无
2308	2022/12/1 16:43:05	微信		无
2309	2022/12/1 16:43:08	微信		无
2310	2022/12/1 16:43:09	微信		教学模式沿袭传统，成效甚微
2311	2022/12/1 16:43:12	微信		无
2312	2022/12/1 16:43:21	微信		没有学习目标
2313	2022/12/1 16:43:31	微信		无
2314	2022/12/1 16:43:43	微信		无
2315	2022/12/1 16:43:46	微信		无
2316	2022/12/1 16:44:00	微信		无
2317	2022/12/1 16:44:54	微信		无
2318	2022/12/1 16:45:10	微信		无
2319	2022/12/1 16:45:19	微信		无
2320	2022/12/1 16:45:22	微信		无
2321	2022/12/1 16:45:50	微信		无
2322	2022/12/1 16:45:56	微信		无
2323	2022/12/1 16:48:09	微信		无
2324	2022/12/1 16:48:22	微信		无
2325	2022/12/1 16:48:25	微信		课程的进度太快，感觉自己每一步没有做好
2326	2022/12/1 16:48:26	微信		无
2327	2022/12/1 16:48:37	微信		自己的设备落后
2328	2022/12/1 16:49:43	微信		无
2329	2022/12/1 16:49:44	微信		没有想要和我一起提升英语的伙伴，容易放弃
2330	2022/12/1 16:49:45	微信		无
2331	2022/12/1 16:50:04	微信		无
2332	2022/12/1 16:50:22	微信		无
2333	2022/12/1 16:50:36	微信		教学内容枯燥
2334	2022/12/1 16:50:38	微信		无
2335	2022/12/1 16:50:38	微信		无
2336	2022/12/1 16:50:50	微信		无
2337	2022/12/1 16:51:08	微信		无
2338	2022/12/1 16:51:08	微信		无
2339	2022/12/1 16:51:15	微信		无
2340	2022/12/1 16:51:19	微信		无
2341	2022/12/1 16:51:21	微信		无
2342	2022/12/1 16:51:24	微信		自己因为病情原因，容易放弃学习
2343	2022/12/1 16:51:40	微信		无
2344	2022/12/1 16:52:13	微信		无
2345	2022/12/1 16:52:35	微信		无
2346	2022/12/1 16:52:51	微信		无
2347	2022/12/1 16:53:33	微信		无
2348	2022/12/1 16:53:36	微信		无
2349	2022/12/1 16:53:37	微信		无
2350	2022/12/1 16:53:41	微信		无
2351	2022/12/1 16:53:45	微信		无
2352	2022/12/1 16:53:52	微信		无
2353	2022/12/1 16:53:57	微信		无
2354	2022/12/1 16:54:02	微信		互动很少，没有学习的氛围
2355	2022/12/1 16:54:16	微信		课程活动单一
2356	2022/12/1 16:54:22	微信		无
2357	2022/12/1 16:54:39	微信		无
2358	2022/12/1 16:54:49	微信		没有自信心
2359	2022/12/1 16:55:23	微信		无
2360	2022/12/1 16:56:11	微信		无
2361	2022/12/1 16:56:16	微信		无
2362	2022/12/1 16:56:57	微信		教学方法死板
2363	2022/12/1 16:58:13	微信		无
2364	2022/12/1 16:58:14	微信		无
2365	2022/12/1 16:58:47	微信		无
2366	2022/12/1 16:59:13	微信		无
2367	2022/12/1 16:59:14	微信		没有一起练习口语的同伴
2368	2022/12/1 16:59:18	微信		无
2369	2022/12/1 16:59:27	微信		无
2370	2022/12/1 16:59:30	微信		无
2371	2022/12/1 16:59:53	微信		无
2372	2022/12/1 17:00:11	微信		无
2373	2022/12/1 17:00:26	微信		无
2374	2022/12/1 17:00:33	微信		无
2375	2022/12/1 17:00:34	微信		无
2376	2022/12/1 17:00:45	微信		无
2377	2022/12/1 17:00:46	微信		无
2378	2022/12/1 17:00:48	微信		自已不敢将英语说出口
2379	2022/12/1 17:00:53	微信		无
2380	2022/12/1 17:00:57	微信		总是老师一个人在讲，课堂很枯燥
2381	2022/12/1 17:00:58	微信		在线设备总是出故障，影响学习的效果
2382	2022/12/1 17:01:01	微信		无
2383	2022/12/1 17:01:01	微信		无
2384	2022/12/1 17:01:03	微信		无
2385	2022/12/1 17:01:09	微信		无
2386	2022/12/1 17:01:19	微信		无
2387	2022/12/1 17:01:31	微信		无
2388	2022/12/1 17:01:38	微信		无
2389	2022/12/1 17:01:57	微信		无
2390	2022/12/1 17:01:58	微信		无
2391	2022/12/1 17:02:08	微信		无
2392	2022/12/1 17:02:57	微信		无
2393	2022/12/1 17:04:37	微信		无
2394	2022/12/1 17:05:17	微信		无
2395	2022/12/1 17:05:49	微信		在线课堂更加感受不到老师的教学热情
2396	2022/12/1 17:05:54	微信		无
2397	2022/12/1 17:06:01	微信		在线课程会只是听课，更加不愿意记笔记
2398	2022/12/1 17:06:02	微信		在线课堂纪律不好
2399	2022/12/1 17:06:15	微信		无
2400	2022/12/1 17:06:16	微信		无
2401	2022/12/1 17:06:19	微信		没有动力
2402	2022/12/1 17:06:24	微信		无
2403	2022/12/1 17:06:32	微信		无
2404	2022/12/1 17:07:05	微信		无
2405	2022/12/1 17:07:06	微信		无
2406	2022/12/1 17:07:19	微信		无
2407	2022/12/1 17:07:20	微信		无
2408	2022/12/1 17:07:24	微信		无
2409	2022/12/1 17:07:38	微信		无
2410	2022/12/1 17:07:42	微信		无
2411	2022/12/1 17:07:55	微信		无
2412	2022/12/1 17:07:55	微信		无
2413	2022/12/1 17:08:18	微信		无
2414	2022/12/1 17:08:20	微信		无
2415	2022/12/1 17:08:20	微信		感觉老师不专业，对学习的内容没有信心
2416	2022/12/1 17:08:21	微信		不能对知识进行迁移
2417	2022/12/1 17:08:25	微信		如果是全英授课，几乎听不懂
2418	2022/12/1 17:08:30	微信		无
2419	2022/12/1 17:08:34	微信		无
2420	2022/12/1 17:08:38	微信		无
2421	2022/12/1 17:09:45	微信		无
2422	2022/12/1 17:09:58	微信		课堂纪律不好，上课时容易被打扰
2423	2022/12/1 17:10:26	微信		无
2424	2022/12/1 17:11:28	微信		记忆力不好
2425	2022/12/1 17:11:50	微信		无
2426	2022/12/1 17:12:00	微信		无
2427	2022/12/1 17:12:10	微信		无
2428	2022/12/1 17:12:34	微信		无
2429	2022/12/1 17:12:45	微信		没有学习的动力
2430	2022/12/1 17:13:11	微信		无
2431	2022/12/1 17:13:49	微信		无
2432	2022/12/1 17:14:45	微信		无
2433	2022/12/1 17:15:20	微信		无
2434	2022/12/1 17:15:43	微信		无
2435	2022/12/1 17:15:56	微信		无
2436	2022/12/1 17:16:01	微信		无
2437	2022/12/1 17:16:07	微信		没有一起学习的朋友，感觉容易放弃
2438	2022/12/1 17:16:08	微信		无
2439	2022/12/1 17:16:18	微信		无
2440	2022/12/1 17:17:03	微信		无
2441	2022/12/1 17:17:27	微信		无
2442	2022/12/1 17:18:14	微信		无
2443	2022/12/1 17:18:19	微信		无
2444	2022/12/1 17:18:57	微信		无
2445	2022/12/1 17:20:41	微信		无
2446	2022/12/1 17:21:35	微信		无
2447	2022/12/1 17:21:45	微信		无
2448	2022/12/1 17:21:54	微信		无
2449	2022/12/1 17:22:16	微信		缺乏自制力
2450	2022/12/1 17:22:54	微信		无
2451	2022/12/1 17:23:00	微信		无
2452	2022/12/1 17:23:45	微信		无
2453	2022/12/1 17:23:51	微信		无
2454	2022/12/1 17:23:54	微信		无
2455	2022/12/1 17:24:01	微信		无
2456	2022/12/1 17:24:03	微信		无
2457	2022/12/1 17:24:13	微信		没有持续学习的兴趣
2458	2022/12/1 17:24:36	微信		课程的内容和形式僵化
2459	2022/12/1 17:26:36	微信		无
2460	2022/12/1 17:27:07	微信		无
2461	2022/12/1 17:27:27	微信		我自己本身没有觉得英语学习很重要，缺乏学习动力
2462	2022/12/1 17:27:52	微信		无
2463	2022/12/1 17:28:09	微信		无
2464	2022/12/1 17:28:59	微信		无
2465	2022/12/1 17:28:59	微信		无
2466	2022/12/1 17:29:43	微信		无
2467	2022/12/1 17:29:47	微信		无
2468	2022/12/1 17:30:32	微信		不专注
2469	2022/12/1 17:31:09	微信		无
2470	2022/12/1 17:31:26	微信		无
2471	2022/12/1 17:31:28	微信		无
2472	2022/12/1 17:31:52	微信		无
2473	2022/12/1 17:32:36	微信		无
2474	2022/12/1 17:33:50	微信		教学内容死板，听不进去
2475	2022/12/1 17:34:53	微信		无
2476	2022/12/1 17:35:00	微信		无
2477	2022/12/1 17:35:02	微信		无
2478	2022/12/1 17:35:19	微信		无
2479	2022/12/1 17:35:26	微信		老师的教学方式很古板，没有学习动力
2480	2022/12/1 17:35:37	微信		无
2481	2022/12/1 17:36:31	微信		无
2482	2022/12/1 17:36:49	微信		无
2483	2022/12/1 17:37:28	微信		在线课堂没有保存录播的功能，不能回放学习
2484	2022/12/1 17:38:13	微信		无
2485	2022/12/1 17:38:22	微信		无
2486	2022/12/1 17:42:07	微信		无
2487	2022/12/1 17:42:13	微信		无
2488	2022/12/1 17:42:25	微信		教师对在线课堂使用不熟练，导致上课进度很慢
2489	2022/12/1 17:42:31	微信		无
2490	2022/12/1 17:43:13	微信		无
2491	2022/12/1 17:43:58	微信		无
2492	2022/12/1 17:47:43	微信		无
2493	2022/12/1 17:48:10	微信		无
2494	2022/12/1 17:48:35	微信		无
