# Supplementary material for: Predicting student and instructor e-readiness and promoting e-learning success in online EFL class during the COVID-19 pandemic: A case from China
Source: PLoS One. 2023 May 8;18(5):e0284334. doi: 10.1371/journal.pone.0284334 (PMC10166505; doi:10.1371/journal.pone.0284334)
Supplement: S1 File — (ZIP) [file pone.0284334.s001.zip › Supporting information/σ¡aτöƒΣ╕╗ΦoéΘóÿμò░μì«/Φ»aτ╗åΣ┐íμü»--τ1⁄41⁄46Θóÿτ¡öμíê.xlsx]

## Sheet: Sheet1
序号	提交答卷时间	来源	来源详情	答案文本		不重复学校数量
25	2022/11/19 11:24:59	手机提交	直接访问	武汉商学院		85个学校
26	2022/11/19 11:33:26	手机提交	直接访问	武汉商学院		武汉商学院
27	2022/11/19 11:41:02	手机提交	直接访问	武汉商学院		伊犁师范大学
29	2022/11/19 11:42:51	手机提交	直接访问	武汉商学院		湖北工程学院
30	2022/11/19 11:44:53	手机提交	直接访问	武汉商学院		湖北工业大学
31	2022/11/19 11:46:27	手机提交	直接访问	武汉商学院		武汉生物工程学院
32	2022/11/19 11:46:32	手机提交	直接访问	武汉商学院		武汉体育学院
33	2022/11/19 11:49:21	手机提交	直接访问	武汉商学院		湖北理工学院
34	2022/11/19 11:49:54	手机提交	直接访问	武汉商学院		湖北城市建设职业技术学院
35	2022/11/19 11:51:20	手机提交	直接访问	武汉商学院		长沙职业技术学院
36	2022/11/19 11:55:11	手机提交	直接访问	武汉商学院		湖北师范大学
37	2022/11/19 11:57:49	手机提交	直接访问	武汉商学院		西安科技大学
38	2022/11/19 12:01:11	手机提交	直接访问	武汉商学院		西安电子科技大学
40	2022/11/19 12:07:50	手机提交	直接访问	武汉商学院		西安工程大学
42	2022/11/19 12:17:54	手机提交	直接访问	武汉商学院		同济大学
43	2022/11/19 12:18:14	手机提交	直接访问	武汉商学院		东华大学
44	2022/11/19 12:19:34	手机提交	直接访问	武汉商学院		华东理工大学
45	2022/11/19 12:20:01	手机提交	直接访问	武汉商学院		内蒙古科技大学
46	2022/11/19 12:25:24	手机提交	直接访问	武汉商学院		内蒙古大学
47	2022/11/19 12:26:14	链接	直接访问	武汉商学院		内蒙古工业大学
48	2022/11/19 12:29:22	手机提交	直接访问	武汉商学院		北京交通大学
49	2022/11/19 12:40:26	手机提交	直接访问	武汉商学院		北京化工大学
50	2022/11/19 13:08:21	手机提交	直接访问	武汉商学院		北京中医药大学
51	2022/11/19 13:08:22	手机提交	直接访问	武汉商学院		长春工业大学
53	2022/11/19 13:09:07	链接	直接访问	武汉商学院		长春理工大学
54	2022/11/19 13:10:06	手机提交	直接访问	武汉商学院		东北电力大学
55	2022/11/19 13:11:22	手机提交	直接访问	武汉商学院		电子科技大学
56	2022/11/19 13:12:34	手机提交	直接访问	武汉商学院		四川大学
57	2022/11/19 13:12:56	手机提交	直接访问	武汉商学院		西南交通大学
58	2022/11/19 13:13:01	手机提交	直接访问	武汉商学院		天津科技大学
59	2022/11/19 13:14:48	手机提交	直接访问	武汉商学院		天津理工大学
60	2022/11/19 13:16:27	手机提交	直接访问	武汉商学院		天津林业大学
61	2022/11/19 13:19:48	手机提交	直接访问	武汉商学院		山东大学
62	2022/11/19 13:21:28	手机提交	直接访问	武汉商学院		中国海洋大学
64	2022/11/19 13:23:30	手机提交	直接访问	武汉商学院		中国石油大学
68	2022/11/19 13:24:58	手机提交	直接访问	武汉商学院		山西大学
69	2022/11/19 13:25:20	手机提交	直接访问	武汉商学院		太原理工大学
70	2022/11/19 13:25:33	手机提交	直接访问	武汉商学院		中北大学
73	2022/11/19 13:27:35	手机提交	直接访问	武汉商学院		河北工程大学
75	2022/11/19 13:29:05	手机提交	直接访问	武汉商学院		河北大学
76	2022/11/19 13:29:30	手机提交	直接访问	武汉商学院		华北理工大学
77	2022/11/19 13:30:20	手机提交	直接访问	武汉商学院		武汉理工大学
78	2022/11/19 13:31:23	手机提交	直接访问	武汉商学院		武汉大学
79	2022/11/19 13:31:31	手机提交	直接访问	武汉商学院		华中科技大学
81	2022/11/19 13:32:02	链接	直接访问	武汉商学院		沈阳工业大学
83	2022/11/19 13:33:32	手机提交	直接访问	武汉商学院		辽宁大学
85	2022/11/19 13:38:36	手机提交	直接访问	武汉商学院		重庆邮电大学
86	2022/11/19 13:39:12	手机提交	直接访问	武汉商学院		重庆交通大学
87	2022/11/19 13:39:50	手机提交	直接访问	武汉商学院		重庆理工大学
88	2022/11/19 13:40:42	手机提交	直接访问	武汉商学院		哈尔滨理工大学
90	2022/11/19 13:41:27	手机提交	直接访问	武汉商学院		黑龙江大学
92	2022/11/19 13:44:13	链接	直接访问	武汉商学院		浙大城市学院
93	2022/11/19 13:45:14	手机提交	直接访问	武汉商学院		杭州师范大学
94	2022/11/19 13:47:20	手机提交	直接访问	武汉商学院		深圳大学
96	2022/11/19 13:50:41	手机提交	直接访问	武汉商学院		南方科技大学
97	2022/11/19 13:51:50	微信	愿好事发生[未知]	武汉商学院		福州理工学院
98	2022/11/19 13:53:49	手机提交	直接访问	武汉商学院		福州工商学院
100	2022/11/19 13:54:50	手机提交	直接访问	武汉商学院		东南大学
101	2022/11/19 13:57:13	微信	不是小张.[未知]	伊犁师范大学		河海大学
105	2022/11/19 14:09:13	微信	Oreo[未知]	湖北工程学院		昆明理工大学
106	2022/11/19 14:15:11	手机提交	直接访问	武汉商学院		昆明学院
107	2022/11/19 14:21:21	手机提交	直接访问	武汉商学院		宁夏大学新华学院
108	2022/11/19 14:23:16	微信	Rossiki[未知]	武汉商学院		银川能源学院
109	2022/11/19 14:48:20	手机提交	直接访问	武汉商学院		合肥城市学院
110	2022/11/19 14:48:36	手机提交	直接访问	武汉商学院		安徽信息工程学院
111	2022/11/19 14:55:55	微信	宇航令狐[未知]	武汉商学院		新疆农业大学
112	2022/11/19 14:58:00	手机提交	直接访问	武汉商学院		新疆医科大学
114	2022/11/19 15:07:04	手机提交	直接访问	武汉商学院		华东交通大学
116	2022/11/19 15:20:16	手机提交	直接访问	武汉商学院		南昌大学
120	2022/11/19 15:58:26	手机提交	直接访问	武汉商学院		中南大学
121	2022/11/19 16:02:33	手机提交	直接访问	武汉商学院		中国人民解放军国防科技大学
122	2022/11/19 16:04:14	手机提交	直接访问	湖北工业大学		西北民族大学
124	2022/11/19 16:25:21	手机提交	直接访问	武汉商学院		兰州大学
125	2022/11/19 16:36:58	手机提交	直接访问	武汉商学院		河南大学
126	2022/11/19 17:06:48	手机提交	直接访问	武汉商学院		郑州工商学院
127	2022/11/19 17:20:25	手机提交	直接访问	武汉商学院		海南政法职业学院
130	2022/11/19 17:40:14	手机提交	直接访问	武汉商学院		海南职业技术学院
131	2022/11/19 17:40:16	手机提交	直接访问	武汉商学院		西藏警官高等专科学校
132	2022/11/19 17:41:04	手机提交	直接访问	武汉商学院		西藏职业技术学院
133	2022/11/19 17:41:31	手机提交	直接访问	武汉商学院		贵阳信息科技学院
135	2022/11/19 17:41:38	手机提交	直接访问	武汉商学院		贵州城市职业学院
136	2022/11/19 17:42:30	手机提交	直接访问	武汉商学院		青海卫生职业技术学院
137	2022/11/19 17:43:02	手机提交	直接访问	武汉商学院		青海交通职业技术学院
138	2022/11/19 17:45:09	手机提交	直接访问	武汉商学院		青海大学昆仑学院
139	2022/11/19 17:45:33	手机提交	直接访问	武汉商学院		桂林学院
140	2022/11/19 17:46:23	手机提交	直接访问	武汉商学院		桂林信息科技学院
141	2022/11/19 17:46:25	手机提交	直接访问	武汉商学院
143	2022/11/19 17:47:56	手机提交	直接访问	武汉商学院
144	2022/11/19 17:48:11	手机提交	直接访问	武汉商学院
145	2022/11/19 17:51:08	手机提交	直接访问	武汉商学院
146	2022/11/19 17:51:47	微信	Sunflower[未知]	武汉商学院
147	2022/11/19 17:58:11	手机提交	直接访问	武汉商学院
148	2022/11/19 18:01:12	手机提交	直接访问	武汉商学院
149	2022/11/19 18:19:38	手机提交	直接访问	武汉商学院
150	2022/11/19 18:19:42	手机提交	直接访问	武汉商学院
152	2022/11/19 18:39:04	手机提交	直接访问	武汉商学院
153	2022/11/19 18:44:40	手机提交	直接访问	武汉商学院
154	2022/11/19 18:46:20	手机提交	直接访问	武汉商学院
155	2022/11/19 19:24:36	手机提交	直接访问	武汉商学院
156	2022/11/19 19:53:50	手机提交	直接访问	武汉商学院
157	2022/11/19 20:16:48	微信	Z[未知]	武汉生物工程学院
158	2022/11/19 20:20:01	手机提交	直接访问	武汉商学院
159	2022/11/19 20:41:53	手机提交	直接访问	武汉商学院
177	2022/11/19 22:12:42	微信	oldSeventeen🎾[未知]	武汉体育学院
178	2022/11/19 22:12:57	微信	心想事陈$$_[未知]	武汉体育学院
187	2022/11/19 22:29:53	微信	白心柚子[未知]	武汉体育学院
193	2022/11/19 22:52:46	微信	故宫博物院院长[未知]	武汉体育学院
195	2022/11/19 23:06:29	微信	第七页序[未知]	武汉体育学院
198	2022/11/20 8:36:51	手机提交	直接访问	湖北城建
200	2022/11/20 8:42:27	手机提交	直接访问	湖北理工学院
202	2022/11/20 9:59:22	手机提交	直接访问	湖北城市建设职业技术学院
204	2022/11/20 10:26:55	手机提交	直接访问	武汉商学院
205	2022/11/20 10:32:08	手机提交	直接访问	武汉商学院
208	2022/11/20 10:49:31	手机提交	直接访问	湖北理工学院
212	2022/11/20 15:58:34	手机提交	直接访问	武汉商学院
213	2022/11/20 16:12:32	手机提交	直接访问	武汉商学院
218	2022/11/20 18:37:50	手机提交	直接访问	武汉商学院
226	2022/11/21 8:05:30	微信	心软的神[未知]	长沙职业技术学院
234	2022/11/21 9:12:20	微信	陈湘琴[未知]	长沙职业技术学院
235	2022/11/21 9:14:12	微信	yuni[未知]	长沙职业技术学院
239	2022/11/21 9:47:43	手机提交	直接访问	武汉商学院
243	2022/11/21 10:07:20	微信	Htrickland[未知]	湖北师范大学
260	2022/11/21 11:07:52	手机提交	直接访问	武汉商学院
268	2022/11/21 20:41:40	手机提交	直接访问	武汉商学院
270	2022/11/25 2:25:44	微信		西安科技大学
271	2022/11/25 2:25:52	微信		西安科技大学
272	2022/11/25 2:26:06	微信		西安电子科技大学
273	2022/11/25 2:26:17	微信		西安科技大学
274	2022/11/25 2:26:18	微信		西安科技大学
275	2022/11/25 2:26:37	微信		西安电子科技大学
276	2022/11/25 8:40:03	微信		西安电子科技大学
277	2022/11/25 8:40:20	微信		西安工程大学
278	2022/11/25 8:40:40	微信		西安工程大学
279	2022/11/25 8:40:58	微信		西安电子科技大学
280	2022/11/25 8:41:05	微信		西安电子科技大学
281	2022/11/25 8:41:12	微信		西安工程大学
282	2022/11/25 8:44:46	微信		西安科技大学
283	2022/11/25 8:44:59	微信		西安工程大学
284	2022/11/25 8:45:42	微信		西安科技大学
285	2022/11/25 8:47:19	微信		西安科技大学
286	2022/11/25 8:47:20	微信		西安科技大学
287	2022/11/25 8:47:45	微信		西安电子科技大学
288	2022/11/25 8:49:52	微信		西安工程大学
289	2022/11/25 8:49:58	微信		西安电子科技大学
290	2022/11/25 8:50:27	微信		西安工程大学
291	2022/11/25 8:52:50	微信		西安电子科技大学
292	2022/11/25 8:53:15	微信		西安电子科技大学
293	2022/11/25 8:53:48	微信		西安电子科技大学
294	2022/11/25 8:54:37	微信		西安工程大学
295	2022/11/25 8:54:38	微信		西安科技大学
296	2022/11/25 8:54:43	微信		西安科技大学
297	2022/11/25 8:57:19	微信		西安电子科技大学
298	2022/11/25 8:59:22	微信		西安工程大学
299	2022/11/25 8:59:55	微信		西安工程大学
300	2022/11/25 9:00:46	微信		西安科技大学
301	2022/11/25 9:01:15	微信		西安工程大学
302	2022/11/25 9:01:33	微信		西安科技大学
303	2022/11/25 9:01:36	微信		西安电子科技大学
304	2022/11/25 9:04:24	微信		西安电子科技大学
305	2022/11/25 9:04:29	微信		西安科技大学
306	2022/11/25 9:05:20	微信		西安工程大学
307	2022/11/25 9:07:26	微信		西安科技大学
308	2022/11/25 9:08:28	微信		西安工程大学
309	2022/11/25 9:08:38	微信		西安电子科技大学
310	2022/11/25 9:09:03	微信		西安科技大学
311	2022/11/25 9:09:24	微信		西安工程大学
312	2022/11/25 9:09:54	微信		西安工程大学
313	2022/11/25 9:13:33	微信		西安工程大学
314	2022/11/25 9:13:40	微信		西安科技大学
315	2022/11/25 9:14:01	微信		西安工程大学
316	2022/11/25 9:14:52	微信		西安工程大学
317	2022/11/25 9:18:20	微信		西安科技大学
318	2022/11/25 9:18:24	微信		西安工程大学
319	2022/11/25 9:18:36	微信		西安工程大学
320	2022/11/25 9:21:20	微信		西安科技大学
321	2022/11/25 9:21:47	微信		西安电子科技大学
322	2022/11/25 9:23:13	微信		西安科技大学
323	2022/11/25 9:23:21	微信		西安工程大学
324	2022/11/25 9:23:52	微信		西安工程大学
325	2022/11/25 9:25:59	微信		西安电子科技大学
326	2022/11/25 9:26:05	微信		西安电子科技大学
327	2022/11/25 9:27:55	微信		西安科技大学
328	2022/11/25 9:28:18	微信		西安科技大学
329	2022/11/25 9:28:22	微信		西安电子科技大学
330	2022/11/25 9:29:41	微信		西安科技大学
331	2022/11/25 9:31:58	微信		西安工程大学
332	2022/11/25 9:32:16	微信		西安工程大学
333	2022/11/25 9:32:36	微信		西安工程大学
334	2022/11/25 9:32:43	微信		西安工程大学
336	2022/11/28 14:07:16	微信		同济大学
337	2022/11/28 14:07:34	微信		同济大学
338	2022/11/28 14:07:44	微信		东华大学
339	2022/11/28 14:07:51	微信		东华大学
340	2022/11/28 14:08:09	微信		同济大学
341	2022/11/28 14:08:18	微信		东华大学
342	2022/11/28 14:08:23	微信		华东理工大学
343	2022/11/28 14:08:37	微信		同济大学
344	2022/11/28 14:12:42	微信		华东理工大学
345	2022/11/28 14:13:38	微信		华东理工大学
346	2022/11/28 14:14:01	微信		东华大学
347	2022/11/28 14:14:07	微信		同济大学
348	2022/11/28 14:14:15	微信		华东理工大学
349	2022/11/28 14:14:17	微信		华东理工大学
350	2022/11/28 14:14:21	微信		华东理工大学
351	2022/11/28 14:14:28	微信		同济大学
352	2022/11/28 14:16:54	微信		华东理工大学
353	2022/11/28 14:17:53	微信		华东理工大学
354	2022/11/28 14:18:20	微信		东华大学
355	2022/11/28 14:19:31	微信		华东理工大学
356	2022/11/28 14:20:14	微信		同济大学
357	2022/11/28 14:20:16	微信		同济大学
358	2022/11/28 14:20:37	微信		东华大学
359	2022/11/28 14:20:40	微信		东华大学
360	2022/11/28 14:21:12	微信		同济大学
361	2022/11/28 14:22:53	微信		同济大学
362	2022/11/28 14:23:11	微信		东华大学
363	2022/11/28 14:24:23	微信		同济大学
364	2022/11/28 14:25:02	微信		东华大学
365	2022/11/28 14:26:50	微信		华东理工大学
366	2022/11/28 14:26:53	微信		华东理工大学
367	2022/11/28 14:26:55	微信		东华大学
368	2022/11/28 14:27:04	微信		东华大学
369	2022/11/28 14:27:38	微信		同济大学
370	2022/11/28 14:27:56	微信		同济大学
371	2022/11/28 14:29:09	微信		华东理工大学
372	2022/11/28 14:29:16	微信		华东理工大学
373	2022/11/28 14:31:16	微信		华东理工大学
374	2022/11/28 14:31:47	微信		同济大学
375	2022/11/28 14:33:07	微信		华东理工大学
376	2022/11/28 14:33:17	微信		同济大学
377	2022/11/28 14:33:26	微信		同济大学
378	2022/11/28 14:34:06	微信		同济大学
379	2022/11/28 14:34:16	微信		华东理工大学
380	2022/11/28 14:34:33	微信		华东理工大学
381	2022/11/28 14:35:24	微信		同济大学
382	2022/11/28 14:36:31	微信		同济大学
383	2022/11/28 14:37:38	微信		东华大学
384	2022/11/28 14:39:43	微信		华东理工大学
385	2022/11/28 14:39:45	微信		华东理工大学
386	2022/11/28 14:40:05	微信		东华大学
387	2022/11/28 14:40:22	微信		华东理工大学
388	2022/11/28 14:40:45	微信		东华大学
389	2022/11/28 14:41:15	微信		东华大学
390	2022/11/28 14:41:56	微信		华东理工大学
391	2022/11/28 14:42:08	微信		东华大学
392	2022/11/28 14:44:24	微信		东华大学
393	2022/11/28 14:45:03	微信		东华大学
394	2022/11/28 14:45:13	微信		同济大学
395	2022/11/28 14:45:33	微信		华东理工大学
396	2022/11/28 14:46:26	微信		东华大学
397	2022/11/28 14:46:43	微信		东华大学
405	2022/11/28 15:31:29	手机提交	直接访问	武汉商学院
1042	2022/11/30 9:16:15	微信		内蒙古科技大学
1043	2022/11/30 9:16:26	微信		内蒙古大学
1044	2022/11/30 9:16:50	微信		内蒙古科技大学
1045	2022/11/30 9:16:59	微信		内蒙古工业大学
1046	2022/11/30 9:17:06	微信		内蒙古科技大学
1047	2022/11/30 9:17:29	微信		内蒙古工业大学
1048	2022/11/30 9:17:54	微信		内蒙古科技大学
1049	2022/11/30 9:17:57	微信		内蒙古大学
1050	2022/11/30 9:22:33	微信		内蒙古工业大学
1051	2022/11/30 9:22:41	微信		内蒙古大学
1052	2022/11/30 9:22:54	微信		内蒙古工业大学
1053	2022/11/30 9:22:55	微信		内蒙古大学
1054	2022/11/30 9:23:17	微信		内蒙古大学
1055	2022/11/30 9:23:23	微信		内蒙古工业大学
1056	2022/11/30 9:23:26	微信		内蒙古工业大学
1057	2022/11/30 9:24:37	微信		内蒙古工业大学
1058	2022/11/30 9:27:15	微信		内蒙古大学
1059	2022/11/30 9:27:47	微信		内蒙古工业大学
1060	2022/11/30 9:27:56	微信		内蒙古工业大学
1061	2022/11/30 9:28:42	微信		内蒙古科技大学
1062	2022/11/30 9:30:06	微信		内蒙古工业大学
1063	2022/11/30 9:30:17	微信		内蒙古科技大学
1064	2022/11/30 9:30:42	微信		内蒙古科技大学
1065	2022/11/30 9:31:38	微信		内蒙古工业大学
1066	2022/11/30 9:32:07	微信		内蒙古科技大学
1067	2022/11/30 9:32:59	微信		内蒙古科技大学
1068	2022/11/30 9:33:32	微信		内蒙古科技大学
1069	2022/11/30 9:33:46	微信		内蒙古工业大学
1070	2022/11/30 9:36:36	微信		内蒙古科技大学
1071	2022/11/30 9:36:36	微信		内蒙古工业大学
1072	2022/11/30 9:36:41	微信		内蒙古科技大学
1073	2022/11/30 9:37:10	微信		内蒙古大学
1074	2022/11/30 9:37:48	微信		内蒙古大学
1075	2022/11/30 9:38:15	微信		内蒙古大学
1076	2022/11/30 9:38:45	微信		内蒙古大学
1077	2022/11/30 9:39:07	微信		内蒙古大学
1078	2022/11/30 9:43:03	微信		内蒙古大学
1079	2022/11/30 9:43:05	微信		内蒙古科技大学
1080	2022/11/30 9:43:10	微信		内蒙古大学
1081	2022/11/30 9:43:19	微信		内蒙古科技大学
1082	2022/11/30 9:43:20	微信		内蒙古工业大学
1083	2022/11/30 9:43:59	微信		内蒙古科技大学
1084	2022/11/30 9:44:15	微信		内蒙古大学
1085	2022/11/30 9:45:11	微信		内蒙古科技大学
1086	2022/11/30 9:47:43	微信		内蒙古大学
1087	2022/11/30 9:47:48	微信		内蒙古工业大学
1088	2022/11/30 9:47:57	微信		内蒙古工业大学
1089	2022/11/30 9:48:01	微信		内蒙古科技大学
1090	2022/11/30 9:49:12	微信		内蒙古大学
1091	2022/11/30 9:50:37	微信		内蒙古大学
1092	2022/11/30 9:51:23	微信		内蒙古大学
1093	2022/11/30 9:52:55	微信		内蒙古科技大学
1094	2022/11/30 9:53:08	微信		内蒙古工业大学
1095	2022/11/30 9:53:46	微信		内蒙古工业大学
1096	2022/11/30 9:53:54	微信		内蒙古科技大学
1097	2022/11/30 11:19:11	微信		北京交通大学
1098	2022/11/30 11:19:21	微信		北京化工大学
1099	2022/11/30 11:19:33	微信		北京交通大学
1100	2022/11/30 11:19:53	微信		北京中医药大学
1101	2022/11/30 11:23:20	微信		北京中医药大学
1102	2022/11/30 11:23:56	微信		北京中医药大学
1103	2022/11/30 11:25:44	微信		北京中医药大学
1104	2022/11/30 11:26:16	微信		北京交通大学
1105	2022/11/30 11:26:21	微信		北京化工大学
1106	2022/11/30 11:27:55	微信		北京中医药大学
1107	2022/11/30 11:30:30	微信		北京化工大学
1108	2022/11/30 11:30:45	微信		北京化工大学
1109	2022/11/30 11:31:07	微信		北京化工大学
1110	2022/11/30 11:31:13	微信		北京中医药大学
1111	2022/11/30 11:33:50	微信		北京交通大学
1112	2022/11/30 11:34:35	微信		北京交通大学
1113	2022/11/30 11:37:04	微信		北京化工大学
1114	2022/11/30 11:37:50	微信		北京交通大学
1115	2022/11/30 11:38:40	微信		北京中医药大学
1116	2022/11/30 11:38:54	微信		北京化工大学
1117	2022/11/30 11:39:09	微信		北京交通大学
1118	2022/11/30 11:42:09	微信		北京中医药大学
1119	2022/11/30 11:42:13	微信		北京中医药大学
1120	2022/11/30 11:45:21	微信		北京中医药大学
1121	2022/11/30 11:46:51	微信		北京交通大学
1122	2022/11/30 11:46:56	微信		北京交通大学
1123	2022/11/30 11:46:58	微信		北京化工大学
1124	2022/11/30 11:47:45	微信		北京化工大学
1125	2022/11/30 11:50:17	微信		北京中医药大学
1126	2022/11/30 11:50:42	微信		北京交通大学
1127	2022/11/30 11:51:49	微信		北京交通大学
1128	2022/11/30 11:51:55	微信		北京化工大学
1129	2022/11/30 11:52:24	微信		北京交通大学
1130	2022/11/30 11:54:01	微信		北京中医药大学
1131	2022/11/30 11:56:10	微信		北京交通大学
1132	2022/11/30 11:57:00	微信		北京中医药大学
1133	2022/11/30 11:57:07	微信		北京中医药大学
1134	2022/11/30 11:58:10	微信		北京中医药大学
1135	2022/11/30 11:59:01	微信		北京交通大学
1136	2022/11/30 12:02:17	微信		北京化工大学
1137	2022/11/30 12:02:20	微信		北京中医药大学
1138	2022/11/30 12:03:40	微信		北京化工大学
1139	2022/11/30 12:03:49	微信		北京交通大学
1140	2022/11/30 12:04:50	微信		北京中医药大学
1141	2022/11/30 12:07:48	微信		北京化工大学
1142	2022/11/30 12:09:28	微信		北京中医药大学
1143	2022/11/30 12:09:30	微信		北京化工大学
1144	2022/11/30 12:10:20	微信		北京交通大学
1145	2022/11/30 12:10:23	微信		北京中医药大学
1146	2022/11/30 12:10:32	微信		北京中医药大学
1147	2022/11/30 13:42:53	微信		长春工业大学
1148	2022/11/30 13:43:01	微信		长春理工大学
1149	2022/11/30 13:43:10	微信		东北电力大学
1150	2022/11/30 13:43:40	微信		长春工业大学
1151	2022/11/30 13:44:00	微信		长春工业大学
1152	2022/11/30 13:44:20	微信		长春理工大学
1153	2022/11/30 13:44:21	微信		长春工业大学
1154	2022/11/30 13:44:37	微信		长春工业大学
1155	2022/11/30 13:47:33	微信		东北电力大学
1156	2022/11/30 13:47:51	微信		长春工业大学
1157	2022/11/30 13:48:55	微信		东北电力大学
1158	2022/11/30 13:49:30	微信		东北电力大学
1159	2022/11/30 13:50:23	微信		长春理工大学
1160	2022/11/30 13:50:37	微信		长春工业大学
1161	2022/11/30 13:50:43	微信		东北电力大学
1162	2022/11/30 13:51:13	微信		长春理工大学
1163	2022/11/30 13:52:23	微信		东北电力大学
1164	2022/11/30 13:52:36	微信		长春理工大学
1165	2022/11/30 13:53:42	微信		东北电力大学
1166	2022/11/30 13:54:25	微信		东北电力大学
1167	2022/11/30 13:55:17	微信		长春工业大学
1168	2022/11/30 13:55:22	微信		长春工业大学
1169	2022/11/30 13:56:07	微信		东北电力大学
1170	2022/11/30 13:57:31	微信		东北电力大学
1171	2022/11/30 13:58:07	微信		长春理工大学
1172	2022/11/30 13:58:29	微信		电子科技大学
1173	2022/11/30 13:58:36	微信		四川大学
1174	2022/11/30 13:58:46	微信		长春工业大学
1175	2022/11/30 13:58:52	微信		西南交通大学
1176	2022/11/30 13:58:53	微信		电子科技大学
1177	2022/11/30 13:59:01	微信		东北电力大学
1178	2022/11/30 13:59:17	微信		长春工业大学
1179	2022/11/30 13:59:19	微信		电子科技大学
1180	2022/11/30 13:59:19	微信		电子科技大学
1181	2022/11/30 13:59:32	微信		四川大学
1182	2022/11/30 13:59:39	微信		四川大学
1183	2022/11/30 14:00:09	微信		东北电力大学
1184	2022/11/30 14:00:23	微信		东北电力大学
1185	2022/11/30 14:00:57	微信		长春理工大学
1186	2022/11/30 14:02:23	微信		长春理工大学
1187	2022/11/30 14:03:54	微信		电子科技大学
1188	2022/11/30 14:04:03	微信		四川大学
1189	2022/11/30 14:04:32	微信		西南交通大学
1190	2022/11/30 14:04:40	微信		长春工业大学
1191	2022/11/30 14:04:43	微信		西南交通大学
1192	2022/11/30 14:04:49	微信		长春工业大学
1193	2022/11/30 14:04:58	微信		东北电力大学
1194	2022/11/30 14:05:04	微信		长春理工大学
1195	2022/11/30 14:05:14	微信		东北电力大学
1196	2022/11/30 14:05:41	微信		东北电力大学
1197	2022/11/30 14:05:59	微信		西南交通大学
1198	2022/11/30 14:06:52	微信		西南交通大学
1199	2022/11/30 14:06:54	微信		长春工业大学
1200	2022/11/30 14:07:16	微信		西南交通大学
1201	2022/11/30 14:07:19	微信		长春理工大学
1202	2022/11/30 14:07:35	微信		电子科技大学
1203	2022/11/30 14:09:22	微信		长春理工大学
1204	2022/11/30 14:09:34	微信		四川大学
1205	2022/11/30 14:09:50	微信		长春理工大学
1206	2022/11/30 14:10:17	微信		西南交通大学
1207	2022/11/30 14:10:19	微信		东北电力大学
1208	2022/11/30 14:10:24	微信		四川大学
1209	2022/11/30 14:10:32	微信		四川大学
1210	2022/11/30 14:11:25	微信		西南交通大学
1211	2022/11/30 14:11:26	微信		长春理工大学
1212	2022/11/30 14:11:33	微信		长春理工大学
1213	2022/11/30 14:11:46	微信		东北电力大学
1214	2022/11/30 14:12:00	微信		东北电力大学
1215	2022/11/30 14:12:04	微信		东北电力大学
1216	2022/11/30 14:12:26	微信		四川大学
1217	2022/11/30 14:14:14	微信		长春理工大学
1218	2022/11/30 14:14:31	微信		东北电力大学
1219	2022/11/30 14:14:54	微信		电子科技大学
1220	2022/11/30 14:15:07	微信		电子科技大学
1221	2022/11/30 14:15:36	微信		西南交通大学
1222	2022/11/30 14:15:40	微信		西南交通大学
1223	2022/11/30 14:16:04	微信		电子科技大学
1224	2022/11/30 14:16:50	微信		西南交通大学
1225	2022/11/30 14:16:59	微信		西南交通大学
1226	2022/11/30 14:17:41	微信		四川大学
1227	2022/11/30 14:20:20	微信		西南交通大学
1228	2022/11/30 14:20:28	微信		西南交通大学
1229	2022/11/30 14:22:19	微信		电子科技大学
1230	2022/11/30 14:22:33	微信		四川大学
1231	2022/11/30 14:22:36	微信		西南交通大学
1232	2022/11/30 14:22:37	微信		四川大学
1233	2022/11/30 14:23:14	微信		电子科技大学
1234	2022/11/30 14:25:09	微信		四川大学
1235	2022/11/30 14:25:32	微信		四川大学
1236	2022/11/30 14:25:51	微信		电子科技大学
1237	2022/11/30 14:28:58	微信		西南交通大学
1238	2022/11/30 14:29:50	微信		电子科技大学
1239	2022/11/30 14:30:10	微信		西南交通大学
1240	2022/11/30 14:30:21	微信		西南交通大学
1241	2022/11/30 14:31:04	微信		西南交通大学
1242	2022/11/30 14:38:37	微信		天津科技大学
1243	2022/11/30 14:38:41	微信		天津理工大学
1244	2022/11/30 14:38:44	微信		天津理工大学
1245	2022/11/30 14:39:11	微信		天津理工大学
1246	2022/11/30 14:39:13	微信		天津科技大学
1247	2022/11/30 14:39:49	微信		天津科技大学
1248	2022/11/30 14:40:33	微信		天津理工大学
1249	2022/11/30 14:42:19	微信		天津林业大学
1250	2022/11/30 14:43:35	微信		天津理工大学
1251	2022/11/30 14:44:30	微信		天津林业大学
1252	2022/11/30 14:44:49	微信		天津理工大学
1253	2022/11/30 14:45:13	微信		天津科技大学
1254	2022/11/30 14:45:25	微信		天津林业大学
1255	2022/11/30 14:45:40	微信		天津科技大学
1256	2022/11/30 14:46:56	微信		天津林业大学
1257	2022/11/30 14:47:09	微信		天津科技大学
1258	2022/11/30 14:49:19	微信		天津科技大学
1259	2022/11/30 14:49:23	微信		天津理工大学
1260	2022/11/30 14:50:02	微信		天津科技大学
1261	2022/11/30 14:50:07	微信		天津科技大学
1262	2022/11/30 14:50:14	微信		天津科技大学
1263	2022/11/30 14:50:47	微信		天津林业大学
1264	2022/11/30 14:52:32	微信		天津科技大学
1265	2022/11/30 14:53:52	微信		天津理工大学
1266	2022/11/30 14:53:54	微信		天津理工大学
1267	2022/11/30 14:53:56	微信		天津理工大学
1268	2022/11/30 14:54:43	微信		天津科技大学
1269	2022/11/30 14:55:11	微信		天津林业大学
1270	2022/11/30 14:55:37	微信		天津林业大学
1271	2022/11/30 14:56:15	微信		天津理工大学
1272	2022/11/30 14:57:29	微信		天津科技大学
1273	2022/11/30 14:58:39	微信		天津林业大学
1274	2022/11/30 14:58:45	微信		天津林业大学
1275	2022/11/30 14:58:52	微信		天津林业大学
1276	2022/11/30 15:01:00	微信		天津理工大学
1277	2022/11/30 15:01:31	微信		天津理工大学
1278	2022/11/30 15:02:08	微信		天津科技大学
1279	2022/11/30 15:02:17	微信		天津科技大学
1280	2022/11/30 15:12:48	微信		天津科技大学
1281	2022/11/30 15:13:04	微信		天津科技大学
1282	2022/11/30 15:13:19	微信		天津科技大学
1283	2022/11/30 15:13:35	微信		天津理工大学
1284	2022/11/30 15:13:38	微信		天津林业大学
1285	2022/11/30 15:14:03	微信		天津林业大学
1286	2022/11/30 15:14:03	微信		天津科技大学
1287	2022/11/30 15:15:27	微信		天津林业大学
1288	2022/11/30 15:16:12	微信		天津理工大学
1289	2022/11/30 15:17:18	微信		山东大学
1290	2022/11/30 15:17:24	微信		山东大学
1291	2022/11/30 15:17:34	微信		中国海洋大学
1292	2022/11/30 15:18:10	微信		中国石油大学
1293	2022/11/30 15:18:18	微信		中国石油大学
1294	2022/11/30 15:18:27	微信		中国海洋大学
1295	2022/11/30 15:18:29	微信		山东大学
1296	2022/11/30 15:19:03	微信		山东大学
1297	2022/11/30 15:19:21	微信		天津科技大学
1298	2022/11/30 15:19:44	微信		天津科技大学
1299	2022/11/30 15:19:50	微信		天津林业大学
1300	2022/11/30 15:21:32	微信		天津林业大学
1301	2022/11/30 15:22:43	微信		山东大学
1302	2022/11/30 15:24:26	微信		山东大学
1303	2022/11/30 15:33:01	微信		山东大学
1304	2022/11/30 15:33:16	微信		山东大学
1305	2022/11/30 15:33:30	微信		山东大学
1306	2022/11/30 15:33:51	微信		中国石油大学
1307	2022/11/30 15:34:17	微信		中国石油大学
1308	2022/11/30 15:34:26	微信		中国石油大学
1309	2022/11/30 15:34:27	微信		中国石油大学
1310	2022/11/30 15:34:43	微信		中国石油大学
1311	2022/11/30 15:36:49	微信		山西大学
1312	2022/11/30 15:37:28	微信		山西大学
1313	2022/11/30 15:37:33	微信		太原理工大学
1314	2022/11/30 15:37:37	微信		山西大学
1315	2022/11/30 15:38:01	微信		山西大学
1316	2022/11/30 15:38:18	微信		山西大学
1317	2022/11/30 15:38:33	微信		山东大学
1318	2022/11/30 15:39:05	微信		山西大学
1319	2022/11/30 15:39:07	微信		中国海洋大学
1320	2022/11/30 15:39:18	微信		中北大学
1321	2022/11/30 15:40:38	微信		山东大学
1322	2022/11/30 15:41:05	微信		中国海洋大学
1323	2022/11/30 15:41:40	微信		山东大学
1324	2022/11/30 15:42:03	微信		中国海洋大学
1325	2022/11/30 15:42:08	微信		山东大学
1326	2022/11/30 15:42:19	微信		中北大学
1327	2022/11/30 15:42:44	微信		太原理工大学
1328	2022/11/30 15:42:46	微信		中国海洋大学
1329	2022/11/30 15:42:59	微信		太原理工大学
1330	2022/11/30 15:43:27	微信		山西大学
1331	2022/11/30 15:44:13	微信		山东大学
1332	2022/11/30 15:44:20	微信		中国石油大学
1333	2022/11/30 15:44:59	微信		中北大学
1334	2022/11/30 15:45:37	微信		中北大学
1335	2022/11/30 15:46:12	微信		中北大学
1336	2022/11/30 15:46:25	微信		中国海洋大学
1337	2022/11/30 15:46:29	微信		太原理工大学
1338	2022/11/30 15:46:55	微信		中国海洋大学
1339	2022/11/30 15:48:02	微信		太原理工大学
1340	2022/11/30 15:48:14	微信		山西大学
1341	2022/11/30 15:48:41	微信		中国海洋大学
1342	2022/11/30 15:48:41	微信		中国海洋大学
1343	2022/11/30 15:48:43	微信		山西大学
1344	2022/11/30 15:48:47	微信		中北大学
1345	2022/11/30 15:48:58	微信		中国海洋大学
1346	2022/11/30 15:49:20	微信		山东大学
1347	2022/11/30 15:49:23	微信		中国海洋大学
1348	2022/11/30 15:50:43	微信		中国海洋大学
1349	2022/11/30 15:52:04	微信		山东大学
1350	2022/11/30 15:52:29	微信		山西大学
1351	2022/11/30 15:52:34	微信		太原理工大学
1352	2022/11/30 15:52:44	微信		中国石油大学
1353	2022/11/30 15:53:22	微信		中北大学
1354	2022/11/30 15:53:33	微信		太原理工大学
1355	2022/11/30 15:53:49	微信		山东大学
1356	2022/11/30 15:53:55	微信		太原理工大学
1357	2022/11/30 15:54:04	微信		中国海洋大学
1358	2022/11/30 15:54:10	微信		山西大学
1359	2022/11/30 15:54:12	微信		山东大学
1360	2022/11/30 15:54:15	微信		太原理工大学
1361	2022/11/30 15:55:06	微信		中国石油大学
1362	2022/11/30 15:56:09	微信		中北大学
1363	2022/11/30 15:56:15	微信		中国石油大学
1364	2022/11/30 15:57:28	微信		中国石油大学
1365	2022/11/30 15:57:58	微信		中北大学
1366	2022/11/30 15:58:05	微信		山西大学
1367	2022/11/30 15:58:07	微信		中国石油大学
1368	2022/11/30 15:58:12	微信		中国石油大学
1369	2022/11/30 15:58:57	微信		山西大学
1370	2022/11/30 15:59:55	微信		山东大学
1371	2022/11/30 16:00:11	微信		中国海洋大学
1372	2022/11/30 16:00:18	微信		中国石油大学
1373	2022/11/30 16:00:40	微信		太原理工大学
1374	2022/11/30 16:00:41	微信		中北大学
1375	2022/11/30 16:00:58	微信		太原理工大学
1376	2022/11/30 16:01:33	微信		太原理工大学
1377	2022/11/30 16:01:36	微信		中北大学
1378	2022/11/30 16:01:58	微信		中国海洋大学
1379	2022/11/30 16:03:16	微信		太原理工大学
1380	2022/11/30 16:03:48	微信		太原理工大学
1381	2022/11/30 16:04:47	微信		山西大学
1382	2022/11/30 16:06:12	微信		中北大学
1383	2022/11/30 16:06:19	微信		山西大学
1384	2022/11/30 16:08:02	微信		太原理工大学
1385	2022/11/30 16:08:47	微信		太原理工大学
1386	2022/11/30 16:09:32	微信		山西大学
1387	2022/11/30 16:09:45	微信		山西大学
1388	2022/11/30 16:10:25	微信		中北大学
1389	2022/11/30 16:10:46	微信		太原理工大学
1390	2022/11/30 16:11:25	微信		中北大学
1391	2022/11/30 16:12:58	微信		太原理工大学
1392	2022/11/30 16:15:28	微信		太原理工大学
1393	2022/11/30 17:08:14	微信		河北工程大学
1394	2022/11/30 17:08:33	微信		河北大学
1395	2022/11/30 17:08:34	微信		河北大学
1396	2022/11/30 17:08:38	微信		华北理工大学
1397	2022/11/30 17:08:40	微信		河北工程大学
1398	2022/11/30 17:08:40	微信		河北大学
1399	2022/11/30 17:08:50	微信		河北工程大学
1400	2022/11/30 17:08:52	微信		河北大学
1401	2022/11/30 17:08:54	微信		河北工程大学
1402	2022/11/30 17:08:57	微信		华北理工大学
1403	2022/11/30 17:09:03	微信		河北工程大学
1404	2022/11/30 17:09:07	微信		河北大学
1405	2022/11/30 17:09:12	微信		河北大学
1406	2022/11/30 17:09:18	微信		华北理工大学
1407	2022/11/30 17:09:18	微信		河北工程大学
1408	2022/11/30 17:09:27	微信		华北理工大学
1409	2022/11/30 17:09:32	微信		华北理工大学
1410	2022/11/30 17:09:34	微信		华北理工大学
1411	2022/11/30 17:13:03	微信		河北工程大学
1412	2022/11/30 17:13:27	微信		河北大学
1413	2022/11/30 17:13:54	微信		河北大学
1414	2022/11/30 17:14:48	微信		华北理工大学
1415	2022/11/30 17:14:50	微信		河北大学
1416	2022/11/30 17:15:00	微信		河北工程大学
1417	2022/11/30 17:15:01	微信		华北理工大学
1418	2022/11/30 17:15:02	微信		河北工程大学
1419	2022/11/30 17:15:09	微信		河北大学
1420	2022/11/30 17:15:19	微信		河北工程大学
1421	2022/11/30 17:15:29	微信		河北大学
1422	2022/11/30 17:15:50	微信		华北理工大学
1423	2022/11/30 17:15:53	微信		河北工程大学
1424	2022/11/30 17:16:11	微信		华北理工大学
1425	2022/11/30 17:16:16	微信		华北理工大学
1426	2022/11/30 17:16:40	微信		河北工程大学
1427	2022/11/30 17:17:26	微信		河北大学
1428	2022/11/30 17:17:34	微信		华北理工大学
1429	2022/11/30 17:18:02	微信		河北工程大学
1430	2022/11/30 17:18:53	微信		河北大学
1431	2022/11/30 17:19:18	微信		河北大学
1432	2022/11/30 17:19:23	微信		河北大学
1433	2022/11/30 17:19:50	微信		河北大学
1434	2022/11/30 17:19:51	微信		河北工程大学
1435	2022/11/30 17:20:01	微信		华北理工大学
1436	2022/11/30 17:20:08	微信		河北大学
1437	2022/11/30 17:20:09	微信		华北理工大学
1438	2022/11/30 17:21:00	微信		华北理工大学
1439	2022/11/30 17:21:17	微信		华北理工大学
1440	2022/11/30 17:22:46	微信		华北理工大学
1441	2022/11/30 17:23:40	微信		华北理工大学
1442	2022/11/30 17:25:05	微信		华北理工大学
1443	2022/11/30 17:25:53	微信		武汉理工大学
1444	2022/11/30 17:26:13	微信		武汉理工大学
1445	2022/11/30 17:26:14	微信		武汉大学
1446	2022/11/30 17:26:28	微信		武汉大学
1447	2022/11/30 17:26:47	微信		华中科技大学
1448	2022/11/30 17:26:48	微信		武汉大学
1449	2022/11/30 17:27:15	微信		武汉理工大学
1450	2022/11/30 17:27:30	微信		华中科技大学
1451	2022/11/30 17:31:58	微信		华中科技大学
1452	2022/11/30 17:32:10	微信		华中科技大学
1453	2022/11/30 17:32:35	微信		武汉大学
1454	2022/11/30 17:33:10	微信		武汉大学
1455	2022/11/30 17:33:42	微信		武汉理工大学
1456	2022/11/30 17:34:14	微信		武汉理工大学
1457	2022/11/30 17:34:40	微信		武汉大学
1458	2022/11/30 17:34:47	微信		华中科技大学
1459	2022/11/30 17:37:07	微信		沈阳工业大学
1460	2022/11/30 17:37:10	微信		辽宁大学
1461	2022/11/30 17:37:16	微信		沈阳工业大学
1462	2022/11/30 17:37:33	微信		沈阳工业大学
1463	2022/11/30 17:37:35	微信		武汉理工大学
1464	2022/11/30 17:37:37	微信		辽宁大学
1465	2022/11/30 17:37:52	微信		武汉大学
1466	2022/11/30 17:38:30	微信		华中科技大学
1467	2022/11/30 17:38:34	微信		武汉理工大学
1468	2022/11/30 17:38:44	微信		辽宁大学
1469	2022/11/30 17:39:02	微信		辽宁大学
1470	2022/11/30 17:39:12	微信		沈阳工业大学
1471	2022/11/30 17:40:03	微信		武汉理工大学
1472	2022/11/30 17:41:09	微信		武汉理工大学
1473	2022/11/30 17:42:05	微信		武汉大学
1474	2022/11/30 17:42:14	微信		沈阳工业大学
1475	2022/11/30 17:42:36	微信		沈阳工业大学
1476	2022/11/30 17:42:48	微信		武汉大学
1477	2022/11/30 17:42:49	微信		华中科技大学
1478	2022/11/30 17:43:06	微信		辽宁大学
1479	2022/11/30 17:43:19	微信		辽宁大学
1480	2022/11/30 17:43:39	微信		武汉大学
1481	2022/11/30 17:43:48	微信		华中科技大学
1482	2022/11/30 17:43:54	微信		华中科技大学
1483	2022/11/30 17:44:35	微信		沈阳工业大学
1484	2022/11/30 17:44:43	微信		沈阳工业大学
1485	2022/11/30 17:45:16	微信		辽宁大学
1486	2022/11/30 17:45:32	微信		华中科技大学
1487	2022/11/30 17:46:12	微信		武汉理工大学
1488	2022/11/30 17:46:43	微信		重庆邮电大学
1489	2022/11/30 17:46:53	微信		重庆交通大学
1490	2022/11/30 17:47:03	微信		重庆理工大学
1491	2022/11/30 17:47:11	微信		重庆理工大学
1492	2022/11/30 17:47:17	微信		辽宁大学
1493	2022/11/30 17:47:17	微信		辽宁大学
1494	2022/11/30 17:47:27	微信		重庆邮电大学
1495	2022/11/30 17:47:38	微信		重庆邮电大学
1496	2022/11/30 17:47:47	微信		重庆交通大学
1497	2022/11/30 17:47:58	微信		重庆邮电大学
1498	2022/11/30 17:48:20	微信		沈阳工业大学
1499	2022/11/30 17:48:34	微信		沈阳工业大学
1500	2022/11/30 17:48:56	微信		华中科技大学
1501	2022/11/30 17:49:17	微信		武汉理工大学
1502	2022/11/30 17:49:19	微信		武汉大学
1503	2022/11/30 17:49:21	微信		华中科技大学
1504	2022/11/30 17:49:36	微信		武汉理工大学
1505	2022/11/30 17:50:17	微信		武汉理工大学
1506	2022/11/30 17:50:45	微信		华中科技大学
1507	2022/11/30 17:51:06	微信		沈阳工业大学
1508	2022/11/30 17:51:23	微信		武汉理工大学
1509	2022/11/30 17:52:10	微信		重庆交通大学
1510	2022/11/30 17:52:23	微信		沈阳工业大学
1511	2022/11/30 17:52:26	微信		辽宁大学
1512	2022/11/30 17:52:59	微信		辽宁大学
1513	2022/11/30 17:53:25	微信		重庆邮电大学
1514	2022/11/30 17:53:37	微信		沈阳工业大学
1515	2022/11/30 17:53:43	微信		重庆理工大学
1516	2022/11/30 17:53:57	微信		辽宁大学
1517	2022/11/30 17:53:58	微信		辽宁大学
1518	2022/11/30 17:54:13	微信		重庆理工大学
1519	2022/11/30 17:54:17	微信		武汉大学
1520	2022/11/30 17:54:29	微信		重庆邮电大学
1521	2022/11/30 17:54:59	微信		重庆交通大学
1522	2022/11/30 17:55:28	微信		重庆理工大学
1523	2022/11/30 17:55:30	微信		重庆邮电大学
1524	2022/11/30 17:55:32	微信		华中科技大学
1525	2022/11/30 17:55:33	微信		沈阳工业大学
1526	2022/11/30 17:55:52	微信		武汉大学
1527	2022/11/30 17:56:04	微信		武汉理工大学
1528	2022/11/30 17:56:21	微信		沈阳工业大学
1529	2022/11/30 17:56:26	微信		武汉理工大学
1530	2022/11/30 17:56:35	微信		辽宁大学
1531	2022/11/30 17:56:36	微信		武汉理工大学
1532	2022/11/30 17:56:42	微信		华中科技大学
1533	2022/11/30 17:56:52	微信		武汉大学
1534	2022/11/30 17:57:24	微信		重庆理工大学
1535	2022/11/30 17:58:46	微信		哈尔滨理工大学
1536	2022/11/30 17:58:49	微信		重庆交通大学
1537	2022/11/30 17:59:03	微信		黑龙江大学
1538	2022/11/30 17:59:06	微信		辽宁大学
1539	2022/11/30 17:59:24	微信		哈尔滨理工大学
1540	2022/11/30 17:59:25	微信		辽宁大学
1541	2022/11/30 17:59:29	微信		哈尔滨理工大学
1542	2022/11/30 17:59:34	微信		辽宁大学
1543	2022/11/30 17:59:40	微信		哈尔滨理工大学
1544	2022/11/30 17:59:44	微信		武汉大学
1545	2022/11/30 18:00:02	微信		重庆交通大学
1546	2022/11/30 18:00:12	微信		沈阳工业大学
1547	2022/11/30 18:00:25	微信		重庆交通大学
1548	2022/11/30 18:00:38	微信		哈尔滨理工大学
1549	2022/11/30 18:00:46	微信		哈尔滨理工大学
1550	2022/11/30 18:00:51	微信		重庆交通大学
1551	2022/11/30 18:01:00	微信		重庆邮电大学
1552	2022/11/30 18:01:06	微信		沈阳工业大学
1553	2022/11/30 18:01:08	微信		武汉大学
1554	2022/11/30 18:01:09	微信		哈尔滨理工大学
1555	2022/11/30 18:01:17	微信		武汉大学
1556	2022/11/30 18:01:19	微信		重庆理工大学
1557	2022/11/30 18:01:27	微信		沈阳工业大学
1558	2022/11/30 18:01:56	微信		武汉理工大学
1559	2022/11/30 18:02:03	微信		辽宁大学
1560	2022/11/30 18:02:13	微信		重庆理工大学
1561	2022/11/30 18:02:54	微信		重庆交通大学
1562	2022/11/30 18:03:53	微信		哈尔滨理工大学
1563	2022/11/30 18:04:06	微信		重庆邮电大学
1564	2022/11/30 18:04:21	微信		哈尔滨理工大学
1565	2022/11/30 18:04:25	微信		沈阳工业大学
1566	2022/11/30 18:04:44	微信		辽宁大学
1567	2022/11/30 18:05:18	微信		沈阳工业大学
1568	2022/11/30 18:05:31	微信		沈阳工业大学
1569	2022/11/30 18:05:44	微信		哈尔滨理工大学
1570	2022/11/30 18:05:51	微信		哈尔滨理工大学
1571	2022/11/30 18:05:57	微信		辽宁大学
1572	2022/11/30 18:06:15	微信		黑龙江大学
1573	2022/11/30 18:06:17	微信		黑龙江大学
1574	2022/11/30 18:06:19	微信		重庆交通大学
1575	2022/11/30 18:06:20	微信		黑龙江大学
1576	2022/11/30 18:06:41	微信		重庆理工大学
1577	2022/11/30 18:07:01	微信		重庆交通大学
1578	2022/11/30 18:07:01	微信		哈尔滨理工大学
1579	2022/11/30 18:07:15	微信		重庆交通大学
1580	2022/11/30 18:07:15	微信		重庆理工大学
1581	2022/11/30 18:07:38	微信		重庆邮电大学
1582	2022/11/30 18:07:49	微信		沈阳工业大学
1583	2022/11/30 18:08:00	微信		重庆交通大学
1584	2022/11/30 18:08:29	微信		沈阳工业大学
1585	2022/11/30 18:08:32	微信		辽宁大学
1586	2022/11/30 18:09:08	微信		黑龙江大学
1587	2022/11/30 18:09:13	微信		重庆交通大学
1588	2022/11/30 18:09:53	微信		沈阳工业大学
1589	2022/11/30 18:10:07	微信		辽宁大学
1590	2022/11/30 18:10:35	微信		辽宁大学
1591	2022/11/30 18:10:38	微信		哈尔滨理工大学
1592	2022/11/30 18:11:12	微信		辽宁大学
1593	2022/11/30 18:11:29	微信		重庆邮电大学
1594	2022/11/30 18:11:57	微信		重庆邮电大学
1595	2022/11/30 18:12:23	微信		哈尔滨理工大学
1596	2022/11/30 18:12:29	微信		黑龙江大学
1597	2022/11/30 18:12:33	微信		黑龙江大学
1598	2022/11/30 18:12:46	微信		哈尔滨理工大学
1599	2022/11/30 18:13:01	微信		黑龙江大学
1600	2022/11/30 18:13:11	微信		辽宁大学
1601	2022/11/30 18:13:20	微信		沈阳工业大学
1602	2022/11/30 18:13:31	微信		哈尔滨理工大学
1603	2022/11/30 18:13:41	微信		重庆邮电大学
1604	2022/11/30 18:13:49	微信		沈阳工业大学
1605	2022/11/30 18:13:56	微信		重庆交通大学
1606	2022/11/30 18:14:46	微信		重庆交通大学
1607	2022/11/30 18:15:01	微信		重庆交通大学
1608	2022/11/30 18:16:07	微信		黑龙江大学
1609	2022/11/30 18:16:14	微信		重庆理工大学
1610	2022/11/30 18:16:47	微信		哈尔滨理工大学
1611	2022/11/30 18:16:48	微信		重庆理工大学
1612	2022/11/30 18:17:10	微信		重庆邮电大学
1613	2022/11/30 18:17:44	微信		黑龙江大学
1614	2022/11/30 18:17:54	微信		重庆邮电大学
1615	2022/11/30 18:18:25	微信		黑龙江大学
1616	2022/11/30 18:18:57	微信		哈尔滨理工大学
1617	2022/11/30 18:19:00	微信		重庆邮电大学
1618	2022/11/30 18:19:12	微信		重庆理工大学
1619	2022/11/30 18:19:33	微信		哈尔滨理工大学
1620	2022/11/30 18:20:33	微信		重庆邮电大学
1621	2022/11/30 18:21:01	微信		哈尔滨理工大学
1622	2022/11/30 18:21:33	微信		黑龙江大学
1623	2022/11/30 18:21:46	微信		哈尔滨理工大学
1624	2022/11/30 18:22:10	微信		重庆理工大学
1625	2022/11/30 18:22:12	微信		哈尔滨理工大学
1626	2022/11/30 18:22:46	微信		浙大城市学院
1627	2022/11/30 18:22:50	微信		浙大城市学院
1628	2022/11/30 18:22:54	微信		哈尔滨理工大学
1629	2022/11/30 18:23:02	微信		重庆邮电大学
1630	2022/11/30 18:23:30	微信		浙大城市学院
1631	2022/11/30 18:23:30	微信		杭州师范大学
1632	2022/11/30 18:23:37	微信		黑龙江大学
1633	2022/11/30 18:23:41	微信		杭州师范大学
1634	2022/11/30 18:23:42	微信		重庆交通大学
1635	2022/11/30 18:23:53	微信		杭州师范大学
1636	2022/11/30 18:24:02	微信		杭州师范大学
1637	2022/11/30 18:24:13	微信		黑龙江大学
1638	2022/11/30 18:24:49	微信		哈尔滨理工大学
1639	2022/11/30 18:25:35	微信		浙大城市学院
1640	2022/11/30 18:26:32	微信		黑龙江大学
1641	2022/11/30 18:28:11	微信		黑龙江大学
1642	2022/11/30 18:28:13	微信		浙大城市学院
1643	2022/11/30 18:28:19	微信		黑龙江大学
1644	2022/11/30 18:28:19	微信		黑龙江大学
1645	2022/11/30 18:29:02	微信		黑龙江大学
1646	2022/11/30 18:29:41	微信		黑龙江大学
1647	2022/11/30 18:29:49	微信		黑龙江大学
1648	2022/11/30 18:30:42	微信		杭州师范大学
1649	2022/11/30 18:30:52	微信		杭州师范大学
1650	2022/11/30 18:30:59	微信		杭州师范大学
1651	2022/11/30 18:31:06	微信		浙大城市学院
1652	2022/11/30 18:31:10	微信		杭州师范大学
1653	2022/11/30 18:31:11	微信		杭州师范大学
1654	2022/11/30 18:31:16	微信		黑龙江大学
1655	2022/11/30 18:31:44	微信		浙大城市学院
1656	2022/11/30 18:31:50	微信		哈尔滨理工大学
1657	2022/11/30 18:33:19	微信		哈尔滨理工大学
1658	2022/11/30 18:33:27	微信		黑龙江大学
1659	2022/11/30 18:35:05	微信		浙大城市学院
1660	2022/11/30 18:35:13	微信		黑龙江大学
1661	2022/11/30 18:36:37	微信		杭州师范大学
1662	2022/11/30 18:36:43	微信		杭州师范大学
1663	2022/11/30 18:37:39	微信		杭州师范大学
1664	2022/11/30 18:37:40	微信		浙大城市学院
1665	2022/11/30 18:37:46	微信		杭州师范大学
1666	2022/11/30 18:37:52	微信		浙大城市学院
1667	2022/11/30 18:38:24	微信		浙大城市学院
1668	2022/11/30 18:40:24	微信		深圳大学
1669	2022/11/30 18:40:52	微信		南方科技大学
1670	2022/11/30 18:40:59	微信		深圳大学
1671	2022/11/30 18:41:08	微信		南方科技大学
1672	2022/11/30 18:41:20	微信		浙大城市学院
1673	2022/11/30 18:41:47	微信		深圳大学
1674	2022/11/30 18:41:49	微信		南方科技大学
1675	2022/11/30 18:41:59	微信		杭州师范大学
1676	2022/11/30 18:42:08	微信		浙大城市学院
1677	2022/11/30 18:42:50	微信		浙大城市学院
1678	2022/11/30 18:42:52	微信		深圳大学
1679	2022/11/30 18:42:56	微信		深圳大学
1680	2022/11/30 18:44:32	微信		浙大城市学院
1681	2022/11/30 18:45:08	微信		杭州师范大学
1682	2022/11/30 18:45:14	微信		浙大城市学院
1683	2022/11/30 18:45:52	微信		南方科技大学
1684	2022/11/30 18:46:09	微信		杭州师范大学
1685	2022/11/30 18:47:10	微信		杭州师范大学
1686	2022/11/30 18:47:34	微信		浙大城市学院
1687	2022/11/30 18:47:56	微信		浙大城市学院
1688	2022/11/30 18:48:13	微信		深圳大学
1689	2022/11/30 18:48:15	微信		浙大城市学院
1690	2022/11/30 18:48:21	微信		南方科技大学
1691	2022/11/30 18:48:30	微信		深圳大学
1692	2022/11/30 18:48:47	微信		南方科技大学
1693	2022/11/30 18:48:58	微信		南方科技大学
1694	2022/11/30 18:49:13	微信		深圳大学
1695	2022/11/30 18:49:31	微信		南方科技大学
1696	2022/11/30 18:51:00	微信		南方科技大学
1697	2022/11/30 18:51:17	微信		浙大城市学院
1698	2022/11/30 18:51:26	微信		浙大城市学院
1699	2022/11/30 18:52:19	微信		杭州师范大学
1700	2022/11/30 18:52:42	微信		杭州师范大学
1701	2022/11/30 18:52:50	微信		杭州师范大学
1702	2022/11/30 18:52:54	微信		杭州师范大学
1703	2022/11/30 18:53:12	微信		浙大城市学院
1704	2022/11/30 18:53:24	微信		南方科技大学
1705	2022/11/30 18:53:48	微信		南方科技大学
1706	2022/11/30 18:54:03	微信		浙大城市学院
1707	2022/11/30 18:54:18	微信		深圳大学
1708	2022/11/30 18:54:21	微信		南方科技大学
1709	2022/11/30 18:55:45	微信		深圳大学
1710	2022/11/30 18:56:16	微信		深圳大学
1711	2022/11/30 18:56:37	微信		浙大城市学院
1712	2022/11/30 18:56:49	微信		深圳大学
1713	2022/11/30 18:56:55	微信		南方科技大学
1714	2022/11/30 18:58:26	微信		杭州师范大学
1715	2022/11/30 18:58:55	微信		南方科技大学
1716	2022/11/30 18:59:29	微信		杭州师范大学
1717	2022/11/30 18:59:41	微信		深圳大学
1718	2022/11/30 19:00:00	微信		杭州师范大学
1719	2022/11/30 19:00:02	微信		南方科技大学
1720	2022/11/30 19:00:18	微信		浙大城市学院
1721	2022/11/30 19:00:35	微信		浙大城市学院
1722	2022/11/30 19:00:53	微信		深圳大学
1723	2022/11/30 19:01:14	微信		深圳大学
1724	2022/11/30 19:02:37	微信		深圳大学
1725	2022/11/30 19:03:53	微信		南方科技大学
1726	2022/11/30 19:04:02	微信		深圳大学
1727	2022/11/30 19:04:15	微信		南方科技大学
1728	2022/11/30 19:05:15	微信		深圳大学
1729	2022/11/30 19:05:44	微信		深圳大学
1730	2022/11/30 19:06:32	微信		南方科技大学
1731	2022/11/30 19:07:44	微信		南方科技大学
1732	2022/11/30 19:08:25	微信		南方科技大学
1733	2022/11/30 19:09:23	微信		深圳大学
1734	2022/11/30 19:10:50	微信		南方科技大学
1735	2022/11/30 19:11:06	微信		深圳大学
1736	2022/11/30 19:11:50	微信		南方科技大学
1737	2022/11/30 19:13:12	微信		南方科技大学
1738	2022/11/30 19:13:18	微信		深圳大学
1739	2022/11/30 19:13:19	微信		南方科技大学
1740	2022/11/30 19:14:14	微信		深圳大学
1741	2022/11/30 19:14:45	微信		南方科技大学
1742	2022/11/30 19:17:06	微信		南方科技大学
1743	2022/11/30 19:19:52	微信		深圳大学
1744	2022/11/30 20:52:19	微信		福州理工学院
1745	2022/11/30 20:52:43	微信		福州工商学院
1746	2022/11/30 20:52:46	微信		福州理工学院
1747	2022/11/30 20:52:46	微信		福州工商学院
1748	2022/11/30 20:53:13	微信		福州理工学院
1749	2022/11/30 20:53:27	微信		福州工商学院
1750	2022/11/30 20:53:43	微信		福州工商学院
1751	2022/11/30 20:54:00	微信		福州工商学院
1752	2022/11/30 20:59:04	微信		福州理工学院
1753	2022/11/30 20:59:09	微信		福州工商学院
1754	2022/11/30 20:59:15	微信		福州工商学院
1755	2022/11/30 20:59:26	微信		福州理工学院
1756	2022/11/30 20:59:44	微信		福州工商学院
1757	2022/11/30 21:00:06	微信		福州工商学院
1758	2022/11/30 21:00:08	微信		福州工商学院
1759	2022/11/30 21:00:42	微信		福州理工学院
1760	2022/11/30 21:04:30	微信		福州理工学院
1761	2022/11/30 21:05:25	微信		福州工商学院
1762	2022/11/30 21:05:57	微信		福州理工学院
1763	2022/11/30 21:06:20	微信		福州工商学院
1764	2022/11/30 21:06:20	微信		福州理工学院
1765	2022/11/30 21:06:29	微信		福州理工学院
1766	2022/11/30 21:06:47	微信		福州理工学院
1767	2022/11/30 21:06:57	微信		福州工商学院
1768	2022/11/30 21:10:00	微信		福州工商学院
1769	2022/11/30 21:12:22	微信		福州理工学院
1770	2022/11/30 21:12:48	微信		福州理工学院
1771	2022/11/30 21:12:56	微信		福州工商学院
1772	2022/11/30 21:13:05	微信		福州理工学院
1773	2022/11/30 21:13:34	微信		福州工商学院
1774	2022/11/30 21:13:47	微信		福州工商学院
1775	2022/11/30 21:14:22	微信		福州理工学院
1776	2022/11/30 21:15:02	微信		福州理工学院
1777	2022/11/30 21:17:44	微信		福州理工学院
1778	2022/11/30 21:18:09	微信		福州理工学院
1779	2022/11/30 21:19:57	微信		福州理工学院
1780	2022/11/30 21:20:04	微信		福州理工学院
1781	2022/11/30 21:20:25	微信		福州理工学院
1782	2022/11/30 21:20:48	微信		福州理工学院
1783	2022/11/30 21:20:57	微信		福州理工学院
1784	2022/11/30 21:22:00	微信		福州工商学院
1785	2022/11/30 21:22:59	微信		福州工商学院
1786	2022/11/30 21:23:24	微信		福州工商学院
1787	2022/11/30 21:25:13	微信		福州工商学院
1788	2022/11/30 21:25:31	微信		福州工商学院
1789	2022/11/30 21:25:49	微信		福州工商学院
1790	2022/11/30 21:26:18	微信		福州理工学院
1791	2022/11/30 21:27:25	微信		福州工商学院
1792	2022/11/30 21:28:06	微信		福州理工学院
1793	2022/11/30 21:29:09	微信		福州工商学院
1794	2022/11/30 21:37:01	微信		东南大学
1795	2022/11/30 21:37:04	微信		河海大学
1796	2022/11/30 21:37:32	微信		东南大学
1797	2022/11/30 21:37:34	微信		河海大学
1798	2022/11/30 21:37:37	微信		河海大学
1799	2022/11/30 21:37:43	微信		河海大学
1800	2022/11/30 21:41:48	微信		东南大学
1801	2022/11/30 21:42:24	微信		东南大学
1802	2022/11/30 21:42:31	微信		东南大学
1803	2022/11/30 21:43:29	微信		河海大学
1804	2022/11/30 21:43:39	微信		东南大学
1805	2022/11/30 21:44:11	微信		河海大学
1806	2022/11/30 21:44:11	微信		东南大学
1807	2022/11/30 21:45:08	微信		河海大学
1808	2022/11/30 21:47:24	微信		东南大学
1809	2022/11/30 21:47:42	微信		东南大学
1810	2022/11/30 21:47:53	微信		河海大学
1811	2022/11/30 21:48:32	微信		东南大学
1812	2022/11/30 21:49:53	微信		河海大学
1813	2022/11/30 21:50:07	微信		东南大学
1814	2022/11/30 21:51:22	微信		东南大学
1815	2022/11/30 21:52:18	微信		东南大学
1816	2022/11/30 21:52:49	微信		河海大学
1817	2022/11/30 21:53:05	微信		河海大学
1818	2022/11/30 21:54:16	微信		河海大学
1819	2022/11/30 21:54:57	微信		河海大学
1820	2022/11/30 21:55:17	微信		东南大学
1821	2022/11/30 21:56:37	微信		河海大学
1822	2022/11/30 21:59:22	微信		河海大学
1823	2022/11/30 21:59:43	微信		东南大学
1824	2022/11/30 22:00:43	微信		河海大学
1825	2022/11/30 22:00:48	微信		河海大学
1826	2022/11/30 22:00:55	微信		东南大学
1827	2022/11/30 22:00:59	微信		东南大学
1828	2022/11/30 22:02:18	微信		东南大学
1829	2022/11/30 22:02:23	微信		东南大学
1830	2022/11/30 22:05:04	微信		东南大学
1831	2022/11/30 22:05:22	微信		河海大学
1832	2022/11/30 22:07:14	微信		东南大学
1833	2022/11/30 22:07:26	微信		东南大学
1834	2022/11/30 22:07:50	微信		东南大学
1835	2022/11/30 22:08:08	微信		河海大学
1836	2022/11/30 22:08:15	微信		河海大学
1837	2022/11/30 22:08:24	微信		东南大学
1838	2022/11/30 22:10:18	微信		河海大学
1839	2022/11/30 22:10:52	微信		东南大学
1840	2022/11/30 22:12:54	微信		东南大学
1841	2022/11/30 22:14:21	微信		河海大学
1842	2022/11/30 22:16:18	微信		东南大学
1843	2022/11/30 22:16:40	微信		河海大学
1844	2022/12/1 14:40:58	微信		昆明理工大学
1845	2022/12/1 14:41:04	微信		昆明学院
1846	2022/12/1 14:41:13	微信		昆明学院
1847	2022/12/1 14:41:18	微信		昆明理工大学
1848	2022/12/1 14:41:18	微信		昆明理工大学
1849	2022/12/1 14:41:38	微信		昆明学院
1850	2022/12/1 14:45:37	微信		昆明学院
1851	2022/12/1 14:45:56	微信		昆明学院
1852	2022/12/1 14:45:57	微信		昆明学院
1853	2022/12/1 14:46:13	微信		昆明学院
1854	2022/12/1 14:47:37	微信		昆明理工大学
1855	2022/12/1 14:48:17	微信		昆明学院
1856	2022/12/1 14:50:34	微信		昆明理工大学
1857	2022/12/1 14:50:36	微信		宁夏大学新华学院
1858	2022/12/1 14:50:43	微信		昆明学院
1859	2022/12/1 14:50:56	微信		昆明理工大学
1860	2022/12/1 14:50:58	微信		昆明理工大学
1861	2022/12/1 14:51:10	微信		银川能源学院
1862	2022/12/1 14:51:22	微信		宁夏大学新华学院
1863	2022/12/1 14:51:29	微信		银川能源学院
1864	2022/12/1 14:51:46	微信		银川能源学院
1865	2022/12/1 14:51:53	微信		宁夏大学新华学院
1866	2022/12/1 14:52:40	微信		宁夏大学新华学院
1867	2022/12/1 14:53:30	微信		昆明理工大学
1868	2022/12/1 14:54:11	微信		银川能源学院
1869	2022/12/1 14:54:48	微信		昆明理工大学
1870	2022/12/1 14:55:16	微信		昆明理工大学
1871	2022/12/1 14:55:35	微信		昆明理工大学
1872	2022/12/1 14:56:26	微信		银川能源学院
1873	2022/12/1 14:56:34	微信		昆明学院
1874	2022/12/1 14:57:43	微信		昆明理工大学
1875	2022/12/1 14:57:53	微信		宁夏大学新华学院
1876	2022/12/1 14:58:07	微信		昆明理工大学
1877	2022/12/1 14:59:06	微信		银川能源学院
1878	2022/12/1 14:59:06	微信		银川能源学院
1879	2022/12/1 14:59:30	微信		昆明理工大学
1880	2022/12/1 14:59:43	微信		宁夏大学新华学院
1881	2022/12/1 14:59:45	微信		银川能源学院
1882	2022/12/1 14:59:49	微信		合肥城市学院
1883	2022/12/1 15:00:02	微信		宁夏大学新华学院
1884	2022/12/1 15:00:06	微信		安徽信息工程学院
1885	2022/12/1 15:00:09	微信		银川能源学院
1886	2022/12/1 15:00:20	微信		安徽信息工程学院
1887	2022/12/1 15:00:23	微信		昆明理工大学
1888	2022/12/1 15:00:28	微信		合肥城市学院
1889	2022/12/1 15:00:29	微信		安徽信息工程学院
1890	2022/12/1 15:00:40	微信		昆明学院
1891	2022/12/1 15:00:49	微信		合肥城市学院
1892	2022/12/1 15:00:54	微信		安徽信息工程学院
1893	2022/12/1 15:00:55	微信		安徽信息工程学院
1894	2022/12/1 15:01:30	微信		昆明理工大学
1895	2022/12/1 15:02:16	微信		宁夏大学新华学院
1896	2022/12/1 15:03:38	微信		银川能源学院
1897	2022/12/1 15:04:05	微信		昆明学院
1898	2022/12/1 15:04:16	微信		昆明理工大学
1899	2022/12/1 15:04:20	微信		昆明理工大学
1900	2022/12/1 15:04:54	微信		宁夏大学新华学院
1901	2022/12/1 15:04:57	微信		昆明理工大学
1902	2022/12/1 15:05:19	微信		昆明理工大学
1903	2022/12/1 15:06:03	微信		合肥城市学院
1904	2022/12/1 15:06:20	微信		昆明理工大学
1905	2022/12/1 15:06:22	微信		银川能源学院
1906	2022/12/1 15:06:27	微信		安徽信息工程学院
1907	2022/12/1 15:06:31	微信		银川能源学院
1908	2022/12/1 15:07:15	微信		宁夏大学新华学院
1909	2022/12/1 15:07:18	微信		合肥城市学院
1910	2022/12/1 15:07:30	微信		宁夏大学新华学院
1911	2022/12/1 15:07:41	微信		安徽信息工程学院
1912	2022/12/1 15:07:46	微信		宁夏大学新华学院
1913	2022/12/1 15:08:06	微信		合肥城市学院
1914	2022/12/1 15:08:09	微信		安徽信息工程学院
1915	2022/12/1 15:08:12	微信		银川能源学院
1916	2022/12/1 15:08:31	微信		安徽信息工程学院
1917	2022/12/1 15:08:36	微信		安徽信息工程学院
1918	2022/12/1 15:08:51	微信		新疆农业大学
1919	2022/12/1 15:09:03	微信		昆明理工大学
1921	2022/12/1 15:09:03	微信		昆明理工大学
1920	2022/12/1 15:09:03	微信		新疆医科大学
1922	2022/12/1 15:09:12	微信		新疆医科大学
1923	2022/12/1 15:09:33	微信		银川能源学院
1924	2022/12/1 15:09:36	微信		新疆医科大学
1925	2022/12/1 15:09:38	微信		新疆医科大学
1926	2022/12/1 15:09:57	微信		新疆医科大学
1927	2022/12/1 15:10:12	微信		新疆农业大学
1928	2022/12/1 15:10:51	微信		昆明理工大学
1929	2022/12/1 15:10:58	微信		昆明学院
1930	2022/12/1 15:11:34	微信		新疆医科大学
1931	2022/12/1 15:11:58	微信		昆明学院
1932	2022/12/1 15:11:59	微信		宁夏大学新华学院
1933	2022/12/1 15:12:04	微信		昆明学院
1934	2022/12/1 15:12:23	微信		安徽信息工程学院
1935	2022/12/1 15:12:46	微信		合肥城市学院
1936	2022/12/1 15:13:39	微信		宁夏大学新华学院
1937	2022/12/1 15:13:48	微信		昆明学院
1938	2022/12/1 15:14:00	微信		宁夏大学新华学院
1939	2022/12/1 15:14:01	微信		安徽信息工程学院
1940	2022/12/1 15:14:05	微信		合肥城市学院
1941	2022/12/1 15:14:07	微信		宁夏大学新华学院
1942	2022/12/1 15:14:09	微信		银川能源学院
1943	2022/12/1 15:14:40	微信		合肥城市学院
1944	2022/12/1 15:14:52	微信		银川能源学院
1945	2022/12/1 15:15:01	微信		宁夏大学新华学院
1946	2022/12/1 15:15:18	微信		安徽信息工程学院
1947	2022/12/1 15:15:35	微信		昆明理工大学
1948	2022/12/1 15:15:42	微信		新疆医科大学
1949	2022/12/1 15:15:54	微信		昆明学院
1950	2022/12/1 15:15:56	微信		新疆医科大学
1951	2022/12/1 15:16:05	微信		合肥城市学院
1952	2022/12/1 15:16:11	微信		新疆农业大学
1953	2022/12/1 15:16:19	微信		新疆农业大学
1954	2022/12/1 15:16:32	微信		新疆农业大学
1955	2022/12/1 15:16:33	微信		新疆农业大学
1956	2022/12/1 15:16:36	微信		合肥城市学院
1957	2022/12/1 15:16:42	微信		银川能源学院
1958	2022/12/1 15:16:49	微信		银川能源学院
1959	2022/12/1 15:16:51	微信		昆明学院
1960	2022/12/1 15:16:59	微信		新疆农业大学
1961	2022/12/1 15:17:21	微信		新疆农业大学
1962	2022/12/1 15:17:46	微信		宁夏大学新华学院
1963	2022/12/1 15:18:15	微信		昆明学院
1964	2022/12/1 15:18:33	微信		合肥城市学院
1965	2022/12/1 15:19:02	微信		安徽信息工程学院
1966	2022/12/1 15:19:20	微信		宁夏大学新华学院
1967	2022/12/1 15:19:37	微信		昆明理工大学
1968	2022/12/1 15:19:57	微信		银川能源学院
1969	2022/12/1 15:20:02	微信		华东交通大学
1970	2022/12/1 15:20:04	微信		昆明学院
1971	2022/12/1 15:20:07	微信		华东交通大学
1972	2022/12/1 15:20:09	微信		南昌大学
1973	2022/12/1 15:20:11	微信		安徽信息工程学院
1974	2022/12/1 15:20:13	微信		华东交通大学
1975	2022/12/1 15:20:15	微信		安徽信息工程学院
1976	2022/12/1 15:20:16	微信		南昌大学
1977	2022/12/1 15:20:18	微信		华东交通大学
1978	2022/12/1 15:20:25	微信		昆明理工大学
1979	2022/12/1 15:20:48	微信		合肥城市学院
1980	2022/12/1 15:20:50	微信		华东交通大学
1981	2022/12/1 15:20:56	微信		昆明理工大学
1982	2022/12/1 15:20:56	微信		南昌大学
1983	2022/12/1 15:21:14	微信		新疆医科大学
1984	2022/12/1 15:21:18	微信		新疆医科大学
1985	2022/12/1 15:21:21	微信		新疆医科大学
1986	2022/12/1 15:21:25	微信		银川能源学院
1987	2022/12/1 15:21:32	微信		宁夏大学新华学院
1988	2022/12/1 15:21:39	微信		昆明学院
1989	2022/12/1 15:21:53	微信		新疆农业大学
1990	2022/12/1 15:22:07	微信		宁夏大学新华学院
1991	2022/12/1 15:22:10	微信		宁夏大学新华学院
1992	2022/12/1 15:22:19	微信		合肥城市学院
1993	2022/12/1 15:22:31	微信		宁夏大学新华学院
1994	2022/12/1 15:22:42	微信		合肥城市学院
1995	2022/12/1 15:23:19	微信		安徽信息工程学院
1996	2022/12/1 15:23:34	微信		银川能源学院
1997	2022/12/1 15:23:38	微信		新疆医科大学
1998	2022/12/1 15:23:43	微信		昆明学院
1999	2022/12/1 15:24:02	微信		新疆农业大学
2000	2022/12/1 15:24:02	微信		新疆医科大学
2001	2022/12/1 15:24:29	微信		合肥城市学院
2002	2022/12/1 15:24:44	微信		新疆医科大学
2003	2022/12/1 15:24:57	微信		宁夏大学新华学院
2004	2022/12/1 15:24:59	微信		合肥城市学院
2005	2022/12/1 15:25:22	微信		南昌大学
2006	2022/12/1 15:25:32	微信		南昌大学
2007	2022/12/1 15:25:49	微信		华东交通大学
2008	2022/12/1 15:25:53	微信		宁夏大学新华学院
2009	2022/12/1 15:26:26	微信		新疆医科大学
2010	2022/12/1 15:26:49	微信		新疆医科大学
2011	2022/12/1 15:27:11	微信		新疆医科大学
2012	2022/12/1 15:27:11	微信		华东交通大学
2013	2022/12/1 15:27:11	微信		南昌大学
2014	2022/12/1 15:27:12	微信		宁夏大学新华学院
2015	2022/12/1 15:27:13	微信		新疆农业大学
2016	2022/12/1 15:27:18	微信		宁夏大学新华学院
2017	2022/12/1 15:27:35	微信		南昌大学
2018	2022/12/1 15:27:56	微信		合肥城市学院
2019	2022/12/1 15:27:57	微信		华东交通大学
2020	2022/12/1 15:28:00	微信		银川能源学院
2021	2022/12/1 15:28:15	微信		南昌大学
2022	2022/12/1 15:28:34	微信		安徽信息工程学院
2023	2022/12/1 15:28:35	微信		合肥城市学院
2024	2022/12/1 15:28:51	微信		合肥城市学院
2025	2022/12/1 15:29:20	微信		新疆农业大学
2026	2022/12/1 15:29:33	微信		合肥城市学院
2027	2022/12/1 15:29:41	微信		银川能源学院
2028	2022/12/1 15:29:41	微信		银川能源学院
2029	2022/12/1 15:29:46	微信		安徽信息工程学院
2030	2022/12/1 15:29:49	微信		新疆农业大学
2031	2022/12/1 15:30:27	微信		安徽信息工程学院
2032	2022/12/1 15:30:35	微信		华东交通大学
2033	2022/12/1 15:30:55	微信		安徽信息工程学院
2034	2022/12/1 15:31:20	微信		华东交通大学
2035	2022/12/1 15:31:25	微信		华东交通大学
2036	2022/12/1 15:31:52	微信		新疆医科大学
2037	2022/12/1 15:32:14	微信		新疆医科大学
2038	2022/12/1 15:32:15	微信		南昌大学
2039	2022/12/1 15:32:36	微信		新疆医科大学
2040	2022/12/1 15:32:40	微信		新疆医科大学
2041	2022/12/1 15:32:47	微信		华东交通大学
2042	2022/12/1 15:32:52	微信		南昌大学
2043	2022/12/1 15:33:31	微信		华东交通大学
2044	2022/12/1 15:33:40	微信		新疆农业大学
2045	2022/12/1 15:35:05	微信		新疆医科大学
2046	2022/12/1 15:35:10	微信		华东交通大学
2047	2022/12/1 15:35:28	微信		新疆农业大学
2048	2022/12/1 15:35:54	微信		新疆农业大学
2049	2022/12/1 15:36:02	微信		合肥城市学院
2050	2022/12/1 15:36:23	微信		安徽信息工程学院
2051	2022/12/1 15:36:23	微信		合肥城市学院
2052	2022/12/1 15:36:29	微信		安徽信息工程学院
2053	2022/12/1 15:36:47	微信		合肥城市学院
2054	2022/12/1 15:36:54	微信		南昌大学
2055	2022/12/1 15:36:55	微信		华东交通大学
2056	2022/12/1 15:37:15	微信		安徽信息工程学院
2057	2022/12/1 15:37:19	微信		中南大学
2058	2022/12/1 15:37:26	微信		安徽信息工程学院
2059	2022/12/1 15:37:26	微信		新疆农业大学
2060	2022/12/1 15:37:26	微信		中国人民解放军国防科技大学
2061	2022/12/1 15:37:28	微信		华东交通大学
2062	2022/12/1 15:37:41	微信		新疆医科大学
2063	2022/12/1 15:37:46	微信		中南大学
2064	2022/12/1 15:38:02	微信		南昌大学
2065	2022/12/1 15:38:06	微信		中国人民解放军国防科技大学
2066	2022/12/1 15:38:13	微信		新疆农业大学
2067	2022/12/1 15:38:18	微信		华东交通大学
2068	2022/12/1 15:38:22	微信		中南大学
2069	2022/12/1 15:38:28	微信		合肥城市学院
2070	2022/12/1 15:38:29	微信		中国人民解放军国防科技大学
2071	2022/12/1 15:38:33	微信		南昌大学
2072	2022/12/1 15:38:49	微信		华东交通大学
2073	2022/12/1 15:39:36	微信		新疆医科大学
2074	2022/12/1 15:40:09	微信		新疆医科大学
2075	2022/12/1 15:40:38	微信		南昌大学
2076	2022/12/1 15:42:00	微信		新疆农业大学
2077	2022/12/1 15:42:24	微信		南昌大学
2078	2022/12/1 15:42:30	微信		新疆医科大学
2079	2022/12/1 15:42:43	微信		新疆医科大学
2080	2022/12/1 15:42:56	微信		新疆农业大学
2081	2022/12/1 15:43:10	微信		中南大学
2082	2022/12/1 15:43:11	微信		中国人民解放军国防科技大学
2083	2022/12/1 15:43:15	微信		新疆医科大学
2084	2022/12/1 15:43:35	微信		中南大学
2085	2022/12/1 15:43:59	微信		南昌大学
2086	2022/12/1 15:44:04	微信		中南大学
2087	2022/12/1 15:44:06	微信		华东交通大学
2088	2022/12/1 15:44:08	微信		南昌大学
2089	2022/12/1 15:45:12	微信		西北民族大学
2090	2022/12/1 15:45:31	微信		西北民族大学
2091	2022/12/1 15:45:34	微信		中国人民解放军国防科技大学
2092	2022/12/1 15:45:43	微信		南昌大学
2093	2022/12/1 15:45:46	微信		新疆农业大学
2094	2022/12/1 15:45:46	微信		兰州大学
2095	2022/12/1 15:45:53	微信		兰州大学
2096	2022/12/1 15:45:58	微信		中南大学
2097	2022/12/1 15:46:01	微信		兰州大学
2098	2022/12/1 15:46:08	微信		南昌大学
2099	2022/12/1 15:46:14	微信		华东交通大学
2100	2022/12/1 15:46:32	微信		兰州大学
2101	2022/12/1 15:46:32	微信		西北民族大学
2102	2022/12/1 15:46:38	微信		新疆农业大学
2103	2022/12/1 15:46:41	微信		兰州大学
2104	2022/12/1 15:46:49	微信		华东交通大学
2105	2022/12/1 15:48:47	微信		中国人民解放军国防科技大学
2106	2022/12/1 15:49:17	微信		南昌大学
2107	2022/12/1 15:49:29	微信		南昌大学
2108	2022/12/1 15:49:33	微信		中南大学
2109	2022/12/1 15:49:54	微信		中国人民解放军国防科技大学
2110	2022/12/1 15:50:05	微信		中南大学
2111	2022/12/1 15:51:12	微信		南昌大学
2112	2022/12/1 15:51:21	微信		南昌大学
2113	2022/12/1 15:51:25	微信		兰州大学
2114	2022/12/1 15:51:42	微信		南昌大学
2115	2022/12/1 15:51:50	微信		兰州大学
2116	2022/12/1 15:51:53	微信		南昌大学
2117	2022/12/1 15:52:01	微信		兰州大学
2118	2022/12/1 15:52:13	微信		西北民族大学
2119	2022/12/1 15:52:15	微信		南昌大学
2120	2022/12/1 15:52:35	微信		西北民族大学
2121	2022/12/1 15:52:45	微信		兰州大学
2122	2022/12/1 15:52:47	微信		中国人民解放军国防科技大学
2123	2022/12/1 15:53:02	微信		中南大学
2124	2022/12/1 15:53:33	微信		兰州大学
2125	2022/12/1 15:54:12	微信		西北民族大学
2126	2022/12/1 15:54:22	微信		中国人民解放军国防科技大学
2127	2022/12/1 15:54:24	微信		南昌大学
2128	2022/12/1 15:54:59	微信		南昌大学
2129	2022/12/1 15:55:24	微信		中国人民解放军国防科技大学
2130	2022/12/1 15:55:38	微信		中南大学
2131	2022/12/1 15:55:53	微信		中南大学
2132	2022/12/1 15:56:25	微信		南昌大学
2133	2022/12/1 15:58:30	微信		兰州大学
2134	2022/12/1 15:58:32	微信		河南大学
2135	2022/12/1 15:58:34	微信		河南大学
2136	2022/12/1 15:58:38	微信		中国人民解放军国防科技大学
2137	2022/12/1 15:58:39	微信		西北民族大学
2138	2022/12/1 15:58:43	微信		兰州大学
2139	2022/12/1 15:58:55	微信		中南大学
2140	2022/12/1 15:59:01	微信		郑州工商学院
2141	2022/12/1 15:59:03	微信		河南大学
2142	2022/12/1 15:59:21	微信		兰州大学
2143	2022/12/1 15:59:25	微信		西北民族大学
2144	2022/12/1 15:59:26	微信		兰州大学
2145	2022/12/1 15:59:32	微信		兰州大学
2146	2022/12/1 15:59:35	微信		河南大学
2147	2022/12/1 16:00:04	微信		兰州大学
2148	2022/12/1 16:00:17	微信		中国人民解放军国防科技大学
2149	2022/12/1 16:00:27	微信		河南大学
2150	2022/12/1 16:00:30	微信		郑州工商学院
2151	2022/12/1 16:00:34	微信		河南大学
2152	2022/12/1 16:02:29	微信		中国人民解放军国防科技大学
2153	2022/12/1 16:03:08	微信		中国人民解放军国防科技大学
2154	2022/12/1 16:03:19	微信		中国人民解放军国防科技大学
2155	2022/12/1 16:03:51	微信		西北民族大学
2156	2022/12/1 16:04:20	微信		河南大学
2157	2022/12/1 16:04:39	微信		中国人民解放军国防科技大学
2158	2022/12/1 16:04:52	微信		中南大学
2159	2022/12/1 16:05:15	微信		兰州大学
2160	2022/12/1 16:05:19	微信		西北民族大学
2161	2022/12/1 16:05:21	微信		西北民族大学
2162	2022/12/1 16:05:51	微信		中南大学
2163	2022/12/1 16:06:07	微信		河南大学
2164	2022/12/1 16:06:10	微信		河南大学
2165	2022/12/1 16:06:19	微信		兰州大学
2166	2022/12/1 16:06:21	微信		河南大学
2167	2022/12/1 16:06:35	微信		河南大学
2168	2022/12/1 16:06:41	微信		西北民族大学
2169	2022/12/1 16:06:58	微信		郑州工商学院
2170	2022/12/1 16:07:24	微信		西北民族大学
2171	2022/12/1 16:07:35	微信		兰州大学
2172	2022/12/1 16:07:52	微信		河南大学
2173	2022/12/1 16:08:01	微信		中国人民解放军国防科技大学
2174	2022/12/1 16:08:55	微信		兰州大学
2175	2022/12/1 16:08:56	微信		河南大学
2176	2022/12/1 16:10:00	微信		河南大学
2177	2022/12/1 16:10:25	微信		中国人民解放军国防科技大学
2178	2022/12/1 16:10:25	微信		中国人民解放军国防科技大学
2179	2022/12/1 16:10:32	微信		兰州大学
2180	2022/12/1 16:10:43	微信		西北民族大学
2181	2022/12/1 16:10:44	微信		西北民族大学
2182	2022/12/1 16:11:28	微信		中国人民解放军国防科技大学
2183	2022/12/1 16:11:48	微信		中南大学
2184	2022/12/1 16:11:48	微信		中南大学
2185	2022/12/1 16:11:57	微信		河南大学
2186	2022/12/1 16:12:02	微信		河南大学
2187	2022/12/1 16:12:38	微信		西北民族大学
2188	2022/12/1 16:13:03	微信		西北民族大学
2189	2022/12/1 16:14:01	微信		河南大学
2190	2022/12/1 16:14:01	微信		西北民族大学
2191	2022/12/1 16:14:04	微信		中南大学
2192	2022/12/1 16:14:09	微信		西北民族大学
2193	2022/12/1 16:14:19	微信		郑州工商学院
2194	2022/12/1 16:14:30	微信		河南大学
2195	2022/12/1 16:14:44	微信		兰州大学
2196	2022/12/1 16:15:40	微信		河南大学
2197	2022/12/1 16:15:43	微信		西北民族大学
2198	2022/12/1 16:15:53	微信		河南大学
2199	2022/12/1 16:16:00	微信		中国人民解放军国防科技大学
2200	2022/12/1 16:16:00	微信		西北民族大学
2201	2022/12/1 16:16:13	微信		西北民族大学
2202	2022/12/1 16:16:51	微信		郑州工商学院
2203	2022/12/1 16:17:38	微信		河南大学
2204	2022/12/1 16:18:03	微信		郑州工商学院
2205	2022/12/1 16:18:04	微信		西北民族大学
2206	2022/12/1 16:18:20	微信		西北民族大学
2207	2022/12/1 16:18:24	微信		中南大学
2208	2022/12/1 16:18:48	微信		中南大学
2209	2022/12/1 16:19:07	微信		西北民族大学
2210	2022/12/1 16:19:08	微信		海南政法职业学院
2211	2022/12/1 16:19:09	微信		中国人民解放军国防科技大学
2212	2022/12/1 16:19:12	微信		海南职业技术学院
2213	2022/12/1 16:19:24	微信		中国人民解放军国防科技大学
2214	2022/12/1 16:19:43	微信		海南职业技术学院
2215	2022/12/1 16:19:53	微信		河南大学
2216	2022/12/1 16:19:55	微信		海南政法职业学院
2217	2022/12/1 16:19:58	微信		郑州工商学院
2218	2022/12/1 16:20:01	微信		中南大学
2219	2022/12/1 16:20:05	微信		海南职业技术学院
2220	2022/12/1 16:20:06	微信		海南职业技术学院
2221	2022/12/1 16:20:14	微信		海南政法职业学院
2222	2022/12/1 16:20:16	微信		河南大学
2223	2022/12/1 16:20:19	微信		西北民族大学
2224	2022/12/1 16:20:24	微信		海南政法职业学院
2225	2022/12/1 16:21:24	微信		河南大学
2226	2022/12/1 16:21:46	微信		中国人民解放军国防科技大学
2227	2022/12/1 16:22:48	微信		河南大学
2228	2022/12/1 16:23:59	微信		河南大学
2229	2022/12/1 16:24:05	微信		中国人民解放军国防科技大学
2230	2022/12/1 16:24:33	微信		河南大学
2231	2022/12/1 16:24:54	微信		海南政法职业学院
2232	2022/12/1 16:24:55	微信		海南政法职业学院
2233	2022/12/1 16:25:26	微信		海南职业技术学院
2234	2022/12/1 16:25:34	微信		河南大学
2235	2022/12/1 16:25:38	微信		中南大学
2236	2022/12/1 16:25:40	微信		河南大学
2237	2022/12/1 16:25:45	微信		中南大学
2238	2022/12/1 16:25:55	微信		河南大学
2239	2022/12/1 16:26:01	微信		河南大学
2240	2022/12/1 16:26:26	微信		中国人民解放军国防科技大学
2241	2022/12/1 16:26:36	微信		海南政法职业学院
2242	2022/12/1 16:26:56	微信		中南大学
2243	2022/12/1 16:26:56	微信		海南职业技术学院
2244	2022/12/1 16:26:57	微信		郑州工商学院
2245	2022/12/1 16:26:57	微信		海南政法职业学院
2246	2022/12/1 16:26:59	微信		海南政法职业学院
2247	2022/12/1 16:27:12	微信		西藏警官高等专科学校
2248	2022/12/1 16:27:24	微信		西藏警官高等专科学校
2249	2022/12/1 16:27:24	微信		西藏职业技术学院
2250	2022/12/1 16:27:44	微信		西藏职业技术学院
2251	2022/12/1 16:27:54	微信		海南职业技术学院
2252	2022/12/1 16:27:58	微信		西藏职业技术学院
2253	2022/12/1 16:28:25	微信		西藏职业技术学院
2254	2022/12/1 16:28:57	微信		西藏职业技术学院
2255	2022/12/1 16:29:07	微信		西藏职业技术学院
2256	2022/12/1 16:30:07	微信		海南职业技术学院
2257	2022/12/1 16:30:10	微信		海南政法职业学院
2258	2022/12/1 16:30:37	微信		郑州工商学院
2259	2022/12/1 16:30:47	微信		海南政法职业学院
2260	2022/12/1 16:31:18	微信		郑州工商学院
2261	2022/12/1 16:31:22	微信		郑州工商学院
2262	2022/12/1 16:31:29	微信		河南大学
2263	2022/12/1 16:31:46	微信		郑州工商学院
2264	2022/12/1 16:31:48	微信		河南大学
2265	2022/12/1 16:31:48	微信		河南大学
2266	2022/12/1 16:31:55	微信		海南职业技术学院
2267	2022/12/1 16:32:21	微信		海南政法职业学院
2268	2022/12/1 16:32:26	微信		海南职业技术学院
2269	2022/12/1 16:32:34	微信		海南政法职业学院
2270	2022/12/1 16:32:39	微信		河南大学
2271	2022/12/1 16:33:11	微信		西藏职业技术学院
2272	2022/12/1 16:34:42	微信		西藏职业技术学院
2273	2022/12/1 16:35:00	微信		西藏职业技术学院
2274	2022/12/1 16:35:05	微信		西藏警官高等专科学校
2275	2022/12/1 16:35:09	微信		海南政法职业学院
2276	2022/12/1 16:35:10	微信		西藏职业技术学院
2277	2022/12/1 16:35:54	微信		西藏职业技术学院
2278	2022/12/1 16:35:54	微信		海南职业技术学院
2279	2022/12/1 16:35:59	微信		海南政法职业学院
2280	2022/12/1 16:36:10	微信		海南职业技术学院
2281	2022/12/1 16:36:13	微信		西藏职业技术学院
2282	2022/12/1 16:36:19	微信		西藏职业技术学院
2283	2022/12/1 16:37:17	微信		贵阳信息科技学院
2284	2022/12/1 16:37:21	微信		贵阳信息科技学院
2285	2022/12/1 16:37:21	微信		郑州工商学院
2286	2022/12/1 16:37:34	微信		贵州城市职业学院
2287	2022/12/1 16:37:37	微信		海南职业技术学院
2288	2022/12/1 16:37:42	微信		海南政法职业学院
2289	2022/12/1 16:37:47	微信		海南政法职业学院
2290	2022/12/1 16:38:08	微信		贵州城市职业学院
2291	2022/12/1 16:38:13	微信		贵州城市职业学院
2292	2022/12/1 16:38:21	微信		海南政法职业学院
2293	2022/12/1 16:38:24	微信		河南大学
2294	2022/12/1 16:38:25	微信		河南大学
2295	2022/12/1 16:38:25	微信		贵阳信息科技学院
2296	2022/12/1 16:38:41	微信		贵阳信息科技学院
2297	2022/12/1 16:38:46	微信		贵州城市职业学院
2298	2022/12/1 16:39:20	微信		西藏警官高等专科学校
2299	2022/12/1 16:42:04	微信		西藏职业技术学院
2300	2022/12/1 16:42:47	微信		西藏职业技术学院
2301	2022/12/1 16:42:49	微信		海南政法职业学院
2302	2022/12/1 16:42:51	微信		西藏职业技术学院
2303	2022/12/1 16:42:58	微信		海南政法职业学院
2304	2022/12/1 16:42:59	微信		海南职业技术学院
2305	2022/12/1 16:43:01	微信		海南职业技术学院
2306	2022/12/1 16:43:03	微信		海南政法职业学院
2307	2022/12/1 16:43:04	微信		海南政法职业学院
2308	2022/12/1 16:43:05	微信		贵阳信息科技学院
2309	2022/12/1 16:43:08	微信		贵州城市职业学院
2310	2022/12/1 16:43:09	微信		西藏职业技术学院
2311	2022/12/1 16:43:12	微信		西藏职业技术学院
2312	2022/12/1 16:43:21	微信		贵州城市职业学院
2313	2022/12/1 16:43:31	微信		海南政法职业学院
2314	2022/12/1 16:43:43	微信		西藏职业技术学院
2315	2022/12/1 16:43:46	微信		海南政法职业学院
2316	2022/12/1 16:44:00	微信		西藏职业技术学院
2317	2022/12/1 16:44:54	微信		贵州城市职业学院
2318	2022/12/1 16:45:10	微信		贵州城市职业学院
2319	2022/12/1 16:45:19	微信		西藏职业技术学院
2320	2022/12/1 16:45:22	微信		贵阳信息科技学院
2321	2022/12/1 16:45:50	微信		贵州城市职业学院
2322	2022/12/1 16:45:56	微信		贵阳信息科技学院
2323	2022/12/1 16:48:09	微信		海南政法职业学院
2324	2022/12/1 16:48:22	微信		西藏警官高等专科学校
2325	2022/12/1 16:48:25	微信		贵州城市职业学院
2326	2022/12/1 16:48:26	微信		贵州城市职业学院
2327	2022/12/1 16:48:37	微信		海南职业技术学院
2328	2022/12/1 16:49:43	微信		海南政法职业学院
2329	2022/12/1 16:49:44	微信		海南职业技术学院
2330	2022/12/1 16:49:45	微信		贵阳信息科技学院
2331	2022/12/1 16:50:04	微信		海南职业技术学院
2332	2022/12/1 16:50:22	微信		贵阳信息科技学院
2333	2022/12/1 16:50:36	微信		海南职业技术学院
2334	2022/12/1 16:50:38	微信		贵州城市职业学院
2335	2022/12/1 16:50:38	微信		西藏职业技术学院
2336	2022/12/1 16:50:50	微信		西藏警官高等专科学校
2337	2022/12/1 16:51:08	微信		西藏职业技术学院
2338	2022/12/1 16:51:08	微信		海南政法职业学院
2339	2022/12/1 16:51:15	微信		西藏警官高等专科学校
2340	2022/12/1 16:51:19	微信		西藏职业技术学院
2341	2022/12/1 16:51:21	微信		西藏职业技术学院
2342	2022/12/1 16:51:24	微信		海南职业技术学院
2343	2022/12/1 16:51:40	微信		西藏警官高等专科学校
2344	2022/12/1 16:52:13	微信		贵阳信息科技学院
2345	2022/12/1 16:52:35	微信		贵阳信息科技学院
2346	2022/12/1 16:52:51	微信		贵阳信息科技学院
2347	2022/12/1 16:53:33	微信		青海卫生职业技术学院
2348	2022/12/1 16:53:36	微信		青海卫生职业技术学院
2349	2022/12/1 16:53:37	微信		青海交通职业技术学院
2350	2022/12/1 16:53:41	微信		青海大学昆仑学院
2351	2022/12/1 16:53:45	微信		青海大学昆仑学院
2352	2022/12/1 16:53:52	微信		贵州城市职业学院
2353	2022/12/1 16:53:57	微信		海南政法职业学院
2354	2022/12/1 16:54:02	微信		贵州城市职业学院
2355	2022/12/1 16:54:16	微信		青海卫生职业技术学院
2356	2022/12/1 16:54:22	微信		海南政法职业学院
2357	2022/12/1 16:54:39	微信		西藏职业技术学院
2358	2022/12/1 16:54:49	微信		贵州城市职业学院
2359	2022/12/1 16:55:23	微信		海南职业技术学院
2360	2022/12/1 16:56:11	微信		贵阳信息科技学院
2361	2022/12/1 16:56:16	微信		贵州城市职业学院
2362	2022/12/1 16:56:57	微信		西藏职业技术学院
2363	2022/12/1 16:58:13	微信		西藏警官高等专科学校
2364	2022/12/1 16:58:14	微信		西藏职业技术学院
2365	2022/12/1 16:58:47	微信		西藏职业技术学院
2366	2022/12/1 16:59:13	微信		西藏职业技术学院
2367	2022/12/1 16:59:14	微信		西藏职业技术学院
2368	2022/12/1 16:59:18	微信		贵州城市职业学院
2369	2022/12/1 16:59:27	微信		西藏职业技术学院
2370	2022/12/1 16:59:30	微信		贵阳信息科技学院
2371	2022/12/1 16:59:53	微信		贵州城市职业学院
2372	2022/12/1 17:00:11	微信		桂林学院
2373	2022/12/1 17:00:26	微信		青海卫生职业技术学院
2374	2022/12/1 17:00:33	微信		贵阳信息科技学院
2375	2022/12/1 17:00:34	微信		贵阳信息科技学院
2376	2022/12/1 17:00:45	微信		青海卫生职业技术学院
2377	2022/12/1 17:00:46	微信		桂林信息科技学院
2378	2022/12/1 17:00:48	微信		贵州城市职业学院
2379	2022/12/1 17:00:53	微信		桂林学院
2380	2022/12/1 17:00:57	微信		桂林学院
2381	2022/12/1 17:00:58	微信		青海卫生职业技术学院
2382	2022/12/1 17:01:01	微信		桂林信息科技学院
2383	2022/12/1 17:01:01	微信		桂林学院
2384	2022/12/1 17:01:03	微信		西藏职业技术学院
2385	2022/12/1 17:01:09	微信		青海交通职业技术学院
2386	2022/12/1 17:01:19	微信		桂林学院
2387	2022/12/1 17:01:31	微信		青海卫生职业技术学院
2388	2022/12/1 17:01:38	微信		桂林信息科技学院
2389	2022/12/1 17:01:57	微信		贵州城市职业学院
2390	2022/12/1 17:01:58	微信		青海大学昆仑学院
2391	2022/12/1 17:02:08	微信		贵阳信息科技学院
2392	2022/12/1 17:02:57	微信		西藏职业技术学院
2393	2022/12/1 17:04:37	微信		贵阳信息科技学院
2394	2022/12/1 17:05:17	微信		贵阳信息科技学院
2395	2022/12/1 17:05:49	微信		西藏职业技术学院
2396	2022/12/1 17:05:54	微信		贵州城市职业学院
2397	2022/12/1 17:06:01	微信		西藏职业技术学院
2398	2022/12/1 17:06:02	微信		桂林学院
2399	2022/12/1 17:06:15	微信		贵阳信息科技学院
2400	2022/12/1 17:06:16	微信		青海卫生职业技术学院
2401	2022/12/1 17:06:19	微信		桂林学院
2402	2022/12/1 17:06:24	微信		西藏警官高等专科学校
2403	2022/12/1 17:06:32	微信		桂林信息科技学院
2404	2022/12/1 17:07:05	微信		西藏警官高等专科学校
2405	2022/12/1 17:07:06	微信		西藏警官高等专科学校
2406	2022/12/1 17:07:19	微信		贵阳信息科技学院
2407	2022/12/1 17:07:20	微信		西藏警官高等专科学校
2408	2022/12/1 17:07:24	微信		西藏警官高等专科学校
2409	2022/12/1 17:07:38	微信		贵阳信息科技学院
2410	2022/12/1 17:07:42	微信		贵阳信息科技学院
2411	2022/12/1 17:07:55	微信		青海交通职业技术学院
2412	2022/12/1 17:07:55	微信		桂林信息科技学院
2413	2022/12/1 17:08:18	微信		桂林学院
2414	2022/12/1 17:08:20	微信		贵阳信息科技学院
2415	2022/12/1 17:08:20	微信		青海交通职业技术学院
2416	2022/12/1 17:08:21	微信		青海大学昆仑学院
2417	2022/12/1 17:08:25	微信		桂林学院
2418	2022/12/1 17:08:30	微信		桂林信息科技学院
2419	2022/12/1 17:08:34	微信		青海大学昆仑学院
2420	2022/12/1 17:08:38	微信		青海卫生职业技术学院
2421	2022/12/1 17:09:45	微信		桂林学院
2422	2022/12/1 17:09:58	微信		贵州城市职业学院
2423	2022/12/1 17:10:26	微信		贵阳信息科技学院
2424	2022/12/1 17:11:28	微信		贵州城市职业学院
2425	2022/12/1 17:11:50	微信		桂林学院
2426	2022/12/1 17:12:00	微信		贵阳信息科技学院
2427	2022/12/1 17:12:10	微信		桂林信息科技学院
2428	2022/12/1 17:12:34	微信		桂林信息科技学院
2429	2022/12/1 17:12:45	微信		贵州城市职业学院
2430	2022/12/1 17:13:11	微信		青海大学昆仑学院
2431	2022/12/1 17:13:49	微信		桂林学院
2432	2022/12/1 17:14:45	微信		青海卫生职业技术学院
2433	2022/12/1 17:15:20	微信		桂林信息科技学院
2434	2022/12/1 17:15:43	微信		桂林学院
2435	2022/12/1 17:15:56	微信		青海大学昆仑学院
2436	2022/12/1 17:16:01	微信		桂林学院
2437	2022/12/1 17:16:07	微信		青海大学昆仑学院
2438	2022/12/1 17:16:08	微信		桂林学院
2439	2022/12/1 17:16:18	微信		青海卫生职业技术学院
2440	2022/12/1 17:17:03	微信		青海交通职业技术学院
2441	2022/12/1 17:17:27	微信		桂林学院
2442	2022/12/1 17:18:14	微信		桂林学院
2443	2022/12/1 17:18:19	微信		桂林学院
2444	2022/12/1 17:18:57	微信		青海卫生职业技术学院
2445	2022/12/1 17:20:41	微信		桂林信息科技学院
2446	2022/12/1 17:21:35	微信		青海大学昆仑学院
2447	2022/12/1 17:21:45	微信		青海交通职业技术学院
2448	2022/12/1 17:21:54	微信		青海卫生职业技术学院
2449	2022/12/1 17:22:16	微信		桂林学院
2450	2022/12/1 17:22:54	微信		桂林学院
2451	2022/12/1 17:23:00	微信		桂林信息科技学院
2452	2022/12/1 17:23:45	微信		桂林信息科技学院
2453	2022/12/1 17:23:51	微信		青海卫生职业技术学院
2454	2022/12/1 17:23:54	微信		青海大学昆仑学院
2455	2022/12/1 17:24:01	微信		桂林学院
2456	2022/12/1 17:24:03	微信		桂林学院
2457	2022/12/1 17:24:13	微信		桂林学院
2458	2022/12/1 17:24:36	微信		青海卫生职业技术学院
2459	2022/12/1 17:26:36	微信		桂林学院
2460	2022/12/1 17:27:07	微信		青海卫生职业技术学院
2461	2022/12/1 17:27:27	微信		青海卫生职业技术学院
2462	2022/12/1 17:27:52	微信		青海卫生职业技术学院
2463	2022/12/1 17:28:09	微信		桂林信息科技学院
2464	2022/12/1 17:28:59	微信		桂林信息科技学院
2465	2022/12/1 17:28:59	微信		桂林信息科技学院
2466	2022/12/1 17:29:43	微信		青海交通职业技术学院
2467	2022/12/1 17:29:47	微信		青海交通职业技术学院
2468	2022/12/1 17:30:32	微信		青海交通职业技术学院
2469	2022/12/1 17:31:09	微信		桂林学院
2470	2022/12/1 17:31:26	微信		桂林学院
2471	2022/12/1 17:31:28	微信		桂林信息科技学院
2472	2022/12/1 17:31:52	微信		桂林学院
2473	2022/12/1 17:32:36	微信		桂林信息科技学院
2474	2022/12/1 17:33:50	微信		桂林学院
2475	2022/12/1 17:34:53	微信		桂林信息科技学院
2476	2022/12/1 17:35:00	微信		青海卫生职业技术学院
2477	2022/12/1 17:35:02	微信		青海交通职业技术学院
2478	2022/12/1 17:35:19	微信		青海卫生职业技术学院
2479	2022/12/1 17:35:26	微信		桂林学院
2480	2022/12/1 17:35:37	微信		青海交通职业技术学院
2481	2022/12/1 17:36:31	微信		青海交通职业技术学院
2482	2022/12/1 17:36:49	微信		桂林学院
2483	2022/12/1 17:37:28	微信		桂林学院
2484	2022/12/1 17:38:13	微信		桂林信息科技学院
2485	2022/12/1 17:38:22	微信		青海卫生职业技术学院
2486	2022/12/1 17:42:07	微信		青海大学昆仑学院
2487	2022/12/1 17:42:13	微信		青海卫生职业技术学院
2488	2022/12/1 17:42:25	微信		青海大学昆仑学院
2489	2022/12/1 17:42:31	微信		青海大学昆仑学院
2490	2022/12/1 17:43:13	微信		青海交通职业技术学院
2491	2022/12/1 17:43:58	微信		青海卫生职业技术学院
2492	2022/12/1 17:47:43	微信		青海卫生职业技术学院
2493	2022/12/1 17:48:10	微信		青海卫生职业技术学院
2494	2022/12/1 17:48:35	微信		青海交通职业技术学院
