# Supplementary material for: Predicting student and instructor e-readiness and promoting e-learning success in online EFL class during the COVID-19 pandemic: A case from China
Source: PLoS One. 2023 May 8;18(5):e0284334. doi: 10.1371/journal.pone.0284334 (PMC10166505; doi:10.1371/journal.pone.0284334)
Supplement: S1 File — (ZIP) [file pone.0284334.s001.zip › Supporting information/σ¡aτöƒΣ╕╗ΦoéΘóÿμò░μì«/Φ»aτ╗åΣ┐íμü»--τ1⁄41⁄428Θóÿτ¡öμíê.xlsx]

## Sheet: Sheet1
序号	提交答卷时间	来源	来源详情	答案文本
25	2022/11/19 11:24:59	手机提交	直接访问	老师授课内容的多样性，形式丰富
26	2022/11/19 11:33:26	手机提交	直接访问	多互动，学生自觉性强
27	2022/11/19 11:41:02	手机提交	直接访问	不知道
29	2022/11/19 11:42:51	手机提交	直接访问	有趣的PPT（吸引眼球），老师与学生有互动（小游戏、小活动），老师讲的内容应紧跟时代，激发学生兴趣
30	2022/11/19 11:44:53	手机提交	直接访问	提供课堂的新颖性，多样性
31	2022/11/19 11:46:27	手机提交	直接访问	更生动的讲解
32	2022/11/19 11:46:32	手机提交	直接访问	加强互动
33	2022/11/19 11:49:21	手机提交	直接访问	无
34	2022/11/19 11:49:54	手机提交	直接访问	提高课堂效率
35	2022/11/19 11:51:20	手机提交	直接访问	讲题
36	2022/11/19 11:55:11	手机提交	直接访问	有趣
37	2022/11/19 11:57:49	手机提交	直接访问	多进行互动
38	2022/11/19 12:01:11	手机提交	直接访问	靠自觉
40	2022/11/19 12:07:50	手机提交	直接访问	不知道
42	2022/11/19 12:17:54	手机提交	直接访问	老师提问
43	2022/11/19 12:18:14	手机提交	直接访问	不提问
44	2022/11/19 12:19:34	手机提交	直接访问	增加互动
45	2022/11/19 12:20:01	手机提交	直接访问	多互动
46	2022/11/19 12:25:24	手机提交	直接访问	课堂互动
47	2022/11/19 12:26:14	链接	直接访问	无
48	2022/11/19 12:29:22	手机提交	直接访问	无
49	2022/11/19 12:40:26	手机提交	直接访问	讲的比课本再深入点
50	2022/11/19 13:08:21	手机提交	直接访问	老师带动课堂气氛
51	2022/11/19 13:08:22	手机提交	直接访问	幽默的话题
53	2022/11/19 13:09:07	链接	直接访问	通过视频观看引导教学内容
54	2022/11/19 13:10:06	手机提交	直接访问	更多互动
55	2022/11/19 13:11:22	手机提交	直接访问	说英语
56	2022/11/19 13:12:34	手机提交	直接访问	跟老师节奏
57	2022/11/19 13:12:56	手机提交	直接访问	6
58	2022/11/19 13:13:01	手机提交	直接访问	团体学习
59	2022/11/19 13:14:48	手机提交	直接访问	不知道
60	2022/11/19 13:16:27	手机提交	直接访问	老师及时回复学生弹幕
61	2022/11/19 13:19:48	手机提交	直接访问	课堂上布置小任务
62	2022/11/19 13:21:28	手机提交	直接访问	有质量的教学内容
64	2022/11/19 13:23:30	手机提交	直接访问	兴趣
68	2022/11/19 13:24:58	手机提交	直接访问	师生互动，英语授课
69	2022/11/19 13:25:20	手机提交	直接访问	老师好
70	2022/11/19 13:25:33	手机提交	直接访问	听得懂并且回答得上问题
73	2022/11/19 13:27:35	手机提交	直接访问	互动多一点
75	2022/11/19 13:29:05	手机提交	直接访问	自制力
76	2022/11/19 13:29:30	手机提交	直接访问	上课互动
77	2022/11/19 13:30:20	手机提交	直接访问	无同学的干扰
78	2022/11/19 13:31:23	手机提交	直接访问	加强与老师的交流
79	2022/11/19 13:31:31	手机提交	直接访问	老师讲课的生动性
81	2022/11/19 13:32:02	链接	直接访问	兴趣，分享欲
83	2022/11/19 13:33:32	手机提交	直接访问	interaction
85	2022/11/19 13:38:36	手机提交	直接访问	听讲
86	2022/11/19 13:39:12	手机提交	直接访问	师生互动
87	2022/11/19 13:39:50	手机提交	直接访问	线下教学
88	2022/11/19 13:40:42	手机提交	直接访问	好好听讲
90	2022/11/19 13:41:27	手机提交	直接访问	积极参与回答问题
92	2022/11/19 13:44:13	链接	直接访问	互动
93	2022/11/19 13:45:14	手机提交	直接访问	无
94	2022/11/19 13:47:20	手机提交	直接访问	和老师更多的互动
96	2022/11/19 13:50:41	手机提交	直接访问	无
97	2022/11/19 13:51:50	微信	愿好事发生[未知]	增加课堂上师生之间的互动交流
98	2022/11/19 13:53:49	手机提交	直接访问	无
100	2022/11/19 13:54:50	手机提交	直接访问	女朋友陪我
101	2022/11/19 13:57:13	微信	不是小张.[未知]	生动形象
105	2022/11/19 14:09:13	微信	Oreo[未知]	无
106	2022/11/19 14:15:11	手机提交	直接访问	多设置课堂问答
107	2022/11/19 14:21:21	手机提交	直接访问	无
108	2022/11/19 14:23:16	微信	Rossiki[未知]	，
109	2022/11/19 14:48:20	手机提交	直接访问	自觉
110	2022/11/19 14:48:36	手机提交	直接访问	课堂更有趣，更吸引人
111	2022/11/19 14:55:55	微信	宇航令狐[未知]	增强课堂娱乐点
112	2022/11/19 14:58:00	手机提交	直接访问	很好
114	2022/11/19 15:07:04	手机提交	直接访问	集中精力
116	2022/11/19 15:20:16	手机提交	直接访问	互动
120	2022/11/19 15:58:26	手机提交	直接访问	在线问答
121	2022/11/19 16:02:33	手机提交	直接访问	开视频
122	2022/11/19 16:04:14	手机提交	直接访问	有趣的知识
124	2022/11/19 16:25:21	手机提交	直接访问	自主学习
125	2022/11/19 16:36:58	手机提交	直接访问	生动有趣的课堂
126	2022/11/19 17:06:48	手机提交	直接访问	有趣的课堂活动
127	2022/11/19 17:20:25	手机提交	直接访问	清晰的讲课
130	2022/11/19 17:40:14	手机提交	直接访问	听英文歌
131	2022/11/19 17:40:16	手机提交	直接访问	认真学习
132	2022/11/19 17:41:04	手机提交	直接访问	讲习题
133	2022/11/19 17:41:31	手机提交	直接访问	。
135	2022/11/19 17:41:38	手机提交	直接访问	.
136	2022/11/19 17:42:30	手机提交	直接访问	英语交流
137	2022/11/19 17:43:02	手机提交	直接访问	课程吸引人
138	2022/11/19 17:45:09	手机提交	直接访问	提前预习
139	2022/11/19 17:45:33	手机提交	直接访问	无
140	2022/11/19 17:46:23	手机提交	直接访问	良好的网络与学习环境
141	2022/11/19 17:46:25	手机提交	直接访问	做题
143	2022/11/19 17:47:56	手机提交	直接访问	开展线下课
144	2022/11/19 17:48:11	手机提交	直接访问	无
145	2022/11/19 17:51:08	手机提交	直接访问	好玩
146	2022/11/19 17:51:47	微信	Sunflower[未知]	讨论
147	2022/11/19 17:58:11	手机提交	直接访问	互动
148	2022/11/19 18:01:12	手机提交	直接访问	更有趣
149	2022/11/19 18:19:38	手机提交	直接访问	老师讲的生动有趣，不死板，能与我们有互动，但也不是很难的题目之类的，简单让我们点评一下对刚刚所讲有哪些意见什么的，作业不要太多
150	2022/11/19 18:19:42	手机提交	直接访问	互动
152	2022/11/19 18:39:04	手机提交	直接访问	有趣的课程和老师
153	2022/11/19 18:44:40	手机提交	直接访问	开视频面对面
154	2022/11/19 18:46:20	手机提交	直接访问	I have no idea.
155	2022/11/19 19:24:36	手机提交	直接访问	有互动
156	2022/11/19 19:53:50	手机提交	直接访问	课程有趣生动
157	2022/11/19 20:16:48	微信	Z[未知]	互动
158	2022/11/19 20:20:01	手机提交	直接访问	无
159	2022/11/19 20:41:53	手机提交	直接访问	寓教于乐
177	2022/11/19 22:12:42	微信	oldSeventeen🎾[未知]	良好的网络环境和师生互动
178	2022/11/19 22:12:57	微信	心想事陈$$_[未知]	学习
187	2022/11/19 22:29:53	微信	白心柚子[未知]	我认为可以更加生动有趣，也可以多带一点汉语教学
193	2022/11/19 22:52:46	微信	故宫博物院院长[未知]	保持一定的师生互动
195	2022/11/19 23:06:29	微信	第七页序[未知]	可以
198	2022/11/20 8:36:51	手机提交	直接访问	加强自我学习意识
200	2022/11/20 8:42:27	手机提交	直接访问	打好基础
202	2022/11/20 9:59:22	手机提交	直接访问	静下心来
204	2022/11/20 10:26:55	手机提交	直接访问	积极与老师互动
205	2022/11/20 10:32:08	手机提交	直接访问	无
208	2022/11/20 10:49:31	手机提交	直接访问	好
212	2022/11/20 15:58:34	手机提交	直接访问	I don't know
213	2022/11/20 16:12:32	手机提交	直接访问	多互动
218	2022/11/20 18:37:50	手机提交	直接访问	i think the students and teacher should have more communication when online lessen .mutual interaction by oral ,not typing
226	2022/11/21 8:05:30	微信	心软的神[未知]	老师多点关注
234	2022/11/21 9:12:20	微信	陈湘琴[未知]	老师多多关注
235	2022/11/21 9:14:12	微信	yuni[未知]	老师指导
239	2022/11/21 9:47:43	手机提交	直接访问	增加同学之间互动
243	2022/11/21 10:07:20	微信	Htrickland[未知]	提前预习
260	2022/11/21 11:07:52	手机提交	直接访问	加平时分
268	2022/11/21 20:41:40	手机提交	直接访问	很好融入
270	2022/11/25 2:25:44	微信		无
271	2022/11/25 2:25:52	微信		无
272	2022/11/25 2:26:06	微信		无
273	2022/11/25 2:26:17	微信		无
274	2022/11/25 2:26:18	微信		无
275	2022/11/25 2:26:37	微信		无
276	2022/11/25 8:40:03	微信		无
277	2022/11/25 8:40:20	微信		无
278	2022/11/25 8:40:40	微信		无
279	2022/11/25 8:40:58	微信		无
280	2022/11/25 8:41:05	微信		无
281	2022/11/25 8:41:12	微信		无
282	2022/11/25 8:44:46	微信		教学的进行要有的放矢
283	2022/11/25 8:44:59	微信		教学方式多样
284	2022/11/25 8:45:42	微信		无
285	2022/11/25 8:47:19	微信		教学方法要针对不同的学生有不同的特点
286	2022/11/25 8:47:20	微信		无
287	2022/11/25 8:47:45	微信		教学方法要新颖
288	2022/11/25 8:49:52	微信		无
289	2022/11/25 8:49:58	微信		无
290	2022/11/25 8:50:27	微信		无
291	2022/11/25 8:52:50	微信		无
292	2022/11/25 8:53:15	微信		教学的时候尽量要有生动有趣课堂内容
293	2022/11/25 8:53:48	微信		教学过程中要注重师生间的互动
294	2022/11/25 8:54:37	微信		无
295	2022/11/25 8:54:38	微信		教学的师资水平要高点
296	2022/11/25 8:54:43	微信		无
297	2022/11/25 8:57:19	微信		无
298	2022/11/25 8:59:22	微信		无
299	2022/11/25 8:59:55	微信		无
300	2022/11/25 9:00:46	微信		无
301	2022/11/25 9:01:15	微信		无
302	2022/11/25 9:01:33	微信		无
303	2022/11/25 9:01:36	微信		无
304	2022/11/25 9:04:24	微信		教学的时间要安排合理
305	2022/11/25 9:04:29	微信		无
306	2022/11/25 9:05:20	微信		无
307	2022/11/25 9:07:26	微信		无
308	2022/11/25 9:08:28	微信		无
309	2022/11/25 9:08:38	微信		无
310	2022/11/25 9:09:03	微信		无
311	2022/11/25 9:09:24	微信		无
312	2022/11/25 9:09:54	微信		无
313	2022/11/25 9:13:33	微信		无
314	2022/11/25 9:13:40	微信		无
315	2022/11/25 9:14:01	微信		无
316	2022/11/25 9:14:52	微信		老师要教学高超
317	2022/11/25 9:18:20	微信		无
318	2022/11/25 9:18:24	微信		无
319	2022/11/25 9:18:36	微信		无
320	2022/11/25 9:21:20	微信		无
321	2022/11/25 9:21:47	微信		无
322	2022/11/25 9:23:13	微信		无
323	2022/11/25 9:23:21	微信		无
324	2022/11/25 9:23:52	微信		无
325	2022/11/25 9:25:59	微信		无
326	2022/11/25 9:26:05	微信		无
327	2022/11/25 9:27:55	微信		教学方法要适合学生的学习方式
328	2022/11/25 9:28:18	微信		无
329	2022/11/25 9:28:22	微信		无
330	2022/11/25 9:29:41	微信		无
331	2022/11/25 9:31:58	微信		无
332	2022/11/25 9:32:16	微信		无
333	2022/11/25 9:32:36	微信		无
334	2022/11/25 9:32:43	微信		无
336	2022/11/28 14:07:16	微信		无
337	2022/11/28 14:07:34	微信		无
338	2022/11/28 14:07:44	微信		无
339	2022/11/28 14:07:51	微信		无
340	2022/11/28 14:08:09	微信		在课堂上可以找人进行口语练习
341	2022/11/28 14:08:18	微信		无
342	2022/11/28 14:08:23	微信		老师很温和
343	2022/11/28 14:08:37	微信		无
344	2022/11/28 14:12:42	微信		无
345	2022/11/28 14:13:38	微信		无
346	2022/11/28 14:14:01	微信		无
347	2022/11/28 14:14:07	微信		无
348	2022/11/28 14:14:15	微信		无
349	2022/11/28 14:14:17	微信		无
350	2022/11/28 14:14:21	微信		无
351	2022/11/28 14:14:28	微信		无
352	2022/11/28 14:16:54	微信		无
353	2022/11/28 14:17:53	微信		无
354	2022/11/28 14:18:20	微信		无
355	2022/11/28 14:19:31	微信		无
356	2022/11/28 14:20:14	微信		无
357	2022/11/28 14:20:16	微信		无
358	2022/11/28 14:20:37	微信		无
359	2022/11/28 14:20:40	微信		无
360	2022/11/28 14:21:12	微信		无
361	2022/11/28 14:22:53	微信		无
362	2022/11/28 14:23:11	微信		老师要能够在课程结束后留一些比较合理自测的资料
363	2022/11/28 14:24:23	微信		无
364	2022/11/28 14:25:02	微信		无
365	2022/11/28 14:26:50	微信		无
366	2022/11/28 14:26:53	微信		无
367	2022/11/28 14:26:55	微信		无
368	2022/11/28 14:27:04	微信		无
369	2022/11/28 14:27:38	微信		无
370	2022/11/28 14:27:56	微信		所接受的英语课堂更加注重听说方面的教学
371	2022/11/28 14:29:09	微信		无
372	2022/11/28 14:29:16	微信		无
373	2022/11/28 14:31:16	微信		无
374	2022/11/28 14:31:47	微信		无
375	2022/11/28 14:33:07	微信		无
376	2022/11/28 14:33:17	微信		无
377	2022/11/28 14:33:26	微信		无
378	2022/11/28 14:34:06	微信		无
379	2022/11/28 14:34:16	微信		可以增加一些情景对话
380	2022/11/28 14:34:33	微信		无
381	2022/11/28 14:35:24	微信		无
382	2022/11/28 14:36:31	微信		无
383	2022/11/28 14:37:38	微信		无
384	2022/11/28 14:39:43	微信		无
385	2022/11/28 14:39:45	微信		无
386	2022/11/28 14:40:05	微信		无
387	2022/11/28 14:40:22	微信		教师要有意识地引导学生将大家分享、协作、探究的成果整合起来，形成更系统的知识结构
388	2022/11/28 14:40:45	微信		无
389	2022/11/28 14:41:15	微信		无
390	2022/11/28 14:41:56	微信		无
391	2022/11/28 14:42:08	微信		老师有有自己的教学机智，是课程能偶流畅的进行
392	2022/11/28 14:44:24	微信		无
393	2022/11/28 14:45:03	微信		很需要学习英语参加考试
394	2022/11/28 14:45:13	微信		会教给我们一些关于如何学习的技巧
395	2022/11/28 14:45:33	微信		无
396	2022/11/28 14:46:26	微信		无
397	2022/11/28 14:46:43	微信		无
405	2022/11/28 15:31:29	手机提交	直接访问	认真听讲
1042	2022/11/30 9:16:15	微信		无
1043	2022/11/30 9:16:26	微信		无
1044	2022/11/30 9:16:50	微信		无
1045	2022/11/30 9:16:59	微信		无
1046	2022/11/30 9:17:06	微信		无
1047	2022/11/30 9:17:29	微信		无
1048	2022/11/30 9:17:54	微信		无
1049	2022/11/30 9:17:57	微信		无
1050	2022/11/30 9:22:33	微信		无
1051	2022/11/30 9:22:41	微信		无
1052	2022/11/30 9:22:54	微信		无
1053	2022/11/30 9:22:55	微信		无
1054	2022/11/30 9:23:17	微信		无
1055	2022/11/30 9:23:23	微信		无
1056	2022/11/30 9:23:26	微信		使课堂完全是学生的舞台,让学生的生命充满生机与活力
1057	2022/11/30 9:24:37	微信		无
1058	2022/11/30 9:27:15	微信		无
1059	2022/11/30 9:27:47	微信		无
1060	2022/11/30 9:27:56	微信		无
1061	2022/11/30 9:28:42	微信		无
1062	2022/11/30 9:30:06	微信		努力营造氛围激发学习热情
1063	2022/11/30 9:30:17	微信		无
1064	2022/11/30 9:30:42	微信		无
1065	2022/11/30 9:31:38	微信		无
1066	2022/11/30 9:32:07	微信		有很多与之配套的学习资源可供选择时
1067	2022/11/30 9:32:59	微信		无
1068	2022/11/30 9:33:32	微信		知识的讲解要有结构和逻辑
1069	2022/11/30 9:33:46	微信		教学的进行节奏紧凑
1070	2022/11/30 9:36:36	微信		无
1071	2022/11/30 9:36:36	微信		无
1072	2022/11/30 9:36:41	微信		我自己意识到英语学习的重要性，想要主动提升
1073	2022/11/30 9:37:10	微信		无
1074	2022/11/30 9:37:48	微信		无
1075	2022/11/30 9:38:15	微信		无
1076	2022/11/30 9:38:45	微信		教学的方法是真正有效果的，不仅在于形式
1077	2022/11/30 9:39:07	微信		无
1078	2022/11/30 9:43:03	微信		无
1079	2022/11/30 9:43:05	微信		无
1080	2022/11/30 9:43:10	微信		无
1081	2022/11/30 9:43:19	微信		无
1082	2022/11/30 9:43:20	微信		无
1083	2022/11/30 9:43:59	微信		无
1084	2022/11/30 9:44:15	微信		无
1085	2022/11/30 9:45:11	微信		自已的主观学习意愿很强
1086	2022/11/30 9:47:43	微信		无
1087	2022/11/30 9:47:48	微信		无
1088	2022/11/30 9:47:57	微信		无
1089	2022/11/30 9:48:01	微信		会有更多志同道合的朋友在学习心得上的交流探讨
1090	2022/11/30 9:49:12	微信		无
1091	2022/11/30 9:50:37	微信		无
1092	2022/11/30 9:51:23	微信		无
1093	2022/11/30 9:52:55	微信		无
1094	2022/11/30 9:53:08	微信		无
1095	2022/11/30 9:53:46	微信		无
1096	2022/11/30 9:53:54	微信		无
1097	2022/11/30 11:19:11	微信		精美的ppt制作
1098	2022/11/30 11:19:21	微信		无
1099	2022/11/30 11:19:33	微信		无
1100	2022/11/30 11:19:53	微信		无
1101	2022/11/30 11:23:20	微信		无
1102	2022/11/30 11:23:56	微信		无
1103	2022/11/30 11:25:44	微信		无
1104	2022/11/30 11:26:16	微信		无
1105	2022/11/30 11:26:21	微信		无
1106	2022/11/30 11:27:55	微信		无
1107	2022/11/30 11:30:30	微信		无
1108	2022/11/30 11:30:45	微信		无
1109	2022/11/30 11:31:07	微信		无
1110	2022/11/30 11:31:13	微信		无
1111	2022/11/30 11:33:50	微信		可以布置一些趣味小作业
1112	2022/11/30 11:34:35	微信		无
1113	2022/11/30 11:37:04	微信		无
1114	2022/11/30 11:37:50	微信		整个班级的学习氛围很浓
1115	2022/11/30 11:38:40	微信		无
1116	2022/11/30 11:38:54	微信		无
1117	2022/11/30 11:39:09	微信		有一些高清的录播课程供回放学习
1118	2022/11/30 11:42:09	微信		无
1119	2022/11/30 11:42:13	微信		无
1120	2022/11/30 11:45:21	微信		无
1121	2022/11/30 11:46:51	微信		无
1122	2022/11/30 11:46:56	微信		教师要更加精心的设计教学活动，提高我们的参与度
1123	2022/11/30 11:46:58	微信		无
1124	2022/11/30 11:47:45	微信		无
1125	2022/11/30 11:50:17	微信		无
1126	2022/11/30 11:50:42	微信		无
1127	2022/11/30 11:51:49	微信		无
1128	2022/11/30 11:51:55	微信		无
1129	2022/11/30 11:52:24	微信		有一种班级荣誉感
1130	2022/11/30 11:54:01	微信		无
1131	2022/11/30 11:56:10	微信		老师也很爱学习
1132	2022/11/30 11:57:00	微信		无
1133	2022/11/30 11:57:07	微信		无
1134	2022/11/30 11:58:10	微信		无
1135	2022/11/30 11:59:01	微信		无
1136	2022/11/30 12:02:17	微信		无
1137	2022/11/30 12:02:20	微信		无
1138	2022/11/30 12:03:40	微信		无
1139	2022/11/30 12:03:49	微信		增加个人的学习参与感
1140	2022/11/30 12:04:50	微信		无
1141	2022/11/30 12:07:48	微信		无
1142	2022/11/30 12:09:28	微信		无
1143	2022/11/30 12:09:30	微信		无
1144	2022/11/30 12:10:20	微信		老师的关注 一对一教学
1145	2022/11/30 12:10:23	微信		无
1146	2022/11/30 12:10:32	微信		无
1147	2022/11/30 13:42:53	微信		无
1148	2022/11/30 13:43:01	微信		无
1149	2022/11/30 13:43:10	微信		无
1150	2022/11/30 13:43:40	微信		无
1151	2022/11/30 13:44:00	微信		无
1152	2022/11/30 13:44:20	微信		无
1153	2022/11/30 13:44:21	微信		无
1154	2022/11/30 13:44:37	微信		无
1155	2022/11/30 13:47:33	微信		无
1156	2022/11/30 13:47:51	微信		无
1157	2022/11/30 13:48:55	微信		无
1158	2022/11/30 13:49:30	微信		无
1159	2022/11/30 13:50:23	微信		无
1160	2022/11/30 13:50:37	微信		无
1161	2022/11/30 13:50:43	微信		无
1162	2022/11/30 13:51:13	微信		拥有比较先进的课堂管理手段
1163	2022/11/30 13:52:23	微信		无
1164	2022/11/30 13:52:36	微信		教学的开展应该新颖一点
1165	2022/11/30 13:53:42	微信		无
1166	2022/11/30 13:54:25	微信		无
1167	2022/11/30 13:55:17	微信		无
1168	2022/11/30 13:55:22	微信		无
1169	2022/11/30 13:56:07	微信		无
1170	2022/11/30 13:57:31	微信		无
1171	2022/11/30 13:58:07	微信		课堂的测评要合理
1172	2022/11/30 13:58:29	微信		无
1173	2022/11/30 13:58:36	微信		班集体有良好的学习氛围
1174	2022/11/30 13:58:46	微信		无
1175	2022/11/30 13:58:52	微信		无
1176	2022/11/30 13:58:53	微信		无
1177	2022/11/30 13:59:01	微信		无
1178	2022/11/30 13:59:17	微信		无
1179	2022/11/30 13:59:19	微信		无
1180	2022/11/30 13:59:19	微信		无
1181	2022/11/30 13:59:32	微信		无
1182	2022/11/30 13:59:39	微信		自己的提问能够得到老师的及时解答
1183	2022/11/30 14:00:09	微信		无
1184	2022/11/30 14:00:23	微信		无
1185	2022/11/30 14:00:57	微信		在线学习能够有更加愉快的学习体验
1186	2022/11/30 14:02:23	微信		线下的英语课堂没有线上的课堂更加便捷的时候
1187	2022/11/30 14:03:54	微信		无
1188	2022/11/30 14:04:03	微信		老师讲课的内容生动有趣
1189	2022/11/30 14:04:32	微信		无
1190	2022/11/30 14:04:40	微信		无
1191	2022/11/30 14:04:43	微信		无
1192	2022/11/30 14:04:49	微信		无
1193	2022/11/30 14:04:58	微信		无
1194	2022/11/30 14:05:04	微信		老师会加强对口语的训练
1195	2022/11/30 14:05:14	微信		无
1196	2022/11/30 14:05:41	微信		无
1197	2022/11/30 14:05:59	微信		无
1198	2022/11/30 14:06:52	微信		无
1199	2022/11/30 14:06:54	微信		无
1200	2022/11/30 14:07:16	微信		无
1201	2022/11/30 14:07:19	微信		无
1202	2022/11/30 14:07:35	微信		无
1203	2022/11/30 14:09:22	微信		无
1204	2022/11/30 14:09:34	微信		能够留给学生很多自主活动的时间
1205	2022/11/30 14:09:50	微信		对每个时间段的在线学习进行备注
1206	2022/11/30 14:10:17	微信		无
1207	2022/11/30 14:10:19	微信		无
1208	2022/11/30 14:10:24	微信		通俗易懂
1209	2022/11/30 14:10:32	微信		问题和内容要符合学生的心理特征和认知水平
1210	2022/11/30 14:11:25	微信		无
1211	2022/11/30 14:11:26	微信		能够针对不同的学生有不同的教育方法，让我感受到被尊重
1212	2022/11/30 14:11:33	微信		能够感受到老师深厚的专业知识
1213	2022/11/30 14:11:46	微信		无
1214	2022/11/30 14:12:00	微信		无
1215	2022/11/30 14:12:04	微信		无
1216	2022/11/30 14:12:26	微信		不论何时在线设备的稳定性要高
1217	2022/11/30 14:14:14	微信		无
1218	2022/11/30 14:14:31	微信		无
1219	2022/11/30 14:14:54	微信		无
1220	2022/11/30 14:15:07	微信		无
1221	2022/11/30 14:15:36	微信		无
1222	2022/11/30 14:15:40	微信		无
1223	2022/11/30 14:16:04	微信		无
1224	2022/11/30 14:16:50	微信		无
1225	2022/11/30 14:16:59	微信		无
1226	2022/11/30 14:17:41	微信		加强平日口语练习
1227	2022/11/30 14:20:20	微信		无
1228	2022/11/30 14:20:28	微信		无
1229	2022/11/30 14:22:19	微信		无
1230	2022/11/30 14:22:33	微信		无
1231	2022/11/30 14:22:36	微信		无
1232	2022/11/30 14:22:37	微信		无
1233	2022/11/30 14:23:14	微信		无
1234	2022/11/30 14:25:09	微信		无
1235	2022/11/30 14:25:32	微信		老师有非常丰厚的通俗性知识
1236	2022/11/30 14:25:51	微信		无
1237	2022/11/30 14:28:58	微信		无
1238	2022/11/30 14:29:50	微信		无
1239	2022/11/30 14:30:10	微信		无
1240	2022/11/30 14:30:21	微信		无
1241	2022/11/30 14:31:04	微信		无
1242	2022/11/30 14:38:37	微信		无
1243	2022/11/30 14:38:41	微信		无
1244	2022/11/30 14:38:44	微信		无
1245	2022/11/30 14:39:11	微信		无
1246	2022/11/30 14:39:13	微信		无
1247	2022/11/30 14:39:49	微信		无
1248	2022/11/30 14:40:33	微信		在讲解课程中老师能够引经据典
1249	2022/11/30 14:42:19	微信		无
1250	2022/11/30 14:43:35	微信		无
1251	2022/11/30 14:44:30	微信		无
1252	2022/11/30 14:44:49	微信		设置互动话题
1253	2022/11/30 14:45:13	微信		无
1254	2022/11/30 14:45:25	微信		无
1255	2022/11/30 14:45:40	微信		无
1256	2022/11/30 14:46:56	微信		无
1257	2022/11/30 14:47:09	微信		无
1258	2022/11/30 14:49:19	微信		无
1259	2022/11/30 14:49:23	微信		多互动性教学，学生也可以参与，提高积极性
1260	2022/11/30 14:50:02	微信		无
1261	2022/11/30 14:50:07	微信		无
1262	2022/11/30 14:50:14	微信		无
1263	2022/11/30 14:50:47	微信		无
1264	2022/11/30 14:52:32	微信		无
1265	2022/11/30 14:53:52	微信		同学之间也很乐于相互借鉴学习，互相帮助
1266	2022/11/30 14:53:54	微信		无
1267	2022/11/30 14:53:56	微信		新颖的知识讲解方式
1268	2022/11/30 14:54:43	微信		无
1269	2022/11/30 14:55:11	微信		无
1270	2022/11/30 14:55:37	微信		无
1271	2022/11/30 14:56:15	微信		不仅仅只是学习学科知识，也有一些关于能够带给我们启发的教育内容
1272	2022/11/30 14:57:29	微信		无
1273	2022/11/30 14:58:39	微信		无
1274	2022/11/30 14:58:45	微信		无
1275	2022/11/30 14:58:52	微信		无
1276	2022/11/30 15:01:00	微信		老师能够拥有自己的教学机智，让人佩服
1277	2022/11/30 15:01:31	微信		要进行英语交际真实而又逼真的演习
1278	2022/11/30 15:02:08	微信		无
1279	2022/11/30 15:02:17	微信		无
1280	2022/11/30 15:12:48	微信		无
1281	2022/11/30 15:13:04	微信		无
1282	2022/11/30 15:13:19	微信		无
1283	2022/11/30 15:13:35	微信		需要学习英语，但是只能远程学习时
1284	2022/11/30 15:13:38	微信		无
1285	2022/11/30 15:14:03	微信		无
1286	2022/11/30 15:14:03	微信		无
1287	2022/11/30 15:15:27	微信		无
1288	2022/11/30 15:16:12	微信		无
1289	2022/11/30 15:17:18	微信		能够变换听课角度
1290	2022/11/30 15:17:24	微信		无
1291	2022/11/30 15:17:34	微信		无
1292	2022/11/30 15:18:10	微信		无
1293	2022/11/30 15:18:18	微信		无
1294	2022/11/30 15:18:27	微信		无
1295	2022/11/30 15:18:29	微信		无
1296	2022/11/30 15:19:03	微信		无
1297	2022/11/30 15:19:21	微信		无
1298	2022/11/30 15:19:44	微信		无
1299	2022/11/30 15:19:50	微信		无
1300	2022/11/30 15:21:32	微信		无
1301	2022/11/30 15:22:43	微信		学生和老师之间的互动很足
1302	2022/11/30 15:24:26	微信		无
1303	2022/11/30 15:33:01	微信		老师是一个很温和的老师
1304	2022/11/30 15:33:16	微信		课程的内容也能尽量向实际生活靠拢
1305	2022/11/30 15:33:30	微信		老师能够让我们体验到获得知识的乐趣
1306	2022/11/30 15:33:51	微信		无
1307	2022/11/30 15:34:17	微信		无
1308	2022/11/30 15:34:26	微信		无
1309	2022/11/30 15:34:27	微信		无
1310	2022/11/30 15:34:43	微信		无
1311	2022/11/30 15:36:49	微信		无
1312	2022/11/30 15:37:28	微信		无
1313	2022/11/30 15:37:33	微信		无
1314	2022/11/30 15:37:37	微信		无
1315	2022/11/30 15:38:01	微信		无
1316	2022/11/30 15:38:18	微信		老师本身的信息技术水平很高
1317	2022/11/30 15:38:33	微信		无
1318	2022/11/30 15:39:05	微信		无
1319	2022/11/30 15:39:07	微信		无
1320	2022/11/30 15:39:18	微信		无
1321	2022/11/30 15:40:38	微信		无
1322	2022/11/30 15:41:05	微信		无
1323	2022/11/30 15:41:40	微信		无
1324	2022/11/30 15:42:03	微信		无
1325	2022/11/30 15:42:08	微信		老师本身阅历丰富
1326	2022/11/30 15:42:19	微信		无
1327	2022/11/30 15:42:44	微信		无
1328	2022/11/30 15:42:46	微信		无
1329	2022/11/30 15:42:59	微信		无
1330	2022/11/30 15:43:27	微信		与同学积极使用英语沟通，坚持练习
1331	2022/11/30 15:44:13	微信		加强师生间的互动
1332	2022/11/30 15:44:20	微信		无
1333	2022/11/30 15:44:59	微信		无
1334	2022/11/30 15:45:37	微信		无
1335	2022/11/30 15:46:12	微信		无
1336	2022/11/30 15:46:25	微信		无
1337	2022/11/30 15:46:29	微信		无
1338	2022/11/30 15:46:55	微信		无
1339	2022/11/30 15:48:02	微信		无
1340	2022/11/30 15:48:14	微信		自己学的英语知识能够得到定期的锻炼
1341	2022/11/30 15:48:41	微信		无
1342	2022/11/30 15:48:41	微信		无
1343	2022/11/30 15:48:43	微信		有一些任务驱动式在线学习活动
1344	2022/11/30 15:48:47	微信		无
1345	2022/11/30 15:48:58	微信		无
1346	2022/11/30 15:49:20	微信		无
1347	2022/11/30 15:49:23	微信		无
1348	2022/11/30 15:50:43	微信		无
1349	2022/11/30 15:52:04	微信		无
1350	2022/11/30 15:52:29	微信		无
1351	2022/11/30 15:52:34	微信		无
1352	2022/11/30 15:52:44	微信		无
1353	2022/11/30 15:53:22	微信		无
1354	2022/11/30 15:53:33	微信		无
1355	2022/11/30 15:53:49	微信		老师要抓住学生的心，创造出一个良好的、切实的语言环境
1356	2022/11/30 15:53:55	微信		无
1357	2022/11/30 15:54:04	微信		无
1358	2022/11/30 15:54:10	微信		老师可以教给我们一些利用互联网学习的方法或者技巧
1359	2022/11/30 15:54:12	微信		无
1360	2022/11/30 15:54:15	微信		无
1361	2022/11/30 15:55:06	微信		无
1362	2022/11/30 15:56:09	微信		无
1363	2022/11/30 15:56:15	微信		无
1364	2022/11/30 15:57:28	微信		无
1365	2022/11/30 15:57:58	微信		无
1366	2022/11/30 15:58:05	微信		把手机改成英文界面
1367	2022/11/30 15:58:07	微信		无
1368	2022/11/30 15:58:12	微信		无
1369	2022/11/30 15:58:57	微信		增加重要知识点提示特效
1370	2022/11/30 15:59:55	微信		多多引入异域风情的一些相关知识
1371	2022/11/30 16:00:11	微信		无
1372	2022/11/30 16:00:18	微信		无
1373	2022/11/30 16:00:40	微信		无
1374	2022/11/30 16:00:41	微信		无
1375	2022/11/30 16:00:58	微信		无
1376	2022/11/30 16:01:33	微信		无
1377	2022/11/30 16:01:36	微信		无
1378	2022/11/30 16:01:58	微信		无
1379	2022/11/30 16:03:16	微信		无
1380	2022/11/30 16:03:48	微信		无
1381	2022/11/30 16:04:47	微信		无
1382	2022/11/30 16:06:12	微信		无
1383	2022/11/30 16:06:19	微信		老师可以用丰富的例证加深理解并使课堂更加生动
1384	2022/11/30 16:08:02	微信		无
1385	2022/11/30 16:08:47	微信		无
1386	2022/11/30 16:09:32	微信		无
1387	2022/11/30 16:09:45	微信		老师能够注重我们的学情反馈
1388	2022/11/30 16:10:25	微信		无
1389	2022/11/30 16:10:46	微信		无
1390	2022/11/30 16:11:25	微信		无
1391	2022/11/30 16:12:58	微信		无
1392	2022/11/30 16:15:28	微信		无
1393	2022/11/30 17:08:14	微信		无
1394	2022/11/30 17:08:33	微信		无
1395	2022/11/30 17:08:34	微信		无
1396	2022/11/30 17:08:38	微信		无
1397	2022/11/30 17:08:40	微信		课程的进行更加注重互动
1398	2022/11/30 17:08:40	微信		无
1399	2022/11/30 17:08:50	微信		无
1400	2022/11/30 17:08:52	微信		无
1401	2022/11/30 17:08:54	微信		无
1402	2022/11/30 17:08:57	微信		无
1403	2022/11/30 17:09:03	微信		无
1404	2022/11/30 17:09:07	微信		无
1405	2022/11/30 17:09:12	微信		无
1406	2022/11/30 17:09:18	微信		板书一定要清楚明了
1407	2022/11/30 17:09:18	微信		无
1408	2022/11/30 17:09:27	微信		无
1409	2022/11/30 17:09:32	微信		无
1410	2022/11/30 17:09:34	微信		无
1411	2022/11/30 17:13:03	微信		无
1412	2022/11/30 17:13:27	微信		无
1413	2022/11/30 17:13:54	微信		无
1414	2022/11/30 17:14:48	微信		歌曲创设情景、游戏贯穿课堂
1415	2022/11/30 17:14:50	微信		要使课堂有向心力和凝聚力来发挥教学活动的效果
1416	2022/11/30 17:15:00	微信		无
1417	2022/11/30 17:15:01	微信		无
1418	2022/11/30 17:15:02	微信		可以有一些在线记笔记的功能
1419	2022/11/30 17:15:09	微信		无
1420	2022/11/30 17:15:19	微信		无
1421	2022/11/30 17:15:29	微信		无
1422	2022/11/30 17:15:50	微信		无
1423	2022/11/30 17:15:53	微信		无
1424	2022/11/30 17:16:11	微信		无
1425	2022/11/30 17:16:16	微信		无
1426	2022/11/30 17:16:40	微信		老师教学方法新颖有趣
1427	2022/11/30 17:17:26	微信		自己比较重视英语的学习
1428	2022/11/30 17:17:34	微信		无
1429	2022/11/30 17:18:02	微信		无
1430	2022/11/30 17:18:53	微信		无
1431	2022/11/30 17:19:18	微信		教学开始前要注重良好的课堂氛围建设
1432	2022/11/30 17:19:23	微信		无
1433	2022/11/30 17:19:50	微信		无
1434	2022/11/30 17:19:51	微信		无
1435	2022/11/30 17:20:01	微信		无
1436	2022/11/30 17:20:08	微信		无
1437	2022/11/30 17:20:09	微信		无
1438	2022/11/30 17:21:00	微信		无
1439	2022/11/30 17:21:17	微信		无
1440	2022/11/30 17:22:46	微信		无
1441	2022/11/30 17:23:40	微信		教师授课模式具有趣味性
1442	2022/11/30 17:25:05	微信		无
1443	2022/11/30 17:25:53	微信		无
1444	2022/11/30 17:26:13	微信		无
1445	2022/11/30 17:26:14	微信		老师的在线授课能力很强
1446	2022/11/30 17:26:28	微信		能够有一个比较优秀的学习伙伴
1447	2022/11/30 17:26:47	微信		无
1448	2022/11/30 17:26:48	微信		让课堂很鲜活的学习模式
1449	2022/11/30 17:27:15	微信		无
1450	2022/11/30 17:27:30	微信		无
1451	2022/11/30 17:31:58	微信		无
1452	2022/11/30 17:32:10	微信		无
1453	2022/11/30 17:32:35	微信		教帅要融入活动,建立新型的朋友式的帅生关系
1454	2022/11/30 17:33:10	微信		无
1455	2022/11/30 17:33:42	微信		无
1456	2022/11/30 17:34:14	微信		无
1457	2022/11/30 17:34:40	微信		能够采用新式的教学方法
1458	2022/11/30 17:34:47	微信		无
1459	2022/11/30 17:37:07	微信		无
1460	2022/11/30 17:37:10	微信		大大提高强课堂的生动程度
1461	2022/11/30 17:37:16	微信		无
1462	2022/11/30 17:37:33	微信		无
1463	2022/11/30 17:37:35	微信		无
1464	2022/11/30 17:37:37	微信		采用新式教学方法，不再是老师一言堂的课堂
1465	2022/11/30 17:37:52	微信		无
1466	2022/11/30 17:38:30	微信		无
1467	2022/11/30 17:38:34	微信		无
1468	2022/11/30 17:38:44	微信		无
1469	2022/11/30 17:39:02	微信		自己的课程老师本身很优秀
1470	2022/11/30 17:39:12	微信		无
1471	2022/11/30 17:40:03	微信		无
1472	2022/11/30 17:41:09	微信		无
1473	2022/11/30 17:42:05	微信		无
1474	2022/11/30 17:42:14	微信		无
1475	2022/11/30 17:42:36	微信		无
1476	2022/11/30 17:42:48	微信		无
1477	2022/11/30 17:42:49	微信		无
1478	2022/11/30 17:43:06	微信		无
1479	2022/11/30 17:43:19	微信		无
1480	2022/11/30 17:43:39	微信		可以从各个领域对所学内容进行拆解
1481	2022/11/30 17:43:48	微信		无
1482	2022/11/30 17:43:54	微信		无
1483	2022/11/30 17:44:35	微信		无
1484	2022/11/30 17:44:43	微信		无
1485	2022/11/30 17:45:16	微信		无
1486	2022/11/30 17:45:32	微信		无
1487	2022/11/30 17:46:12	微信		无
1488	2022/11/30 17:46:43	微信		无
1489	2022/11/30 17:46:53	微信		老师教学素养很高
1490	2022/11/30 17:47:03	微信		无
1491	2022/11/30 17:47:11	微信		无
1492	2022/11/30 17:47:17	微信		在线课程的老师很负责
1493	2022/11/30 17:47:17	微信		无
1494	2022/11/30 17:47:27	微信		无
1495	2022/11/30 17:47:38	微信		无
1496	2022/11/30 17:47:47	微信		无
1497	2022/11/30 17:47:58	微信		无
1498	2022/11/30 17:48:20	微信		无
1499	2022/11/30 17:48:34	微信		无
1500	2022/11/30 17:48:56	微信		无
1501	2022/11/30 17:49:17	微信		无
1502	2022/11/30 17:49:19	微信		学生之间很友好，有一种良性竞争的氛围
1503	2022/11/30 17:49:21	微信		无
1504	2022/11/30 17:49:36	微信		无
1505	2022/11/30 17:50:17	微信		无
1506	2022/11/30 17:50:45	微信		无
1507	2022/11/30 17:51:06	微信		无
1508	2022/11/30 17:51:23	微信		无
1509	2022/11/30 17:52:10	微信		在线课堂的开始纪律分明
1510	2022/11/30 17:52:23	微信		无
1511	2022/11/30 17:52:26	微信		无
1512	2022/11/30 17:52:59	微信		无
1513	2022/11/30 17:53:25	微信		无
1514	2022/11/30 17:53:37	微信		无
1515	2022/11/30 17:53:43	微信		无
1516	2022/11/30 17:53:57	微信		老师注重维护课堂纪律
1517	2022/11/30 17:53:58	微信		无
1518	2022/11/30 17:54:13	微信		无
1519	2022/11/30 17:54:17	微信		加强多种感官体验,有效激发学生的学习兴趣
1520	2022/11/30 17:54:29	微信		无
1521	2022/11/30 17:54:59	微信		外教老师有趣生动的教法
1522	2022/11/30 17:55:28	微信		无
1523	2022/11/30 17:55:30	微信		无
1524	2022/11/30 17:55:32	微信		无
1525	2022/11/30 17:55:33	微信		无
1526	2022/11/30 17:55:52	微信		在线课堂的教学模式是便利的
1527	2022/11/30 17:56:04	微信		无
1528	2022/11/30 17:56:21	微信		无
1529	2022/11/30 17:56:26	微信		无
1530	2022/11/30 17:56:35	微信		无
1531	2022/11/30 17:56:36	微信		无
1532	2022/11/30 17:56:42	微信		无
1533	2022/11/30 17:56:52	微信		无
1534	2022/11/30 17:57:24	微信		无
1535	2022/11/30 17:58:46	微信		无
1536	2022/11/30 17:58:49	微信		无
1537	2022/11/30 17:59:03	微信		有一些学业有成的学长学姐的激励作用
1538	2022/11/30 17:59:06	微信		无
1539	2022/11/30 17:59:24	微信		无
1540	2022/11/30 17:59:25	微信		无
1541	2022/11/30 17:59:29	微信		无
1542	2022/11/30 17:59:34	微信		无
1543	2022/11/30 17:59:40	微信		无
1544	2022/11/30 17:59:44	微信		无
1545	2022/11/30 18:00:02	微信		无
1546	2022/11/30 18:00:12	微信		无
1547	2022/11/30 18:00:25	微信		培养自主意识和习惯
1548	2022/11/30 18:00:38	微信		无
1549	2022/11/30 18:00:46	微信		无
1550	2022/11/30 18:00:51	微信		无
1551	2022/11/30 18:01:00	微信		无
1552	2022/11/30 18:01:06	微信		无
1553	2022/11/30 18:01:08	微信		无
1554	2022/11/30 18:01:09	微信		无
1555	2022/11/30 18:01:17	微信		无
1556	2022/11/30 18:01:19	微信		无
1557	2022/11/30 18:01:27	微信		无
1558	2022/11/30 18:01:56	微信		无
1559	2022/11/30 18:02:03	微信		无
1560	2022/11/30 18:02:13	微信		无
1561	2022/11/30 18:02:54	微信		无
1562	2022/11/30 18:03:53	微信		无
1563	2022/11/30 18:04:06	微信		无
1564	2022/11/30 18:04:21	微信		无
1565	2022/11/30 18:04:25	微信		无
1566	2022/11/30 18:04:44	微信		老师总是传达积极的正能量的内容
1567	2022/11/30 18:05:18	微信		无
1568	2022/11/30 18:05:31	微信		无
1569	2022/11/30 18:05:44	微信		无
1570	2022/11/30 18:05:51	微信		无
1571	2022/11/30 18:05:57	微信		能清晰的选择学习进度，进行复习
1572	2022/11/30 18:06:15	微信		无
1573	2022/11/30 18:06:17	微信		知识的讲解和活动的开始或者测评的进行要节奏合理
1574	2022/11/30 18:06:19	微信		无
1575	2022/11/30 18:06:20	微信		无
1576	2022/11/30 18:06:41	微信		无
1577	2022/11/30 18:07:01	微信		无
1578	2022/11/30 18:07:01	微信		无
1579	2022/11/30 18:07:15	微信		在教学开始前的时间教师要有充分的准备工作
1580	2022/11/30 18:07:15	微信		无
1581	2022/11/30 18:07:38	微信		无
1582	2022/11/30 18:07:49	微信		无
1583	2022/11/30 18:08:00	微信		在线课堂也要尽量贴合实际的英语课本来进行
1584	2022/11/30 18:08:29	微信		无
1585	2022/11/30 18:08:32	微信		课堂正式开始前要让做为学生的我们明确此次课堂的教学目标
1586	2022/11/30 18:09:08	微信		无
1587	2022/11/30 18:09:13	微信		老师好听的口语 发音标准
1588	2022/11/30 18:09:53	微信		无
1589	2022/11/30 18:10:07	微信		无
1590	2022/11/30 18:10:35	微信		在线课堂的老师很幽默
1591	2022/11/30 18:10:38	微信		无
1592	2022/11/30 18:11:12	微信		无
1593	2022/11/30 18:11:29	微信		无
1594	2022/11/30 18:11:57	微信		无
1595	2022/11/30 18:12:23	微信		无
1596	2022/11/30 18:12:29	微信		无
1597	2022/11/30 18:12:33	微信		无
1598	2022/11/30 18:12:46	微信		无
1599	2022/11/30 18:13:01	微信		无
1600	2022/11/30 18:13:11	微信		无
1601	2022/11/30 18:13:20	微信		无
1602	2022/11/30 18:13:31	微信		无
1603	2022/11/30 18:13:41	微信		无
1604	2022/11/30 18:13:49	微信		无
1605	2022/11/30 18:13:56	微信		无
1606	2022/11/30 18:14:46	微信		教学的手段要有利于作为学生的我们更好的理解知识
1607	2022/11/30 18:15:01	微信		网络要顺畅
1608	2022/11/30 18:16:07	微信		可以更好的运用现代技术手段，提高课程的流畅度
1609	2022/11/30 18:16:14	微信		无
1610	2022/11/30 18:16:47	微信		无
1611	2022/11/30 18:16:48	微信		无
1612	2022/11/30 18:17:10	微信		无
1613	2022/11/30 18:17:44	微信		无
1614	2022/11/30 18:17:54	微信		无
1615	2022/11/30 18:18:25	微信		无
1616	2022/11/30 18:18:57	微信		无
1617	2022/11/30 18:19:00	微信		无
1618	2022/11/30 18:19:12	微信		无
1619	2022/11/30 18:19:33	微信		无
1620	2022/11/30 18:20:33	微信		无
1621	2022/11/30 18:21:01	微信		无
1622	2022/11/30 18:21:33	微信		无
1623	2022/11/30 18:21:46	微信		无
1624	2022/11/30 18:22:10	微信		无
1625	2022/11/30 18:22:12	微信		无
1626	2022/11/30 18:22:46	微信		老师有深厚的知识功底
1627	2022/11/30 18:22:50	微信		积极勇敢的使用英语对话
1628	2022/11/30 18:22:54	微信		无
1629	2022/11/30 18:23:02	微信		无
1630	2022/11/30 18:23:30	微信		无
1631	2022/11/30 18:23:30	微信		无
1632	2022/11/30 18:23:37	微信		多一点生活情景模式，课堂内容丰富
1633	2022/11/30 18:23:41	微信		无
1634	2022/11/30 18:23:42	微信		无
1635	2022/11/30 18:23:53	微信		无
1636	2022/11/30 18:24:02	微信		无
1637	2022/11/30 18:24:13	微信		可以有各种模式的授课模式
1638	2022/11/30 18:24:49	微信		无
1639	2022/11/30 18:25:35	微信		能够有一些比较好的教学活动的开展
1640	2022/11/30 18:26:32	微信		无
1641	2022/11/30 18:28:11	微信		一定要让我们学生有一种参与感
1642	2022/11/30 18:28:13	微信		无
1643	2022/11/30 18:28:19	微信		从电影或者歌曲中联系起将要学习的内容，增加趣味性和新鲜感
1644	2022/11/30 18:28:19	微信		无
1645	2022/11/30 18:29:02	微信		无
1646	2022/11/30 18:29:41	微信		老师很关心我
1647	2022/11/30 18:29:49	微信		无
1648	2022/11/30 18:30:42	微信		无
1649	2022/11/30 18:30:52	微信		无
1650	2022/11/30 18:30:59	微信		无
1651	2022/11/30 18:31:06	微信		无
1652	2022/11/30 18:31:10	微信		无
1653	2022/11/30 18:31:11	微信		无
1654	2022/11/30 18:31:16	微信		课件的制作古板，无趣
1655	2022/11/30 18:31:44	微信		无
1656	2022/11/30 18:31:50	微信		无
1657	2022/11/30 18:33:19	微信		无
1658	2022/11/30 18:33:27	微信		无
1659	2022/11/30 18:35:05	微信		无
1660	2022/11/30 18:35:13	微信		无
1661	2022/11/30 18:36:37	微信		无
1662	2022/11/30 18:36:43	微信		无
1663	2022/11/30 18:37:39	微信		无
1664	2022/11/30 18:37:40	微信		无
1665	2022/11/30 18:37:46	微信		无
1666	2022/11/30 18:37:52	微信		无
1667	2022/11/30 18:38:24	微信		无
1668	2022/11/30 18:40:24	微信		要使英语课堂教学形象化、趣味化、交际化和生活化
1669	2022/11/30 18:40:52	微信		无
1670	2022/11/30 18:40:59	微信		无
1671	2022/11/30 18:41:08	微信		无
1672	2022/11/30 18:41:20	微信		无
1673	2022/11/30 18:41:47	微信		无
1674	2022/11/30 18:41:49	微信		无
1675	2022/11/30 18:41:59	微信		无
1676	2022/11/30 18:42:08	微信		老师会充分运用一些当下的实事来加深对课程内容理解
1677	2022/11/30 18:42:50	微信		老师很是幽默有趣，学习氛围轻松愉快
1678	2022/11/30 18:42:52	微信		无
1679	2022/11/30 18:42:56	微信		无
1680	2022/11/30 18:44:32	微信		老师会对他的学生很关心
1681	2022/11/30 18:45:08	微信		无
1682	2022/11/30 18:45:14	微信		无
1683	2022/11/30 18:45:52	微信		无
1684	2022/11/30 18:46:09	微信		无
1685	2022/11/30 18:47:10	微信		无
1686	2022/11/30 18:47:34	微信		我们有自主的空间选择视屏的观看模式
1687	2022/11/30 18:47:56	微信		老师的教学手段很高超
1688	2022/11/30 18:48:13	微信		无
1689	2022/11/30 18:48:15	微信		无
1690	2022/11/30 18:48:21	微信		无
1691	2022/11/30 18:48:30	微信		课堂中问题的设计要难易适中，要求不能过高，要放低门槛，贴近学生的生活实际
1692	2022/11/30 18:48:47	微信		无
1693	2022/11/30 18:48:58	微信		无
1694	2022/11/30 18:49:13	微信		我个人本身的学习意愿很强烈
1695	2022/11/30 18:49:31	微信		无
1696	2022/11/30 18:51:00	微信		无
1697	2022/11/30 18:51:17	微信		无
1698	2022/11/30 18:51:26	微信		无
1699	2022/11/30 18:52:19	微信		无
1700	2022/11/30 18:52:42	微信		无
1701	2022/11/30 18:52:50	微信		无
1702	2022/11/30 18:52:54	微信		无
1703	2022/11/30 18:53:12	微信		无
1704	2022/11/30 18:53:24	微信		无
1705	2022/11/30 18:53:48	微信		无
1706	2022/11/30 18:54:03	微信		增加相同人群的学习情况分享
1707	2022/11/30 18:54:18	微信		无
1708	2022/11/30 18:54:21	微信		无
1709	2022/11/30 18:55:45	微信		需要一些与当下生活相联系的例子的展开
1710	2022/11/30 18:56:16	微信		无
1711	2022/11/30 18:56:37	微信		无
1712	2022/11/30 18:56:49	微信		无
1713	2022/11/30 18:56:55	微信		无
1714	2022/11/30 18:58:26	微信		无
1715	2022/11/30 18:58:55	微信		无
1716	2022/11/30 18:59:29	微信		无
1717	2022/11/30 18:59:41	微信		学生和老师的关系融洽
1718	2022/11/30 19:00:00	微信		无
1719	2022/11/30 19:00:02	微信		无
1720	2022/11/30 19:00:18	微信		无
1721	2022/11/30 19:00:35	微信		无
1722	2022/11/30 19:00:53	微信		无
1723	2022/11/30 19:01:14	微信		老师要注重讲课的效率问题
1724	2022/11/30 19:02:37	微信		无
1725	2022/11/30 19:03:53	微信		无
1726	2022/11/30 19:04:02	微信		无
1727	2022/11/30 19:04:15	微信		无
1728	2022/11/30 19:05:15	微信		教学素材符合我的个人兴趣
1729	2022/11/30 19:05:44	微信		无
1730	2022/11/30 19:06:32	微信		无
1731	2022/11/30 19:07:44	微信		无
1732	2022/11/30 19:08:25	微信		无
1733	2022/11/30 19:09:23	微信		教学设计和教学方法多样化
1734	2022/11/30 19:10:50	微信		无
1735	2022/11/30 19:11:06	微信		无
1736	2022/11/30 19:11:50	微信		无
1737	2022/11/30 19:13:12	微信		无
1738	2022/11/30 19:13:18	微信		无
1739	2022/11/30 19:13:19	微信		无
1740	2022/11/30 19:14:14	微信		自已有一个优良的设备进行在线学习
1741	2022/11/30 19:14:45	微信		无
1742	2022/11/30 19:17:06	微信		无
1743	2022/11/30 19:19:52	微信		无
1744	2022/11/30 20:52:19	微信		无
1745	2022/11/30 20:52:43	微信		能够有许多学习经验的分享的课堂
1746	2022/11/30 20:52:46	微信		无
1747	2022/11/30 20:52:46	微信		无
1748	2022/11/30 20:53:13	微信		无
1749	2022/11/30 20:53:27	微信		无
1750	2022/11/30 20:53:43	微信		要学会提出问题，多样参与
1751	2022/11/30 20:54:00	微信		自己周围的人英语都很好
1752	2022/11/30 20:59:04	微信		无
1753	2022/11/30 20:59:09	微信		无
1754	2022/11/30 20:59:15	微信		在线课堂的老师能够推荐很多有用的学习资源
1755	2022/11/30 20:59:26	微信		无
1756	2022/11/30 20:59:44	微信		无
1757	2022/11/30 21:00:06	微信		无
1758	2022/11/30 21:00:08	微信		让我自己有一种参与感
1759	2022/11/30 21:00:42	微信		无
1760	2022/11/30 21:04:30	微信		无
1761	2022/11/30 21:05:25	微信		无
1762	2022/11/30 21:05:57	微信		无
1763	2022/11/30 21:06:20	微信		无
1764	2022/11/30 21:06:20	微信		无
1765	2022/11/30 21:06:29	微信		无
1766	2022/11/30 21:06:47	微信		无
1767	2022/11/30 21:06:57	微信		无
1768	2022/11/30 21:10:00	微信		无
1769	2022/11/30 21:12:22	微信		无
1770	2022/11/30 21:12:48	微信		无
1771	2022/11/30 21:12:56	微信		无
1772	2022/11/30 21:13:05	微信		无
1773	2022/11/30 21:13:34	微信		无
1774	2022/11/30 21:13:47	微信		无
1775	2022/11/30 21:14:22	微信		无
1776	2022/11/30 21:15:02	微信		无
1777	2022/11/30 21:17:44	微信		无
1778	2022/11/30 21:18:09	微信		无
1779	2022/11/30 21:19:57	微信		无
1780	2022/11/30 21:20:04	微信		无
1781	2022/11/30 21:20:25	微信		无
1782	2022/11/30 21:20:48	微信		无
1783	2022/11/30 21:20:57	微信		无
1784	2022/11/30 21:22:00	微信		老师本身的教学方法要新颖
1785	2022/11/30 21:22:59	微信		自已有强烈的想要学好的心态
1786	2022/11/30 21:23:24	微信		无
1787	2022/11/30 21:25:13	微信		分享学习技巧
1788	2022/11/30 21:25:31	微信		无
1789	2022/11/30 21:25:49	微信		无
1790	2022/11/30 21:26:18	微信		无
1791	2022/11/30 21:27:25	微信		在课堂导入环节以活动或者任务来导入
1792	2022/11/30 21:28:06	微信		无
1793	2022/11/30 21:29:09	微信		无
1794	2022/11/30 21:37:01	微信		切入实际，创设生活化的情景
1795	2022/11/30 21:37:04	微信		无
1796	2022/11/30 21:37:32	微信		课堂开始前需要老师以良好的心情来开始课程
1797	2022/11/30 21:37:34	微信		无
1798	2022/11/30 21:37:37	微信		无
1799	2022/11/30 21:37:43	微信		无
1800	2022/11/30 21:41:48	微信		无
1801	2022/11/30 21:42:24	微信		无
1802	2022/11/30 21:42:31	微信		教学模式比较适合当下我们学生的认知水平
1803	2022/11/30 21:43:29	微信		无
1804	2022/11/30 21:43:39	微信		无
1805	2022/11/30 21:44:11	微信		无
1806	2022/11/30 21:44:11	微信		加强师生之间的沟通交流
1807	2022/11/30 21:45:08	微信		无
1808	2022/11/30 21:47:24	微信		无
1809	2022/11/30 21:47:42	微信		要给我们讲清楚此次课堂的教学任务
1810	2022/11/30 21:47:53	微信		无
1811	2022/11/30 21:48:32	微信		对国外的文化做一些浅浅的讲解
1812	2022/11/30 21:49:53	微信		无
1813	2022/11/30 21:50:07	微信		无
1814	2022/11/30 21:51:22	微信		老师情绪稳定
1815	2022/11/30 21:52:18	微信		无
1816	2022/11/30 21:52:49	微信		无
1817	2022/11/30 21:53:05	微信		无
1818	2022/11/30 21:54:16	微信		无
1819	2022/11/30 21:54:57	微信		无
1820	2022/11/30 21:55:17	微信		无
1821	2022/11/30 21:56:37	微信		无
1822	2022/11/30 21:59:22	微信		无
1823	2022/11/30 21:59:43	微信		无
1824	2022/11/30 22:00:43	微信		无
1825	2022/11/30 22:00:48	微信		无
1826	2022/11/30 22:00:55	微信		无
1827	2022/11/30 22:00:59	微信		无
1828	2022/11/30 22:02:18	微信		无
1829	2022/11/30 22:02:23	微信		无
1830	2022/11/30 22:05:04	微信		无
1831	2022/11/30 22:05:22	微信		无
1832	2022/11/30 22:07:14	微信		无
1833	2022/11/30 22:07:26	微信		无
1834	2022/11/30 22:07:50	微信		无
1835	2022/11/30 22:08:08	微信		无
1836	2022/11/30 22:08:15	微信		无
1837	2022/11/30 22:08:24	微信		无
1838	2022/11/30 22:10:18	微信		无
1839	2022/11/30 22:10:52	微信		老师不仅能够关心我们的学习，也会偶尔关心我们的日常生活
1840	2022/11/30 22:12:54	微信		在线教学不能照搬课堂教学的模式
1841	2022/11/30 22:14:21	微信		无
1842	2022/11/30 22:16:18	微信		无
1843	2022/11/30 22:16:40	微信		无
1844	2022/12/1 14:40:58	微信		无
1845	2022/12/1 14:41:04	微信		无
1846	2022/12/1 14:41:13	微信		无
1847	2022/12/1 14:41:18	微信		无
1848	2022/12/1 14:41:18	微信		让学生自主地开展各种线上线下学习，教师提供各种信息资源
1849	2022/12/1 14:41:38	微信		无
1850	2022/12/1 14:45:37	微信		老师能够在很多方面加强学生学习意愿的发展
1851	2022/12/1 14:45:56	微信		无
1852	2022/12/1 14:45:57	微信		在线学习会收到更好的学习成效
1853	2022/12/1 14:46:13	微信		无
1854	2022/12/1 14:47:37	微信		无
1855	2022/12/1 14:48:17	微信		无
1856	2022/12/1 14:50:34	微信		无
1857	2022/12/1 14:50:36	微信		课程活动能够全程参与
1858	2022/12/1 14:50:43	微信		无
1859	2022/12/1 14:50:56	微信		升级考试的时候会考英语
1860	2022/12/1 14:50:58	微信		无
1861	2022/12/1 14:51:10	微信		无
1862	2022/12/1 14:51:22	微信		无
1863	2022/12/1 14:51:29	微信		无
1864	2022/12/1 14:51:46	微信		无
1865	2022/12/1 14:51:53	微信		无
1866	2022/12/1 14:52:40	微信		适当奖励给予肯定
1867	2022/12/1 14:53:30	微信		教学使用的平台要优质一点
1868	2022/12/1 14:54:11	微信		无
1869	2022/12/1 14:54:48	微信		无
1870	2022/12/1 14:55:16	微信		无
1871	2022/12/1 14:55:35	微信		无
1872	2022/12/1 14:56:26	微信		无
1873	2022/12/1 14:56:34	微信		无
1874	2022/12/1 14:57:43	微信		无
1875	2022/12/1 14:57:53	微信		无
1876	2022/12/1 14:58:07	微信		无
1877	2022/12/1 14:59:06	微信		无
1878	2022/12/1 14:59:06	微信		无
1879	2022/12/1 14:59:30	微信		无
1880	2022/12/1 14:59:43	微信		无
1881	2022/12/1 14:59:45	微信		无
1882	2022/12/1 14:59:49	微信		不仅只有知识的讲解也要注重塑造我们正确的世界观，引人启发
1883	2022/12/1 15:00:02	微信		无
1884	2022/12/1 15:00:06	微信		无
1885	2022/12/1 15:00:09	微信		无
1886	2022/12/1 15:00:20	微信		无
1887	2022/12/1 15:00:23	微信		无
1888	2022/12/1 15:00:28	微信		无
1889	2022/12/1 15:00:29	微信		无
1890	2022/12/1 15:00:40	微信		无
1891	2022/12/1 15:00:49	微信		无
1892	2022/12/1 15:00:54	微信		无
1893	2022/12/1 15:00:55	微信		无
1894	2022/12/1 15:01:30	微信		无
1895	2022/12/1 15:02:16	微信		无
1896	2022/12/1 15:03:38	微信		无
1897	2022/12/1 15:04:05	微信		无
1898	2022/12/1 15:04:16	微信		无
1899	2022/12/1 15:04:20	微信		无
1900	2022/12/1 15:04:54	微信		无
1901	2022/12/1 15:04:57	微信		无
1902	2022/12/1 15:05:19	微信		无
1903	2022/12/1 15:06:03	微信		无
1904	2022/12/1 15:06:20	微信		无
1905	2022/12/1 15:06:22	微信		无
1906	2022/12/1 15:06:27	微信		无
1907	2022/12/1 15:06:31	微信		无
1908	2022/12/1 15:07:15	微信		无
1909	2022/12/1 15:07:18	微信		教师要融入活动，建立新型的朋友式的师生关系
1910	2022/12/1 15:07:30	微信		无
1911	2022/12/1 15:07:41	微信		无
1912	2022/12/1 15:07:46	微信		无
1913	2022/12/1 15:08:06	微信		自己学习英语的目标明确
1914	2022/12/1 15:08:09	微信		无
1915	2022/12/1 15:08:12	微信		无
1916	2022/12/1 15:08:31	微信		无
1917	2022/12/1 15:08:36	微信		无
1918	2022/12/1 15:08:51	微信		要通过操练，培养学生用英语进行交际的能力
1919	2022/12/1 15:09:03	微信		建立交际信息沟,有效保持学生学习的兴趣
1921	2022/12/1 15:09:03	微信		无
1920	2022/12/1 15:09:03	微信		无
1922	2022/12/1 15:09:12	微信		无
1923	2022/12/1 15:09:33	微信		无
1924	2022/12/1 15:09:36	微信		无
1925	2022/12/1 15:09:38	微信		无
1926	2022/12/1 15:09:57	微信		无
1927	2022/12/1 15:10:12	微信		一定要维护好课堂纪律
1928	2022/12/1 15:10:51	微信		要尽量运用多媒体、多样化的教具创设情景
1929	2022/12/1 15:10:58	微信		无
1930	2022/12/1 15:11:34	微信		无
1931	2022/12/1 15:11:58	微信		无
1932	2022/12/1 15:11:59	微信		有一起学习的伙伴的加入
1933	2022/12/1 15:12:04	微信		无
1934	2022/12/1 15:12:23	微信		无
1935	2022/12/1 15:12:46	微信		无
1936	2022/12/1 15:13:39	微信		无
1937	2022/12/1 15:13:48	微信		无
1938	2022/12/1 15:14:00	微信		无
1939	2022/12/1 15:14:01	微信		无
1940	2022/12/1 15:14:05	微信		无
1941	2022/12/1 15:14:07	微信		在线课堂可以有录音的按钮，可以自己录下自己的发音和老师的区别，以备后面更好的改进
1942	2022/12/1 15:14:09	微信		无
1943	2022/12/1 15:14:40	微信		无
1944	2022/12/1 15:14:52	微信		无
1945	2022/12/1 15:15:01	微信		无
1946	2022/12/1 15:15:18	微信		无
1947	2022/12/1 15:15:35	微信		无
1948	2022/12/1 15:15:42	微信		无
1949	2022/12/1 15:15:54	微信		无
1950	2022/12/1 15:15:56	微信		无
1951	2022/12/1 15:16:05	微信		无
1952	2022/12/1 15:16:11	微信		教师应该扮演学生学习的引领者,合作者,老师与学生在课堂上要是平等,民主,尊重,信任的.
1953	2022/12/1 15:16:19	微信		无
1954	2022/12/1 15:16:32	微信		无
1955	2022/12/1 15:16:33	微信		无
1956	2022/12/1 15:16:36	微信		无
1957	2022/12/1 15:16:42	微信		无
1958	2022/12/1 15:16:49	微信		无
1959	2022/12/1 15:16:51	微信		无
1960	2022/12/1 15:16:59	微信		无
1961	2022/12/1 15:17:21	微信		在课程进行的过程中，老师的讲解方式吸引人
1962	2022/12/1 15:17:46	微信		无
1963	2022/12/1 15:18:15	微信		无
1964	2022/12/1 15:18:33	微信		会有很多比较好的学习心得的分享
1965	2022/12/1 15:19:02	微信		无
1966	2022/12/1 15:19:20	微信		无
1967	2022/12/1 15:19:37	微信		无
1968	2022/12/1 15:19:57	微信		无
1969	2022/12/1 15:20:02	微信		无
1970	2022/12/1 15:20:04	微信		无
1971	2022/12/1 15:20:07	微信		无
1972	2022/12/1 15:20:09	微信		能针对性的讲解疑难杂症
1973	2022/12/1 15:20:11	微信		无
1974	2022/12/1 15:20:13	微信		无
1975	2022/12/1 15:20:15	微信		无
1976	2022/12/1 15:20:16	微信		无
1977	2022/12/1 15:20:18	微信		无
1978	2022/12/1 15:20:25	微信		对我们的学情反馈更加积极一点
1979	2022/12/1 15:20:48	微信		无
1980	2022/12/1 15:20:50	微信		无
1981	2022/12/1 15:20:56	微信		无
1982	2022/12/1 15:20:56	微信		无
1983	2022/12/1 15:21:14	微信		无
1984	2022/12/1 15:21:18	微信		无
1985	2022/12/1 15:21:21	微信		无
1986	2022/12/1 15:21:25	微信		无
1987	2022/12/1 15:21:32	微信		老师一直注重课堂纪律的维度
1988	2022/12/1 15:21:39	微信		在线课堂更加注重口语的训练
1989	2022/12/1 15:21:53	微信		无
1990	2022/12/1 15:22:07	微信		教学的手段能够与所讲解的主题尽量契合
1991	2022/12/1 15:22:10	微信		无
1992	2022/12/1 15:22:19	微信		无
1993	2022/12/1 15:22:31	微信		老师知识面很广，听他讲课如沐春风
1994	2022/12/1 15:22:42	微信		无
1995	2022/12/1 15:23:19	微信		无
1996	2022/12/1 15:23:34	微信		无
1997	2022/12/1 15:23:38	微信		无
1998	2022/12/1 15:23:43	微信		无
1999	2022/12/1 15:24:02	微信		有在线笔记功能
2000	2022/12/1 15:24:02	微信		无
2001	2022/12/1 15:24:29	微信		也需要教师参与到活动中，增强互动感
2002	2022/12/1 15:24:44	微信		无
2003	2022/12/1 15:24:57	微信		无
2004	2022/12/1 15:24:59	微信		知识点的讲解要清楚明了
2005	2022/12/1 15:25:22	微信		无
2006	2022/12/1 15:25:32	微信		学生之间总是互帮互助，学习氛围浓厚
2007	2022/12/1 15:25:49	微信		无
2008	2022/12/1 15:25:53	微信		老师幽默风趣
2009	2022/12/1 15:26:26	微信		无
2010	2022/12/1 15:26:49	微信		无
2011	2022/12/1 15:27:11	微信		无
2012	2022/12/1 15:27:11	微信		无
2013	2022/12/1 15:27:11	微信		无
2014	2022/12/1 15:27:12	微信		能提高自己的课堂存在感
2015	2022/12/1 15:27:13	微信		无
2016	2022/12/1 15:27:18	微信		无
2017	2022/12/1 15:27:35	微信		无
2018	2022/12/1 15:27:56	微信		无
2019	2022/12/1 15:27:57	微信		无
2020	2022/12/1 15:28:00	微信		无
2021	2022/12/1 15:28:15	微信		教学内容新颖
2022	2022/12/1 15:28:34	微信		无
2023	2022/12/1 15:28:35	微信		无
2024	2022/12/1 15:28:51	微信		无
2025	2022/12/1 15:29:20	微信		无
2026	2022/12/1 15:29:33	微信		有一个英语学霸带着我学习
2027	2022/12/1 15:29:41	微信		无
2028	2022/12/1 15:29:41	微信		无
2029	2022/12/1 15:29:46	微信		无
2030	2022/12/1 15:29:49	微信		老师的讲解要有针对性，可以有效的提高学生的成绩
2031	2022/12/1 15:30:27	微信		无
2032	2022/12/1 15:30:35	微信		无
2033	2022/12/1 15:30:55	微信		无
2034	2022/12/1 15:31:20	微信		无
2035	2022/12/1 15:31:25	微信		无
2036	2022/12/1 15:31:52	微信		无
2037	2022/12/1 15:32:14	微信		无
2038	2022/12/1 15:32:15	微信		教学的方法要能够被作为学生的我们接受
2039	2022/12/1 15:32:36	微信		无
2040	2022/12/1 15:32:40	微信		无
2041	2022/12/1 15:32:47	微信		无
2042	2022/12/1 15:32:52	微信		老师会给我们自信，让我们勇敢讲出来
2043	2022/12/1 15:33:31	微信		无
2044	2022/12/1 15:33:40	微信		无
2045	2022/12/1 15:35:05	微信		无
2046	2022/12/1 15:35:10	微信		无
2047	2022/12/1 15:35:28	微信		无
2048	2022/12/1 15:35:54	微信		临近考试，不得不加紧学习
2049	2022/12/1 15:36:02	微信		无
2050	2022/12/1 15:36:23	微信		无
2051	2022/12/1 15:36:23	微信		无
2052	2022/12/1 15:36:29	微信		无
2053	2022/12/1 15:36:47	微信		丰富学习窗口功能
2054	2022/12/1 15:36:54	微信		无
2055	2022/12/1 15:36:55	微信		无
2056	2022/12/1 15:37:15	微信		无
2057	2022/12/1 15:37:19	微信		无
2058	2022/12/1 15:37:26	微信		无
2059	2022/12/1 15:37:26	微信		老师讲课条理清晰，幽默风趣
2060	2022/12/1 15:37:26	微信		无
2061	2022/12/1 15:37:28	微信		无
2062	2022/12/1 15:37:41	微信		无
2063	2022/12/1 15:37:46	微信		无
2064	2022/12/1 15:38:02	微信		无
2065	2022/12/1 15:38:06	微信		无
2066	2022/12/1 15:38:13	微信		无
2067	2022/12/1 15:38:18	微信		无
2068	2022/12/1 15:38:22	微信		无
2069	2022/12/1 15:38:28	微信		教学之前要有一些比较好的课堂导入手段
2070	2022/12/1 15:38:29	微信		无
2071	2022/12/1 15:38:33	微信		无
2072	2022/12/1 15:38:49	微信		无
2073	2022/12/1 15:39:36	微信		无
2074	2022/12/1 15:40:09	微信		无
2075	2022/12/1 15:40:38	微信		老师可以多多播放音频，提高我们参与课堂的积极性
2076	2022/12/1 15:42:00	微信		无
2077	2022/12/1 15:42:24	微信		无
2078	2022/12/1 15:42:30	微信		无
2079	2022/12/1 15:42:43	微信		无
2080	2022/12/1 15:42:56	微信		在线的形式希望老师更加注重我们学情反馈
2081	2022/12/1 15:43:10	微信		无
2082	2022/12/1 15:43:11	微信		无
2083	2022/12/1 15:43:15	微信		无
2084	2022/12/1 15:43:35	微信		无
2085	2022/12/1 15:43:59	微信		无
2086	2022/12/1 15:44:04	微信		无
2087	2022/12/1 15:44:06	微信		无
2088	2022/12/1 15:44:08	微信		无
2089	2022/12/1 15:45:12	微信		无
2090	2022/12/1 15:45:31	微信		无
2091	2022/12/1 15:45:34	微信		自己对英语学习感兴趣
2092	2022/12/1 15:45:43	微信		无
2093	2022/12/1 15:45:46	微信		无
2094	2022/12/1 15:45:46	微信		无
2095	2022/12/1 15:45:53	微信		无
2096	2022/12/1 15:45:58	微信		无
2097	2022/12/1 15:46:01	微信		无
2098	2022/12/1 15:46:08	微信		无
2099	2022/12/1 15:46:14	微信		无
2100	2022/12/1 15:46:32	微信		无
2101	2022/12/1 15:46:32	微信		无
2102	2022/12/1 15:46:38	微信		无
2103	2022/12/1 15:46:41	微信		无
2104	2022/12/1 15:46:49	微信		无
2105	2022/12/1 15:48:47	微信		无
2106	2022/12/1 15:49:17	微信		老师能够针对我们的学习的特点有的放矢的进行授课
2107	2022/12/1 15:49:29	微信		更加注重训练学生的听说技巧
2108	2022/12/1 15:49:33	微信		无
2109	2022/12/1 15:49:54	微信		无
2110	2022/12/1 15:50:05	微信		无
2111	2022/12/1 15:51:12	微信		无
2112	2022/12/1 15:51:21	微信		无
2113	2022/12/1 15:51:25	微信		无
2114	2022/12/1 15:51:42	微信		无
2115	2022/12/1 15:51:50	微信		无
2116	2022/12/1 15:51:53	微信		无
2117	2022/12/1 15:52:01	微信		无
2118	2022/12/1 15:52:13	微信		无
2119	2022/12/1 15:52:15	微信		无
2120	2022/12/1 15:52:35	微信		在线英语老师本身是一个很优秀的老师
2121	2022/12/1 15:52:45	微信		无
2122	2022/12/1 15:52:47	微信		老师可以关注到我们的弹幕留言，及时回答我们提出的问题
2123	2022/12/1 15:53:02	微信		无
2124	2022/12/1 15:53:33	微信		无
2125	2022/12/1 15:54:12	微信		无
2126	2022/12/1 15:54:22	微信		无
2127	2022/12/1 15:54:24	微信		无
2128	2022/12/1 15:54:59	微信		无
2129	2022/12/1 15:55:24	微信		无
2130	2022/12/1 15:55:38	微信		无
2131	2022/12/1 15:55:53	微信		无
2132	2022/12/1 15:56:25	微信		能看到自己的学习状态
2133	2022/12/1 15:58:30	微信		无
2134	2022/12/1 15:58:32	微信		无
2135	2022/12/1 15:58:34	微信		无
2136	2022/12/1 15:58:38	微信		无
2137	2022/12/1 15:58:39	微信		会有一些比较有趣的课堂活动
2138	2022/12/1 15:58:43	微信		无
2139	2022/12/1 15:58:55	微信		无
2140	2022/12/1 15:59:01	微信		无
2141	2022/12/1 15:59:03	微信		无
2142	2022/12/1 15:59:21	微信		无
2143	2022/12/1 15:59:25	微信		要留给学生思考的时间 不能一位传授讲解
2144	2022/12/1 15:59:26	微信		无
2145	2022/12/1 15:59:32	微信		无
2146	2022/12/1 15:59:35	微信		无
2147	2022/12/1 16:00:04	微信		无
2148	2022/12/1 16:00:17	微信		在线课堂要多多进行提问，增加课堂的参与感
2149	2022/12/1 16:00:27	微信		无
2150	2022/12/1 16:00:30	微信		无
2151	2022/12/1 16:00:34	微信		无
2152	2022/12/1 16:02:29	微信		对于一些国别传统的差异简单涉猎以激发听课热情
2153	2022/12/1 16:03:08	微信		无
2154	2022/12/1 16:03:19	微信		老师要用一些方式提高班级学生参与度
2155	2022/12/1 16:03:51	微信		以后打算干的工作要用到英语
2156	2022/12/1 16:04:20	微信		可以有各种模式的授课模式
2157	2022/12/1 16:04:39	微信		无
2158	2022/12/1 16:04:52	微信		无
2159	2022/12/1 16:05:15	微信		无
2160	2022/12/1 16:05:19	微信		无
2161	2022/12/1 16:05:21	微信		无
2162	2022/12/1 16:05:51	微信		无
2163	2022/12/1 16:06:07	微信		无
2164	2022/12/1 16:06:10	微信		无
2165	2022/12/1 16:06:19	微信		无
2166	2022/12/1 16:06:21	微信		无
2167	2022/12/1 16:06:35	微信		无
2168	2022/12/1 16:06:41	微信		教师有高质量的教学设计能力
2169	2022/12/1 16:06:58	微信		无
2170	2022/12/1 16:07:24	微信		无
2171	2022/12/1 16:07:35	微信		无
2172	2022/12/1 16:07:52	微信		无
2173	2022/12/1 16:08:01	微信		课堂活动多一点
2174	2022/12/1 16:08:55	微信		无
2175	2022/12/1 16:08:56	微信		无
2176	2022/12/1 16:10:00	微信		无
2177	2022/12/1 16:10:25	微信		教师不能自顾自地讲解，要随时注意学生的情况
2178	2022/12/1 16:10:25	微信		无
2179	2022/12/1 16:10:32	微信		无
2180	2022/12/1 16:10:43	微信		教学循序渐进
2181	2022/12/1 16:10:44	微信		无
2182	2022/12/1 16:11:28	微信		可以加强我们的学习意识的发展
2183	2022/12/1 16:11:48	微信		无
2184	2022/12/1 16:11:48	微信		无
2185	2022/12/1 16:11:57	微信		无
2186	2022/12/1 16:12:02	微信		无
2187	2022/12/1 16:12:38	微信		在线课堂可以同时与几个同学对线，增加师生间的互动
2188	2022/12/1 16:13:03	微信		无
2189	2022/12/1 16:14:01	微信		结合自身的学习进度，合理规划课程
2190	2022/12/1 16:14:01	微信		无
2191	2022/12/1 16:14:04	微信		无
2192	2022/12/1 16:14:09	微信		无
2193	2022/12/1 16:14:19	微信		无
2194	2022/12/1 16:14:30	微信		无
2195	2022/12/1 16:14:44	微信		无
2196	2022/12/1 16:15:40	微信		无
2197	2022/12/1 16:15:43	微信		无
2198	2022/12/1 16:15:53	微信		无
2199	2022/12/1 16:16:00	微信		无
2200	2022/12/1 16:16:00	微信		无
2201	2022/12/1 16:16:13	微信		老师对在线课堂的使用模式很熟悉
2202	2022/12/1 16:16:51	微信		无
2203	2022/12/1 16:17:38	微信		无
2204	2022/12/1 16:18:03	微信		无
2205	2022/12/1 16:18:04	微信		无
2206	2022/12/1 16:18:20	微信		无
2207	2022/12/1 16:18:24	微信		无
2208	2022/12/1 16:18:48	微信		无
2209	2022/12/1 16:19:07	微信		无
2210	2022/12/1 16:19:08	微信		无
2211	2022/12/1 16:19:09	微信		无
2212	2022/12/1 16:19:12	微信		无
2213	2022/12/1 16:19:24	微信		与我一个班级的学生都是学霸
2214	2022/12/1 16:19:43	微信		无
2215	2022/12/1 16:19:53	微信		无
2216	2022/12/1 16:19:55	微信		无
2217	2022/12/1 16:19:58	微信		无
2218	2022/12/1 16:20:01	微信		无
2219	2022/12/1 16:20:05	微信		无
2220	2022/12/1 16:20:06	微信		在课堂或者测评中让我们体验到成就感
2221	2022/12/1 16:20:14	微信		无
2222	2022/12/1 16:20:16	微信		无
2223	2022/12/1 16:20:19	微信		课堂上用到的各个资料，能实时下发
2224	2022/12/1 16:20:24	微信		无
2225	2022/12/1 16:21:24	微信		在线课堂要维护好课堂纪律
2226	2022/12/1 16:21:46	微信		无
2227	2022/12/1 16:22:48	微信		无
2228	2022/12/1 16:23:59	微信		无
2229	2022/12/1 16:24:05	微信		无
2230	2022/12/1 16:24:33	微信		无
2231	2022/12/1 16:24:54	微信		无
2232	2022/12/1 16:24:55	微信		无
2233	2022/12/1 16:25:26	微信		无
2234	2022/12/1 16:25:34	微信		无
2235	2022/12/1 16:25:38	微信		无
2236	2022/12/1 16:25:40	微信		无
2237	2022/12/1 16:25:45	微信		无
2238	2022/12/1 16:25:55	微信		需要重复观看某个知识点的时候，线上课堂更加吸引人
2239	2022/12/1 16:26:01	微信		无
2240	2022/12/1 16:26:26	微信		无
2241	2022/12/1 16:26:36	微信		无
2242	2022/12/1 16:26:56	微信		无
2243	2022/12/1 16:26:56	微信		无
2244	2022/12/1 16:26:57	微信		无
2245	2022/12/1 16:26:57	微信		无
2246	2022/12/1 16:26:59	微信		无
2247	2022/12/1 16:27:12	微信		无
2248	2022/12/1 16:27:24	微信		无
2249	2022/12/1 16:27:24	微信		无
2250	2022/12/1 16:27:44	微信		无
2251	2022/12/1 16:27:54	微信		无
2252	2022/12/1 16:27:58	微信		无
2253	2022/12/1 16:28:25	微信		无
2254	2022/12/1 16:28:57	微信		无
2255	2022/12/1 16:29:07	微信		可以在老师的步伐下，有一些我们自己的自主性
2256	2022/12/1 16:30:07	微信		在讲课时会有一些小故事或者幽默笑话的插入
2257	2022/12/1 16:30:10	微信		无
2258	2022/12/1 16:30:37	微信		无
2259	2022/12/1 16:30:47	微信		无
2260	2022/12/1 16:31:18	微信		教案要和学生掌握的知识结合 符合学生的实际情况
2261	2022/12/1 16:31:22	微信		无
2262	2022/12/1 16:31:29	微信		老师要注重收集我们学习的具体情况，使教学更加高效
2263	2022/12/1 16:31:46	微信		无
2264	2022/12/1 16:31:48	微信		无
2265	2022/12/1 16:31:48	微信		学习内容不再仅局限于书本或教材
2266	2022/12/1 16:31:55	微信		无
2267	2022/12/1 16:32:21	微信		无
2268	2022/12/1 16:32:26	微信		无
2269	2022/12/1 16:32:34	微信		无
2270	2022/12/1 16:32:39	微信		有丰富的学习资源
2271	2022/12/1 16:33:11	微信		无
2272	2022/12/1 16:34:42	微信		无
2273	2022/12/1 16:35:00	微信		无
2274	2022/12/1 16:35:05	微信		无
2275	2022/12/1 16:35:09	微信		无
2276	2022/12/1 16:35:10	微信		无
2277	2022/12/1 16:35:54	微信		每一堂课的内容都有一个小测评进行自我检测
2278	2022/12/1 16:35:54	微信		无
2279	2022/12/1 16:35:59	微信		无
2280	2022/12/1 16:36:10	微信		无
2281	2022/12/1 16:36:13	微信		无
2282	2022/12/1 16:36:19	微信		无
2283	2022/12/1 16:37:17	微信		无
2284	2022/12/1 16:37:21	微信		无
2285	2022/12/1 16:37:21	微信		无
2286	2022/12/1 16:37:34	微信		无
2287	2022/12/1 16:37:37	微信		教学方法很新颖
2288	2022/12/1 16:37:42	微信		无
2289	2022/12/1 16:37:47	微信		无
2290	2022/12/1 16:38:08	微信		无
2291	2022/12/1 16:38:13	微信		教学方法要生动 对那种枯燥的理论知识尤其要精辟讲解
2292	2022/12/1 16:38:21	微信		无
2293	2022/12/1 16:38:24	微信		无
2294	2022/12/1 16:38:25	微信		融入课堂积极对话
2295	2022/12/1 16:38:25	微信		无
2296	2022/12/1 16:38:41	微信		无
2297	2022/12/1 16:38:46	微信		无
2298	2022/12/1 16:39:20	微信		无
2299	2022/12/1 16:42:04	微信		老师本身的专业水平要过硬
2300	2022/12/1 16:42:47	微信		无
2301	2022/12/1 16:42:49	微信		无
2302	2022/12/1 16:42:51	微信		老师合理批评监督，激发求知欲望
2303	2022/12/1 16:42:58	微信		无
2304	2022/12/1 16:42:59	微信		可以有匿名发言功能
2305	2022/12/1 16:43:01	微信		自己的情绪稳定
2306	2022/12/1 16:43:03	微信		无
2307	2022/12/1 16:43:04	微信		无
2308	2022/12/1 16:43:05	微信		无
2309	2022/12/1 16:43:08	微信		无
2310	2022/12/1 16:43:09	微信		学会阅读并读出来
2311	2022/12/1 16:43:12	微信		无
2312	2022/12/1 16:43:21	微信		我自己觉得学习英语很重要
2313	2022/12/1 16:43:31	微信		无
2314	2022/12/1 16:43:43	微信		无
2315	2022/12/1 16:43:46	微信		无
2316	2022/12/1 16:44:00	微信		无
2317	2022/12/1 16:44:54	微信		无
2318	2022/12/1 16:45:10	微信		无
2319	2022/12/1 16:45:19	微信		无
2320	2022/12/1 16:45:22	微信		无
2321	2022/12/1 16:45:50	微信		无
2322	2022/12/1 16:45:56	微信		无
2323	2022/12/1 16:48:09	微信		无
2324	2022/12/1 16:48:22	微信		无
2325	2022/12/1 16:48:25	微信		有课程学习复盘
2326	2022/12/1 16:48:26	微信		无
2327	2022/12/1 16:48:37	微信		实时性强的课题
2328	2022/12/1 16:49:43	微信		无
2329	2022/12/1 16:49:44	微信		教学的方法要根据不同的教授内容有所变化
2330	2022/12/1 16:49:45	微信		无
2331	2022/12/1 16:50:04	微信		无
2332	2022/12/1 16:50:22	微信		无
2333	2022/12/1 16:50:36	微信		能够融入班集体
2334	2022/12/1 16:50:38	微信		无
2335	2022/12/1 16:50:38	微信		无
2336	2022/12/1 16:50:50	微信		无
2337	2022/12/1 16:51:08	微信		无
2338	2022/12/1 16:51:08	微信		无
2339	2022/12/1 16:51:15	微信		无
2340	2022/12/1 16:51:19	微信		无
2341	2022/12/1 16:51:21	微信		无
2342	2022/12/1 16:51:24	微信		创设出一个良好的教学氛围与交际氛围
2343	2022/12/1 16:51:40	微信		无
2344	2022/12/1 16:52:13	微信		无
2345	2022/12/1 16:52:35	微信		无
2346	2022/12/1 16:52:51	微信		无
2347	2022/12/1 16:53:33	微信		无
2348	2022/12/1 16:53:36	微信		无
2349	2022/12/1 16:53:37	微信		无
2350	2022/12/1 16:53:41	微信		无
2351	2022/12/1 16:53:45	微信		无
2352	2022/12/1 16:53:52	微信		无
2353	2022/12/1 16:53:57	微信		无
2354	2022/12/1 16:54:02	微信		老师专业知识丰富，具有个人魅力
2355	2022/12/1 16:54:16	微信		把我们在课堂上的表现也纳入期末测评的内容
2356	2022/12/1 16:54:22	微信		无
2357	2022/12/1 16:54:39	微信		无
2358	2022/12/1 16:54:49	微信		增加更多互动
2359	2022/12/1 16:55:23	微信		无
2360	2022/12/1 16:56:11	微信		无
2361	2022/12/1 16:56:16	微信		无
2362	2022/12/1 16:56:57	微信		在课后老师能够布置一些新颖的课后作业形式
2363	2022/12/1 16:58:13	微信		无
2364	2022/12/1 16:58:14	微信		无
2365	2022/12/1 16:58:47	微信		无
2366	2022/12/1 16:59:13	微信		无
2367	2022/12/1 16:59:14	微信		一对一教学模式，对我吸引力比较大
2368	2022/12/1 16:59:18	微信		无
2369	2022/12/1 16:59:27	微信		无
2370	2022/12/1 16:59:30	微信		无
2371	2022/12/1 16:59:53	微信		无
2372	2022/12/1 17:00:11	微信		无
2373	2022/12/1 17:00:26	微信		无
2374	2022/12/1 17:00:33	微信		无
2375	2022/12/1 17:00:34	微信		无
2376	2022/12/1 17:00:45	微信		无
2377	2022/12/1 17:00:46	微信		无
2378	2022/12/1 17:00:48	微信		创设真实的生活情境,有效培养学生的学习兴趣
2379	2022/12/1 17:00:53	微信		无
2380	2022/12/1 17:00:57	微信		不要总是老师自己一个人在讲
2381	2022/12/1 17:00:58	微信		授课老师和蔼可亲，态度好
2382	2022/12/1 17:01:01	微信		无
2383	2022/12/1 17:01:01	微信		无
2384	2022/12/1 17:01:03	微信		无
2385	2022/12/1 17:01:09	微信		无
2386	2022/12/1 17:01:19	微信		无
2387	2022/12/1 17:01:31	微信		无
2388	2022/12/1 17:01:38	微信		无
2389	2022/12/1 17:01:57	微信		无
2390	2022/12/1 17:01:58	微信		无
2391	2022/12/1 17:02:08	微信		无
2392	2022/12/1 17:02:57	微信		无
2393	2022/12/1 17:04:37	微信		无
2394	2022/12/1 17:05:17	微信		无
2395	2022/12/1 17:05:49	微信		老师不能太过严厉
2396	2022/12/1 17:05:54	微信		无
2397	2022/12/1 17:06:01	微信		多和学生互动沟通
2398	2022/12/1 17:06:02	微信		老师有亲切感
2399	2022/12/1 17:06:15	微信		无
2400	2022/12/1 17:06:16	微信		无
2401	2022/12/1 17:06:19	微信		可以有一些生动的形容词汇能传授一些有用的学习方法
2402	2022/12/1 17:06:24	微信		无
2403	2022/12/1 17:06:32	微信		无
2404	2022/12/1 17:07:05	微信		无
2405	2022/12/1 17:07:06	微信		无
2406	2022/12/1 17:07:19	微信		无
2407	2022/12/1 17:07:20	微信		无
2408	2022/12/1 17:07:24	微信		无
2409	2022/12/1 17:07:38	微信		无
2410	2022/12/1 17:07:42	微信		无
2411	2022/12/1 17:07:55	微信		无
2412	2022/12/1 17:07:55	微信		无
2413	2022/12/1 17:08:18	微信		无
2414	2022/12/1 17:08:20	微信		无
2415	2022/12/1 17:08:20	微信		师生间长期的融合.在教学活动中,作为教师,要重视与学生的平等交流
2416	2022/12/1 17:08:21	微信		一定要让我们觉得课程的设计清楚合理，自己可以学会
2417	2022/12/1 17:08:25	微信		要注重把握课堂进行的节奏
2418	2022/12/1 17:08:30	微信		无
2419	2022/12/1 17:08:34	微信		无
2420	2022/12/1 17:08:38	微信		无
2421	2022/12/1 17:09:45	微信		无
2422	2022/12/1 17:09:58	微信		老师会额外补充很多有价值的资料
2423	2022/12/1 17:10:26	微信		无
2424	2022/12/1 17:11:28	微信		鼓励我们积极 参与教学过程 增加师生互动 更能掌握所学知识
2425	2022/12/1 17:11:50	微信		无
2426	2022/12/1 17:12:00	微信		无
2427	2022/12/1 17:12:10	微信		无
2428	2022/12/1 17:12:34	微信		无
2429	2022/12/1 17:12:45	微信		在对我们的评价方式上需要多元一点
2430	2022/12/1 17:13:11	微信		无
2431	2022/12/1 17:13:49	微信		无
2432	2022/12/1 17:14:45	微信		无
2433	2022/12/1 17:15:20	微信		无
2434	2022/12/1 17:15:43	微信		无
2435	2022/12/1 17:15:56	微信		无
2436	2022/12/1 17:16:01	微信		无
2437	2022/12/1 17:16:07	微信		课程进行的节奏要适合点
2438	2022/12/1 17:16:08	微信		无
2439	2022/12/1 17:16:18	微信		无
2440	2022/12/1 17:17:03	微信		无
2441	2022/12/1 17:17:27	微信		无
2442	2022/12/1 17:18:14	微信		无
2443	2022/12/1 17:18:19	微信		无
2444	2022/12/1 17:18:57	微信		无
2445	2022/12/1 17:20:41	微信		无
2446	2022/12/1 17:21:35	微信		无
2447	2022/12/1 17:21:45	微信		无
2448	2022/12/1 17:21:54	微信		无
2449	2022/12/1 17:22:16	微信		有提问环节
2450	2022/12/1 17:22:54	微信		无
2451	2022/12/1 17:23:00	微信		无
2452	2022/12/1 17:23:45	微信		无
2453	2022/12/1 17:23:51	微信		无
2454	2022/12/1 17:23:54	微信		无
2455	2022/12/1 17:24:01	微信		无
2456	2022/12/1 17:24:03	微信		无
2457	2022/12/1 17:24:13	微信		老师的专业水平要高超
2458	2022/12/1 17:24:36	微信		授课开始之前一定需要老师营造积极的课堂氛围
2459	2022/12/1 17:26:36	微信		无
2460	2022/12/1 17:27:07	微信		无
2461	2022/12/1 17:27:27	微信		课程中老师的抽答环节要有趣
2462	2022/12/1 17:27:52	微信		无
2463	2022/12/1 17:28:09	微信		无
2464	2022/12/1 17:28:59	微信		无
2465	2022/12/1 17:28:59	微信		无
2466	2022/12/1 17:29:43	微信		无
2467	2022/12/1 17:29:47	微信		无
2468	2022/12/1 17:30:32	微信		教师要准确地处理好教学的重难点
2469	2022/12/1 17:31:09	微信		无
2470	2022/12/1 17:31:26	微信		无
2471	2022/12/1 17:31:28	微信		无
2472	2022/12/1 17:31:52	微信		无
2473	2022/12/1 17:32:36	微信		无
2474	2022/12/1 17:33:50	微信		在线提交课堂测评成绩的设计的采用
2475	2022/12/1 17:34:53	微信		无
2476	2022/12/1 17:35:00	微信		无
2477	2022/12/1 17:35:02	微信		无
2478	2022/12/1 17:35:19	微信		无
2479	2022/12/1 17:35:26	微信		有良好的在线授课能力
2480	2022/12/1 17:35:37	微信		无
2481	2022/12/1 17:36:31	微信		无
2482	2022/12/1 17:36:49	微信		无
2483	2022/12/1 17:37:28	微信		对所学的英语有一种上进心
2484	2022/12/1 17:38:13	微信		无
2485	2022/12/1 17:38:22	微信		无
2486	2022/12/1 17:42:07	微信		无
2487	2022/12/1 17:42:13	微信		无
2488	2022/12/1 17:42:25	微信		在学习页面有搜索窗口，不用另外打开
2489	2022/12/1 17:42:31	微信		无
2490	2022/12/1 17:43:13	微信		无
2491	2022/12/1 17:43:58	微信		无
2492	2022/12/1 17:47:43	微信		无
2493	2022/12/1 17:48:10	微信		无
2494	2022/12/1 17:48:35	微信		无
