# Supplementary material for: Predicting student and instructor e-readiness and promoting e-learning success in online EFL class during the COVID-19 pandemic: A case from China
Source: PLoS One. 2023 May 8;18(5):e0284334. doi: 10.1371/journal.pone.0284334 (PMC10166505; doi:10.1371/journal.pone.0284334)
Supplement: S1 File — (ZIP) [file pone.0284334.s001.zip › Supporting information/σ¡aτöƒΣ╕╗ΦoéΘóÿμò░μì«/Φ»aτ╗åΣ┐íμü»--τ1⁄41⁄47Θóÿτ¡öμíê.xlsx]

## Sheet: Sheet1
序号	提交答卷时间	来源	来源详情	答案文本
25	2022/11/19 11:24:59	手机提交	直接访问	湖北省
26	2022/11/19 11:33:26	手机提交	直接访问	湖北省
27	2022/11/19 11:41:02	手机提交	直接访问	湖北省
29	2022/11/19 11:42:51	手机提交	直接访问	湖北
30	2022/11/19 11:44:53	手机提交	直接访问	湖北省
31	2022/11/19 11:46:27	手机提交	直接访问	湖北
32	2022/11/19 11:46:32	手机提交	直接访问	湖北
33	2022/11/19 11:49:21	手机提交	直接访问	湖北
34	2022/11/19 11:49:54	手机提交	直接访问	武汉
35	2022/11/19 11:51:20	手机提交	直接访问	湖北
36	2022/11/19 11:55:11	手机提交	直接访问	湖北
37	2022/11/19 11:57:49	手机提交	直接访问	湖北省
38	2022/11/19 12:01:11	手机提交	直接访问	湖北
40	2022/11/19 12:07:50	手机提交	直接访问	湖北
42	2022/11/19 12:17:54	手机提交	直接访问	武汉
43	2022/11/19 12:18:14	手机提交	直接访问	湖北省
44	2022/11/19 12:19:34	手机提交	直接访问	湖北
45	2022/11/19 12:20:01	手机提交	直接访问	湖北
46	2022/11/19 12:25:24	手机提交	直接访问	湖北省
47	2022/11/19 12:26:14	链接	直接访问	湖北
48	2022/11/19 12:29:22	手机提交	直接访问	湖北省
49	2022/11/19 12:40:26	手机提交	直接访问	湖北
50	2022/11/19 13:08:21	手机提交	直接访问	武汉
51	2022/11/19 13:08:22	手机提交	直接访问	湖北省
53	2022/11/19 13:09:07	链接	直接访问	湖北省
54	2022/11/19 13:10:06	手机提交	直接访问	湖北省
55	2022/11/19 13:11:22	手机提交	直接访问	武汉
56	2022/11/19 13:12:34	手机提交	直接访问	武汉
57	2022/11/19 13:12:56	手机提交	直接访问	湖北
58	2022/11/19 13:13:01	手机提交	直接访问	湖北省
59	2022/11/19 13:14:48	手机提交	直接访问	湖北省
60	2022/11/19 13:16:27	手机提交	直接访问	湖北
61	2022/11/19 13:19:48	手机提交	直接访问	湖北
62	2022/11/19 13:21:28	手机提交	直接访问	湖北省
64	2022/11/19 13:23:30	手机提交	直接访问	湖北省
68	2022/11/19 13:24:58	手机提交	直接访问	湖北
69	2022/11/19 13:25:20	手机提交	直接访问	湖北
70	2022/11/19 13:25:33	手机提交	直接访问	湖北省
73	2022/11/19 13:27:35	手机提交	直接访问	湖北省
75	2022/11/19 13:29:05	手机提交	直接访问	湖北省
76	2022/11/19 13:29:30	手机提交	直接访问	湖北
77	2022/11/19 13:30:20	手机提交	直接访问	湖北省
78	2022/11/19 13:31:23	手机提交	直接访问	湖北省
79	2022/11/19 13:31:31	手机提交	直接访问	湖北
81	2022/11/19 13:32:02	链接	直接访问	湖北省
83	2022/11/19 13:33:32	手机提交	直接访问	湖北省
85	2022/11/19 13:38:36	手机提交	直接访问	湖北省
86	2022/11/19 13:39:12	手机提交	直接访问	湖北
87	2022/11/19 13:39:50	手机提交	直接访问	湖北
88	2022/11/19 13:40:42	手机提交	直接访问	湖北
90	2022/11/19 13:41:27	手机提交	直接访问	湖北省
92	2022/11/19 13:44:13	链接	直接访问	湖北
93	2022/11/19 13:45:14	手机提交	直接访问	湖北省
94	2022/11/19 13:47:20	手机提交	直接访问	武汉
96	2022/11/19 13:50:41	手机提交	直接访问	武汉
97	2022/11/19 13:51:50	微信	愿好事发生[未知]	湖北省
98	2022/11/19 13:53:49	手机提交	直接访问	湖北省
100	2022/11/19 13:54:50	手机提交	直接访问	湖北
101	2022/11/19 13:57:13	微信	不是小张.[未知]	新疆
105	2022/11/19 14:09:13	微信	Oreo[未知]	湖北
106	2022/11/19 14:15:11	手机提交	直接访问	湖北
107	2022/11/19 14:21:21	手机提交	直接访问	湖北
108	2022/11/19 14:23:16	微信	Rossiki[未知]	湖北
109	2022/11/19 14:48:20	手机提交	直接访问	湖北省
110	2022/11/19 14:48:36	手机提交	直接访问	湖北省
111	2022/11/19 14:55:55	微信	宇航令狐[未知]	湖北
112	2022/11/19 14:58:00	手机提交	直接访问	湖北
114	2022/11/19 15:07:04	手机提交	直接访问	湖北省
116	2022/11/19 15:20:16	手机提交	直接访问	湖北
120	2022/11/19 15:58:26	手机提交	直接访问	湖北
121	2022/11/19 16:02:33	手机提交	直接访问	武汉
122	2022/11/19 16:04:14	手机提交	直接访问	武汉
124	2022/11/19 16:25:21	手机提交	直接访问	湖北
125	2022/11/19 16:36:58	手机提交	直接访问	湖北省
126	2022/11/19 17:06:48	手机提交	直接访问	湖北
127	2022/11/19 17:20:25	手机提交	直接访问	湖北
130	2022/11/19 17:40:14	手机提交	直接访问	武汉
131	2022/11/19 17:40:16	手机提交	直接访问	湖北
132	2022/11/19 17:41:04	手机提交	直接访问	湖北
133	2022/11/19 17:41:31	手机提交	直接访问	湖北
135	2022/11/19 17:41:38	手机提交	直接访问	湖北省
136	2022/11/19 17:42:30	手机提交	直接访问	湖北
137	2022/11/19 17:43:02	手机提交	直接访问	湖北
138	2022/11/19 17:45:09	手机提交	直接访问	湖北
139	2022/11/19 17:45:33	手机提交	直接访问	湖北
140	2022/11/19 17:46:23	手机提交	直接访问	湖北省
141	2022/11/19 17:46:25	手机提交	直接访问	湖北
143	2022/11/19 17:47:56	手机提交	直接访问	湖北省
144	2022/11/19 17:48:11	手机提交	直接访问	湖北省
145	2022/11/19 17:51:08	手机提交	直接访问	湖北
146	2022/11/19 17:51:47	微信	Sunflower[未知]	湖北省
147	2022/11/19 17:58:11	手机提交	直接访问	湖北
148	2022/11/19 18:01:12	手机提交	直接访问	湖北
149	2022/11/19 18:19:38	手机提交	直接访问	湖北省
150	2022/11/19 18:19:42	手机提交	直接访问	湖北省
152	2022/11/19 18:39:04	手机提交	直接访问	湖北
153	2022/11/19 18:44:40	手机提交	直接访问	湖北
154	2022/11/19 18:46:20	手机提交	直接访问	湖北省
155	2022/11/19 19:24:36	手机提交	直接访问	湖北省
156	2022/11/19 19:53:50	手机提交	直接访问	湖北
157	2022/11/19 20:16:48	微信	Z[未知]	湖北省
158	2022/11/19 20:20:01	手机提交	直接访问	湖北省
159	2022/11/19 20:41:53	手机提交	直接访问	武汉
177	2022/11/19 22:12:42	微信	oldSeventeen🎾[未知]	湖北省
178	2022/11/19 22:12:57	微信	心想事陈$$_[未知]	湖北
187	2022/11/19 22:29:53	微信	白心柚子[未知]	湖北
193	2022/11/19 22:52:46	微信	故宫博物院院长[未知]	湖北
195	2022/11/19 23:06:29	微信	第七页序[未知]	湖北
198	2022/11/20 8:36:51	手机提交	直接访问	湖北
200	2022/11/20 8:42:27	手机提交	直接访问	湖北省
202	2022/11/20 9:59:22	手机提交	直接访问	武汉
204	2022/11/20 10:26:55	手机提交	直接访问	湖北省
205	2022/11/20 10:32:08	手机提交	直接访问	湖北
208	2022/11/20 10:49:31	手机提交	直接访问	湖北
212	2022/11/20 15:58:34	手机提交	直接访问	武汉
213	2022/11/20 16:12:32	手机提交	直接访问	湖北
218	2022/11/20 18:37:50	手机提交	直接访问	湖北
226	2022/11/21 8:05:30	微信	心软的神[未知]	湖南省
234	2022/11/21 9:12:20	微信	陈湘琴[未知]	湖南省
235	2022/11/21 9:14:12	微信	yuni[未知]	湖南省
239	2022/11/21 9:47:43	手机提交	直接访问	湖北
243	2022/11/21 10:07:20	微信	Htrickland[未知]	湖北
260	2022/11/21 11:07:52	手机提交	直接访问	湖北省
268	2022/11/21 20:41:40	手机提交	直接访问	湖北省
270	2022/11/25 2:25:44	微信		西安
271	2022/11/25 2:25:52	微信		西安
272	2022/11/25 2:26:06	微信		西安
273	2022/11/25 2:26:17	微信		西安
274	2022/11/25 2:26:18	微信		西安
275	2022/11/25 2:26:37	微信		西安
276	2022/11/25 8:40:03	微信		西安
277	2022/11/25 8:40:20	微信		西安
278	2022/11/25 8:40:40	微信		西安
279	2022/11/25 8:40:58	微信		西安
280	2022/11/25 8:41:05	微信		西安
281	2022/11/25 8:41:12	微信		西安
282	2022/11/25 8:44:46	微信		西安
283	2022/11/25 8:44:59	微信		西安
284	2022/11/25 8:45:42	微信		西安
285	2022/11/25 8:47:19	微信		西安
286	2022/11/25 8:47:20	微信		西安
287	2022/11/25 8:47:45	微信		西安
288	2022/11/25 8:49:52	微信		西安
289	2022/11/25 8:49:58	微信		西安
290	2022/11/25 8:50:27	微信		西安
291	2022/11/25 8:52:50	微信		西安
292	2022/11/25 8:53:15	微信		西安
293	2022/11/25 8:53:48	微信		西安
294	2022/11/25 8:54:37	微信		西安
295	2022/11/25 8:54:38	微信		西安
296	2022/11/25 8:54:43	微信		西安
297	2022/11/25 8:57:19	微信		西安
298	2022/11/25 8:59:22	微信		西安
299	2022/11/25 8:59:55	微信		西安
300	2022/11/25 9:00:46	微信		西安
301	2022/11/25 9:01:15	微信		西安
302	2022/11/25 9:01:33	微信		西安
303	2022/11/25 9:01:36	微信		西安
304	2022/11/25 9:04:24	微信		西安
305	2022/11/25 9:04:29	微信		西安
306	2022/11/25 9:05:20	微信		西安
307	2022/11/25 9:07:26	微信		西安
308	2022/11/25 9:08:28	微信		西安
309	2022/11/25 9:08:38	微信		西安
310	2022/11/25 9:09:03	微信		西安
311	2022/11/25 9:09:24	微信		西安
312	2022/11/25 9:09:54	微信		西安
313	2022/11/25 9:13:33	微信		西安
314	2022/11/25 9:13:40	微信		西安
315	2022/11/25 9:14:01	微信		西安
316	2022/11/25 9:14:52	微信		西安
317	2022/11/25 9:18:20	微信		西安
318	2022/11/25 9:18:24	微信		西安
319	2022/11/25 9:18:36	微信		西安
320	2022/11/25 9:21:20	微信		西安
321	2022/11/25 9:21:47	微信		西安
322	2022/11/25 9:23:13	微信		西安
323	2022/11/25 9:23:21	微信		西安
324	2022/11/25 9:23:52	微信		西安
325	2022/11/25 9:25:59	微信		西安
326	2022/11/25 9:26:05	微信		西安
327	2022/11/25 9:27:55	微信		西安
328	2022/11/25 9:28:18	微信		西安
329	2022/11/25 9:28:22	微信		西安
330	2022/11/25 9:29:41	微信		西安
331	2022/11/25 9:31:58	微信		西安
332	2022/11/25 9:32:16	微信		西安
333	2022/11/25 9:32:36	微信		西安
334	2022/11/25 9:32:43	微信		西安
336	2022/11/28 14:07:16	微信		上海
337	2022/11/28 14:07:34	微信		上海
338	2022/11/28 14:07:44	微信		上海
339	2022/11/28 14:07:51	微信		上海
340	2022/11/28 14:08:09	微信		上海
341	2022/11/28 14:08:18	微信		上海
342	2022/11/28 14:08:23	微信		上海
343	2022/11/28 14:08:37	微信		上海
344	2022/11/28 14:12:42	微信		上海
345	2022/11/28 14:13:38	微信		上海
346	2022/11/28 14:14:01	微信		上海
347	2022/11/28 14:14:07	微信		上海
348	2022/11/28 14:14:15	微信		上海
349	2022/11/28 14:14:17	微信		上海
350	2022/11/28 14:14:21	微信		上海
351	2022/11/28 14:14:28	微信		上海
352	2022/11/28 14:16:54	微信		上海
353	2022/11/28 14:17:53	微信		上海
354	2022/11/28 14:18:20	微信		上海
355	2022/11/28 14:19:31	微信		上海
356	2022/11/28 14:20:14	微信		上海
357	2022/11/28 14:20:16	微信		上海
358	2022/11/28 14:20:37	微信		上海
359	2022/11/28 14:20:40	微信		上海
360	2022/11/28 14:21:12	微信		上海
361	2022/11/28 14:22:53	微信		上海
362	2022/11/28 14:23:11	微信		上海
363	2022/11/28 14:24:23	微信		上海
364	2022/11/28 14:25:02	微信		上海
365	2022/11/28 14:26:50	微信		上海
366	2022/11/28 14:26:53	微信		上海
367	2022/11/28 14:26:55	微信		上海
368	2022/11/28 14:27:04	微信		上海
369	2022/11/28 14:27:38	微信		上海
370	2022/11/28 14:27:56	微信		上海
371	2022/11/28 14:29:09	微信		上海
372	2022/11/28 14:29:16	微信		上海
373	2022/11/28 14:31:16	微信		上海
374	2022/11/28 14:31:47	微信		上海
375	2022/11/28 14:33:07	微信		上海
376	2022/11/28 14:33:17	微信		上海
377	2022/11/28 14:33:26	微信		上海
378	2022/11/28 14:34:06	微信		上海
379	2022/11/28 14:34:16	微信		上海
380	2022/11/28 14:34:33	微信		上海
381	2022/11/28 14:35:24	微信		上海
382	2022/11/28 14:36:31	微信		上海
383	2022/11/28 14:37:38	微信		上海
384	2022/11/28 14:39:43	微信		上海
385	2022/11/28 14:39:45	微信		上海
386	2022/11/28 14:40:05	微信		上海
387	2022/11/28 14:40:22	微信		上海
388	2022/11/28 14:40:45	微信		上海
389	2022/11/28 14:41:15	微信		上海
390	2022/11/28 14:41:56	微信		上海
391	2022/11/28 14:42:08	微信		上海
392	2022/11/28 14:44:24	微信		上海
393	2022/11/28 14:45:03	微信		上海
394	2022/11/28 14:45:13	微信		上海
395	2022/11/28 14:45:33	微信		上海
396	2022/11/28 14:46:26	微信		上海
397	2022/11/28 14:46:43	微信		上海
405	2022/11/28 15:31:29	手机提交	直接访问	湖北省
1042	2022/11/30 9:16:15	微信		内蒙古
1043	2022/11/30 9:16:26	微信		内蒙古
1044	2022/11/30 9:16:50	微信		内蒙古
1045	2022/11/30 9:16:59	微信		内蒙古
1046	2022/11/30 9:17:06	微信		内蒙古
1047	2022/11/30 9:17:29	微信		内蒙古
1048	2022/11/30 9:17:54	微信		内蒙古
1049	2022/11/30 9:17:57	微信		内蒙古
1050	2022/11/30 9:22:33	微信		内蒙古
1051	2022/11/30 9:22:41	微信		内蒙古
1052	2022/11/30 9:22:54	微信		内蒙古
1053	2022/11/30 9:22:55	微信		内蒙古
1054	2022/11/30 9:23:17	微信		内蒙古
1055	2022/11/30 9:23:23	微信		内蒙古
1056	2022/11/30 9:23:26	微信		内蒙古
1057	2022/11/30 9:24:37	微信		内蒙古
1058	2022/11/30 9:27:15	微信		内蒙古
1059	2022/11/30 9:27:47	微信		内蒙古
1060	2022/11/30 9:27:56	微信		内蒙古
1061	2022/11/30 9:28:42	微信		内蒙古
1062	2022/11/30 9:30:06	微信		内蒙古
1063	2022/11/30 9:30:17	微信		内蒙古
1064	2022/11/30 9:30:42	微信		内蒙古
1065	2022/11/30 9:31:38	微信		内蒙古
1066	2022/11/30 9:32:07	微信		内蒙古
1067	2022/11/30 9:32:59	微信		内蒙古
1068	2022/11/30 9:33:32	微信		内蒙古
1069	2022/11/30 9:33:46	微信		内蒙古
1070	2022/11/30 9:36:36	微信		内蒙古
1071	2022/11/30 9:36:36	微信		内蒙古
1072	2022/11/30 9:36:41	微信		内蒙古
1073	2022/11/30 9:37:10	微信		内蒙古
1074	2022/11/30 9:37:48	微信		内蒙古
1075	2022/11/30 9:38:15	微信		内蒙古
1076	2022/11/30 9:38:45	微信		内蒙古
1077	2022/11/30 9:39:07	微信		内蒙古
1078	2022/11/30 9:43:03	微信		内蒙古
1079	2022/11/30 9:43:05	微信		内蒙古
1080	2022/11/30 9:43:10	微信		内蒙古
1081	2022/11/30 9:43:19	微信		内蒙古
1082	2022/11/30 9:43:20	微信		内蒙古
1083	2022/11/30 9:43:59	微信		内蒙古
1084	2022/11/30 9:44:15	微信		内蒙古
1085	2022/11/30 9:45:11	微信		内蒙古
1086	2022/11/30 9:47:43	微信		内蒙古
1087	2022/11/30 9:47:48	微信		内蒙古
1088	2022/11/30 9:47:57	微信		内蒙古
1089	2022/11/30 9:48:01	微信		内蒙古
1090	2022/11/30 9:49:12	微信		内蒙古
1091	2022/11/30 9:50:37	微信		内蒙古
1092	2022/11/30 9:51:23	微信		内蒙古
1093	2022/11/30 9:52:55	微信		内蒙古
1094	2022/11/30 9:53:08	微信		内蒙古
1095	2022/11/30 9:53:46	微信		内蒙古
1096	2022/11/30 9:53:54	微信		内蒙古
1097	2022/11/30 11:19:11	微信		北京
1098	2022/11/30 11:19:21	微信		北京
1099	2022/11/30 11:19:33	微信		北京
1100	2022/11/30 11:19:53	微信		北京
1101	2022/11/30 11:23:20	微信		北京
1102	2022/11/30 11:23:56	微信		北京
1103	2022/11/30 11:25:44	微信		北京
1104	2022/11/30 11:26:16	微信		北京
1105	2022/11/30 11:26:21	微信		北京
1106	2022/11/30 11:27:55	微信		北京
1107	2022/11/30 11:30:30	微信		北京
1108	2022/11/30 11:30:45	微信		北京
1109	2022/11/30 11:31:07	微信		北京
1110	2022/11/30 11:31:13	微信		北京
1111	2022/11/30 11:33:50	微信		北京
1112	2022/11/30 11:34:35	微信		北京
1113	2022/11/30 11:37:04	微信		北京
1114	2022/11/30 11:37:50	微信		北京
1115	2022/11/30 11:38:40	微信		北京
1116	2022/11/30 11:38:54	微信		北京
1117	2022/11/30 11:39:09	微信		北京
1118	2022/11/30 11:42:09	微信		北京
1119	2022/11/30 11:42:13	微信		北京
1120	2022/11/30 11:45:21	微信		北京
1121	2022/11/30 11:46:51	微信		北京
1122	2022/11/30 11:46:56	微信		北京
1123	2022/11/30 11:46:58	微信		北京
1124	2022/11/30 11:47:45	微信		北京
1125	2022/11/30 11:50:17	微信		北京
1126	2022/11/30 11:50:42	微信		北京
1127	2022/11/30 11:51:49	微信		北京
1128	2022/11/30 11:51:55	微信		北京
1129	2022/11/30 11:52:24	微信		北京
1130	2022/11/30 11:54:01	微信		北京
1131	2022/11/30 11:56:10	微信		北京
1132	2022/11/30 11:57:00	微信		北京
1133	2022/11/30 11:57:07	微信		北京
1134	2022/11/30 11:58:10	微信		北京
1135	2022/11/30 11:59:01	微信		北京
1136	2022/11/30 12:02:17	微信		北京
1137	2022/11/30 12:02:20	微信		北京
1138	2022/11/30 12:03:40	微信		北京
1139	2022/11/30 12:03:49	微信		北京
1140	2022/11/30 12:04:50	微信		北京
1141	2022/11/30 12:07:48	微信		北京
1142	2022/11/30 12:09:28	微信		北京
1143	2022/11/30 12:09:30	微信		北京
1144	2022/11/30 12:10:20	微信		北京
1145	2022/11/30 12:10:23	微信		北京
1146	2022/11/30 12:10:32	微信		北京
1147	2022/11/30 13:42:53	微信		吉林
1148	2022/11/30 13:43:01	微信		吉林
1149	2022/11/30 13:43:10	微信		吉林
1150	2022/11/30 13:43:40	微信		吉林
1151	2022/11/30 13:44:00	微信		吉林
1152	2022/11/30 13:44:20	微信		吉林
1153	2022/11/30 13:44:21	微信		吉林
1154	2022/11/30 13:44:37	微信		吉林
1155	2022/11/30 13:47:33	微信		吉林
1156	2022/11/30 13:47:51	微信		吉林
1157	2022/11/30 13:48:55	微信		吉林
1158	2022/11/30 13:49:30	微信		吉林
1159	2022/11/30 13:50:23	微信		吉林
1160	2022/11/30 13:50:37	微信		吉林
1161	2022/11/30 13:50:43	微信		吉林
1162	2022/11/30 13:51:13	微信		吉林
1163	2022/11/30 13:52:23	微信		吉林
1164	2022/11/30 13:52:36	微信		吉林
1165	2022/11/30 13:53:42	微信		吉林
1166	2022/11/30 13:54:25	微信		吉林
1167	2022/11/30 13:55:17	微信		吉林
1168	2022/11/30 13:55:22	微信		吉林
1169	2022/11/30 13:56:07	微信		吉林
1170	2022/11/30 13:57:31	微信		吉林
1171	2022/11/30 13:58:07	微信		吉林
1172	2022/11/30 13:58:29	微信		四川
1173	2022/11/30 13:58:36	微信		四川
1174	2022/11/30 13:58:46	微信		吉林
1175	2022/11/30 13:58:52	微信		四川
1176	2022/11/30 13:58:53	微信		四川
1177	2022/11/30 13:59:01	微信		吉林
1178	2022/11/30 13:59:17	微信		吉林
1179	2022/11/30 13:59:19	微信		四川
1180	2022/11/30 13:59:19	微信		四川
1181	2022/11/30 13:59:32	微信		四川
1182	2022/11/30 13:59:39	微信		四川
1183	2022/11/30 14:00:09	微信		吉林
1184	2022/11/30 14:00:23	微信		吉林
1185	2022/11/30 14:00:57	微信		吉林
1186	2022/11/30 14:02:23	微信		吉林
1187	2022/11/30 14:03:54	微信		四川
1188	2022/11/30 14:04:03	微信		四川
1189	2022/11/30 14:04:32	微信		四川
1190	2022/11/30 14:04:40	微信		吉林
1191	2022/11/30 14:04:43	微信		四川
1192	2022/11/30 14:04:49	微信		吉林
1193	2022/11/30 14:04:58	微信		吉林
1194	2022/11/30 14:05:04	微信		吉林
1195	2022/11/30 14:05:14	微信		吉林
1196	2022/11/30 14:05:41	微信		吉林
1197	2022/11/30 14:05:59	微信		四川
1198	2022/11/30 14:06:52	微信		四川
1199	2022/11/30 14:06:54	微信		吉林
1200	2022/11/30 14:07:16	微信		四川
1201	2022/11/30 14:07:19	微信		吉林
1202	2022/11/30 14:07:35	微信		四川
1203	2022/11/30 14:09:22	微信		吉林
1204	2022/11/30 14:09:34	微信		四川
1205	2022/11/30 14:09:50	微信		吉林
1206	2022/11/30 14:10:17	微信		四川
1207	2022/11/30 14:10:19	微信		吉林
1208	2022/11/30 14:10:24	微信		四川
1209	2022/11/30 14:10:32	微信		四川
1210	2022/11/30 14:11:25	微信		四川
1211	2022/11/30 14:11:26	微信		吉林
1212	2022/11/30 14:11:33	微信		吉林
1213	2022/11/30 14:11:46	微信		吉林
1214	2022/11/30 14:12:00	微信		吉林
1215	2022/11/30 14:12:04	微信		吉林
1216	2022/11/30 14:12:26	微信		四川
1217	2022/11/30 14:14:14	微信		吉林
1218	2022/11/30 14:14:31	微信		吉林
1219	2022/11/30 14:14:54	微信		四川
1220	2022/11/30 14:15:07	微信		四川
1221	2022/11/30 14:15:36	微信		四川
1222	2022/11/30 14:15:40	微信		四川
1223	2022/11/30 14:16:04	微信		四川
1224	2022/11/30 14:16:50	微信		四川
1225	2022/11/30 14:16:59	微信		四川
1226	2022/11/30 14:17:41	微信		四川
1227	2022/11/30 14:20:20	微信		四川
1228	2022/11/30 14:20:28	微信		四川
1229	2022/11/30 14:22:19	微信		四川
1230	2022/11/30 14:22:33	微信		四川
1231	2022/11/30 14:22:36	微信		四川
1232	2022/11/30 14:22:37	微信		四川
1233	2022/11/30 14:23:14	微信		四川
1234	2022/11/30 14:25:09	微信		四川
1235	2022/11/30 14:25:32	微信		四川
1236	2022/11/30 14:25:51	微信		四川
1237	2022/11/30 14:28:58	微信		四川
1238	2022/11/30 14:29:50	微信		四川
1239	2022/11/30 14:30:10	微信		四川
1240	2022/11/30 14:30:21	微信		四川
1241	2022/11/30 14:31:04	微信		四川
1242	2022/11/30 14:38:37	微信		天津
1243	2022/11/30 14:38:41	微信		天津
1244	2022/11/30 14:38:44	微信		天津
1245	2022/11/30 14:39:11	微信		天津
1246	2022/11/30 14:39:13	微信		天津
1247	2022/11/30 14:39:49	微信		天津
1248	2022/11/30 14:40:33	微信		天津
1249	2022/11/30 14:42:19	微信		天津
1250	2022/11/30 14:43:35	微信		天津
1251	2022/11/30 14:44:30	微信		天津
1252	2022/11/30 14:44:49	微信		天津
1253	2022/11/30 14:45:13	微信		天津
1254	2022/11/30 14:45:25	微信		天津
1255	2022/11/30 14:45:40	微信		天津
1256	2022/11/30 14:46:56	微信		天津
1257	2022/11/30 14:47:09	微信		天津
1258	2022/11/30 14:49:19	微信		天津
1259	2022/11/30 14:49:23	微信		天津
1260	2022/11/30 14:50:02	微信		天津
1261	2022/11/30 14:50:07	微信		天津
1262	2022/11/30 14:50:14	微信		天津
1263	2022/11/30 14:50:47	微信		天津
1264	2022/11/30 14:52:32	微信		天津
1265	2022/11/30 14:53:52	微信		天津
1266	2022/11/30 14:53:54	微信		天津
1267	2022/11/30 14:53:56	微信		天津
1268	2022/11/30 14:54:43	微信		天津
1269	2022/11/30 14:55:11	微信		天津
1270	2022/11/30 14:55:37	微信		天津
1271	2022/11/30 14:56:15	微信		天津
1272	2022/11/30 14:57:29	微信		天津
1273	2022/11/30 14:58:39	微信		天津
1274	2022/11/30 14:58:45	微信		天津
1275	2022/11/30 14:58:52	微信		天津
1276	2022/11/30 15:01:00	微信		天津
1277	2022/11/30 15:01:31	微信		天津
1278	2022/11/30 15:02:08	微信		天津
1279	2022/11/30 15:02:17	微信		天津
1280	2022/11/30 15:12:48	微信		天津
1281	2022/11/30 15:13:04	微信		天津
1282	2022/11/30 15:13:19	微信		天津
1283	2022/11/30 15:13:35	微信		天津
1284	2022/11/30 15:13:38	微信		天津
1285	2022/11/30 15:14:03	微信		天津
1286	2022/11/30 15:14:03	微信		天津
1287	2022/11/30 15:15:27	微信		天津
1288	2022/11/30 15:16:12	微信		天津
1289	2022/11/30 15:17:18	微信		山东
1290	2022/11/30 15:17:24	微信		山东
1291	2022/11/30 15:17:34	微信		山东
1292	2022/11/30 15:18:10	微信		山东
1293	2022/11/30 15:18:18	微信		山东
1294	2022/11/30 15:18:27	微信		山东
1295	2022/11/30 15:18:29	微信		山东
1296	2022/11/30 15:19:03	微信		山东
1297	2022/11/30 15:19:21	微信		天津
1298	2022/11/30 15:19:44	微信		天津
1299	2022/11/30 15:19:50	微信		天津
1300	2022/11/30 15:21:32	微信		天津
1301	2022/11/30 15:22:43	微信		山东
1302	2022/11/30 15:24:26	微信		山东
1303	2022/11/30 15:33:01	微信		山东
1304	2022/11/30 15:33:16	微信		山东
1305	2022/11/30 15:33:30	微信		山东
1306	2022/11/30 15:33:51	微信		山东
1307	2022/11/30 15:34:17	微信		山东
1308	2022/11/30 15:34:26	微信		山东
1309	2022/11/30 15:34:27	微信		山东
1310	2022/11/30 15:34:43	微信		山东
1311	2022/11/30 15:36:49	微信		山西
1312	2022/11/30 15:37:28	微信		山西
1313	2022/11/30 15:37:33	微信		山西
1314	2022/11/30 15:37:37	微信		山西
1315	2022/11/30 15:38:01	微信		山西
1316	2022/11/30 15:38:18	微信		山西
1317	2022/11/30 15:38:33	微信		山东
1318	2022/11/30 15:39:05	微信		山西
1319	2022/11/30 15:39:07	微信		山东
1320	2022/11/30 15:39:18	微信		山西
1321	2022/11/30 15:40:38	微信		山东
1322	2022/11/30 15:41:05	微信		山东
1323	2022/11/30 15:41:40	微信		山东
1324	2022/11/30 15:42:03	微信		山东
1325	2022/11/30 15:42:08	微信		山东
1326	2022/11/30 15:42:19	微信		山西
1327	2022/11/30 15:42:44	微信		山西
1328	2022/11/30 15:42:46	微信		山东
1329	2022/11/30 15:42:59	微信		山西
1330	2022/11/30 15:43:27	微信		山西
1331	2022/11/30 15:44:13	微信		山东
1332	2022/11/30 15:44:20	微信		山东
1333	2022/11/30 15:44:59	微信		山西
1334	2022/11/30 15:45:37	微信		山西
1335	2022/11/30 15:46:12	微信		山西
1336	2022/11/30 15:46:25	微信		山东
1337	2022/11/30 15:46:29	微信		山西
1338	2022/11/30 15:46:55	微信		山东
1339	2022/11/30 15:48:02	微信		山西
1340	2022/11/30 15:48:14	微信		山西
1341	2022/11/30 15:48:41	微信		山东
1342	2022/11/30 15:48:41	微信		山东
1343	2022/11/30 15:48:43	微信		山西
1344	2022/11/30 15:48:47	微信		山西
1345	2022/11/30 15:48:58	微信		山东
1346	2022/11/30 15:49:20	微信		山东
1347	2022/11/30 15:49:23	微信		山东
1348	2022/11/30 15:50:43	微信		山东
1349	2022/11/30 15:52:04	微信		山东
1350	2022/11/30 15:52:29	微信		山西
1351	2022/11/30 15:52:34	微信		山西
1352	2022/11/30 15:52:44	微信		山东
1353	2022/11/30 15:53:22	微信		山西
1354	2022/11/30 15:53:33	微信		山西
1355	2022/11/30 15:53:49	微信		山东
1356	2022/11/30 15:53:55	微信		山西
1357	2022/11/30 15:54:04	微信		山东
1358	2022/11/30 15:54:10	微信		山西
1359	2022/11/30 15:54:12	微信		山东
1360	2022/11/30 15:54:15	微信		山西
1361	2022/11/30 15:55:06	微信		山东
1362	2022/11/30 15:56:09	微信		山西
1363	2022/11/30 15:56:15	微信		山东
1364	2022/11/30 15:57:28	微信		山东
1365	2022/11/30 15:57:58	微信		山西
1366	2022/11/30 15:58:05	微信		山西
1367	2022/11/30 15:58:07	微信		山东
1368	2022/11/30 15:58:12	微信		山东
1369	2022/11/30 15:58:57	微信		山西
1370	2022/11/30 15:59:55	微信		山东
1371	2022/11/30 16:00:11	微信		山东
1372	2022/11/30 16:00:18	微信		山东
1373	2022/11/30 16:00:40	微信		山西
1374	2022/11/30 16:00:41	微信		山西
1375	2022/11/30 16:00:58	微信		山西
1376	2022/11/30 16:01:33	微信		山西
1377	2022/11/30 16:01:36	微信		山西
1378	2022/11/30 16:01:58	微信		山东
1379	2022/11/30 16:03:16	微信		山西
1380	2022/11/30 16:03:48	微信		山西
1381	2022/11/30 16:04:47	微信		山西
1382	2022/11/30 16:06:12	微信		山西
1383	2022/11/30 16:06:19	微信		山西
1384	2022/11/30 16:08:02	微信		山西
1385	2022/11/30 16:08:47	微信		山西
1386	2022/11/30 16:09:32	微信		山西
1387	2022/11/30 16:09:45	微信		山西
1388	2022/11/30 16:10:25	微信		山西
1389	2022/11/30 16:10:46	微信		山西
1390	2022/11/30 16:11:25	微信		山西
1391	2022/11/30 16:12:58	微信		山西
1392	2022/11/30 16:15:28	微信		山西
1393	2022/11/30 17:08:14	微信		河北
1394	2022/11/30 17:08:33	微信		河北
1395	2022/11/30 17:08:34	微信		河北
1396	2022/11/30 17:08:38	微信		河北
1397	2022/11/30 17:08:40	微信		河北
1398	2022/11/30 17:08:40	微信		河北
1399	2022/11/30 17:08:50	微信		河北
1400	2022/11/30 17:08:52	微信		河北
1401	2022/11/30 17:08:54	微信		河北
1402	2022/11/30 17:08:57	微信		河北
1403	2022/11/30 17:09:03	微信		河北
1404	2022/11/30 17:09:07	微信		河北
1405	2022/11/30 17:09:12	微信		河北
1406	2022/11/30 17:09:18	微信		河北
1407	2022/11/30 17:09:18	微信		河北
1408	2022/11/30 17:09:27	微信		河北
1409	2022/11/30 17:09:32	微信		河北
1410	2022/11/30 17:09:34	微信		河北
1411	2022/11/30 17:13:03	微信		河北
1412	2022/11/30 17:13:27	微信		河北
1413	2022/11/30 17:13:54	微信		河北
1414	2022/11/30 17:14:48	微信		河北
1415	2022/11/30 17:14:50	微信		河北
1416	2022/11/30 17:15:00	微信		河北
1417	2022/11/30 17:15:01	微信		河北
1418	2022/11/30 17:15:02	微信		河北
1419	2022/11/30 17:15:09	微信		河北
1420	2022/11/30 17:15:19	微信		河北
1421	2022/11/30 17:15:29	微信		河北
1422	2022/11/30 17:15:50	微信		河北
1423	2022/11/30 17:15:53	微信		河北
1424	2022/11/30 17:16:11	微信		河北
1425	2022/11/30 17:16:16	微信		河北
1426	2022/11/30 17:16:40	微信		河北
1427	2022/11/30 17:17:26	微信		河北
1428	2022/11/30 17:17:34	微信		河北
1429	2022/11/30 17:18:02	微信		河北
1430	2022/11/30 17:18:53	微信		河北
1431	2022/11/30 17:19:18	微信		河北
1432	2022/11/30 17:19:23	微信		河北
1433	2022/11/30 17:19:50	微信		河北
1434	2022/11/30 17:19:51	微信		河北
1435	2022/11/30 17:20:01	微信		河北
1436	2022/11/30 17:20:08	微信		河北
1437	2022/11/30 17:20:09	微信		河北
1438	2022/11/30 17:21:00	微信		河北
1439	2022/11/30 17:21:17	微信		河北
1440	2022/11/30 17:22:46	微信		河北
1441	2022/11/30 17:23:40	微信		河北
1442	2022/11/30 17:25:05	微信		河北
1443	2022/11/30 17:25:53	微信		武汉
1444	2022/11/30 17:26:13	微信		武汉
1445	2022/11/30 17:26:14	微信		武汉
1446	2022/11/30 17:26:28	微信		武汉
1447	2022/11/30 17:26:47	微信		武汉
1448	2022/11/30 17:26:48	微信		武汉
1449	2022/11/30 17:27:15	微信		武汉
1450	2022/11/30 17:27:30	微信		武汉
1451	2022/11/30 17:31:58	微信		武汉
1452	2022/11/30 17:32:10	微信		武汉
1453	2022/11/30 17:32:35	微信		武汉
1454	2022/11/30 17:33:10	微信		武汉
1455	2022/11/30 17:33:42	微信		武汉
1456	2022/11/30 17:34:14	微信		武汉
1457	2022/11/30 17:34:40	微信		武汉
1458	2022/11/30 17:34:47	微信		武汉
1459	2022/11/30 17:37:07	微信		辽宁
1460	2022/11/30 17:37:10	微信		辽宁
1461	2022/11/30 17:37:16	微信		辽宁
1462	2022/11/30 17:37:33	微信		辽宁
1463	2022/11/30 17:37:35	微信		武汉
1464	2022/11/30 17:37:37	微信		辽宁
1465	2022/11/30 17:37:52	微信		武汉
1466	2022/11/30 17:38:30	微信		武汉
1467	2022/11/30 17:38:34	微信		武汉
1468	2022/11/30 17:38:44	微信		辽宁
1469	2022/11/30 17:39:02	微信		辽宁
1470	2022/11/30 17:39:12	微信		辽宁
1471	2022/11/30 17:40:03	微信		武汉
1472	2022/11/30 17:41:09	微信		武汉
1473	2022/11/30 17:42:05	微信		武汉
1474	2022/11/30 17:42:14	微信		辽宁
1475	2022/11/30 17:42:36	微信		辽宁
1476	2022/11/30 17:42:48	微信		武汉
1477	2022/11/30 17:42:49	微信		武汉
1478	2022/11/30 17:43:06	微信		辽宁
1479	2022/11/30 17:43:19	微信		辽宁
1480	2022/11/30 17:43:39	微信		武汉
1481	2022/11/30 17:43:48	微信		武汉
1482	2022/11/30 17:43:54	微信		武汉
1483	2022/11/30 17:44:35	微信		辽宁
1484	2022/11/30 17:44:43	微信		辽宁
1485	2022/11/30 17:45:16	微信		辽宁
1486	2022/11/30 17:45:32	微信		武汉
1487	2022/11/30 17:46:12	微信		武汉
1488	2022/11/30 17:46:43	微信		重庆
1489	2022/11/30 17:46:53	微信		重庆
1490	2022/11/30 17:47:03	微信		重庆
1491	2022/11/30 17:47:11	微信		重庆
1492	2022/11/30 17:47:17	微信		辽宁
1493	2022/11/30 17:47:17	微信		辽宁
1494	2022/11/30 17:47:27	微信		重庆
1495	2022/11/30 17:47:38	微信		重庆
1496	2022/11/30 17:47:47	微信		重庆
1497	2022/11/30 17:47:58	微信		重庆
1498	2022/11/30 17:48:20	微信		辽宁
1499	2022/11/30 17:48:34	微信		辽宁
1500	2022/11/30 17:48:56	微信		武汉
1501	2022/11/30 17:49:17	微信		武汉
1502	2022/11/30 17:49:19	微信		武汉
1503	2022/11/30 17:49:21	微信		武汉
1504	2022/11/30 17:49:36	微信		武汉
1505	2022/11/30 17:50:17	微信		武汉
1506	2022/11/30 17:50:45	微信		武汉
1507	2022/11/30 17:51:06	微信		辽宁
1508	2022/11/30 17:51:23	微信		武汉
1509	2022/11/30 17:52:10	微信		重庆
1510	2022/11/30 17:52:23	微信		辽宁
1511	2022/11/30 17:52:26	微信		辽宁
1512	2022/11/30 17:52:59	微信		辽宁
1513	2022/11/30 17:53:25	微信		重庆
1514	2022/11/30 17:53:37	微信		辽宁
1515	2022/11/30 17:53:43	微信		重庆
1516	2022/11/30 17:53:57	微信		辽宁
1517	2022/11/30 17:53:58	微信		辽宁
1518	2022/11/30 17:54:13	微信		重庆
1519	2022/11/30 17:54:17	微信		武汉
1520	2022/11/30 17:54:29	微信		重庆
1521	2022/11/30 17:54:59	微信		重庆
1522	2022/11/30 17:55:28	微信		重庆
1523	2022/11/30 17:55:30	微信		重庆
1524	2022/11/30 17:55:32	微信		武汉
1525	2022/11/30 17:55:33	微信		辽宁
1526	2022/11/30 17:55:52	微信		武汉
1527	2022/11/30 17:56:04	微信		武汉
1528	2022/11/30 17:56:21	微信		辽宁
1529	2022/11/30 17:56:26	微信		武汉
1530	2022/11/30 17:56:35	微信		辽宁
1531	2022/11/30 17:56:36	微信		武汉
1532	2022/11/30 17:56:42	微信		武汉
1533	2022/11/30 17:56:52	微信		武汉
1534	2022/11/30 17:57:24	微信		重庆
1535	2022/11/30 17:58:46	微信		黑龙江
1536	2022/11/30 17:58:49	微信		重庆
1537	2022/11/30 17:59:03	微信		黑龙江
1538	2022/11/30 17:59:06	微信		辽宁
1539	2022/11/30 17:59:24	微信		黑龙江
1540	2022/11/30 17:59:25	微信		辽宁
1541	2022/11/30 17:59:29	微信		黑龙江
1542	2022/11/30 17:59:34	微信		辽宁
1543	2022/11/30 17:59:40	微信		黑龙江
1544	2022/11/30 17:59:44	微信		武汉
1545	2022/11/30 18:00:02	微信		重庆
1546	2022/11/30 18:00:12	微信		辽宁
1547	2022/11/30 18:00:25	微信		重庆
1548	2022/11/30 18:00:38	微信		黑龙江
1549	2022/11/30 18:00:46	微信		黑龙江
1550	2022/11/30 18:00:51	微信		重庆
1551	2022/11/30 18:01:00	微信		重庆
1552	2022/11/30 18:01:06	微信		辽宁
1553	2022/11/30 18:01:08	微信		武汉
1554	2022/11/30 18:01:09	微信		黑龙江
1555	2022/11/30 18:01:17	微信		武汉
1556	2022/11/30 18:01:19	微信		重庆
1557	2022/11/30 18:01:27	微信		辽宁
1558	2022/11/30 18:01:56	微信		武汉
1559	2022/11/30 18:02:03	微信		辽宁
1560	2022/11/30 18:02:13	微信		重庆
1561	2022/11/30 18:02:54	微信		重庆
1562	2022/11/30 18:03:53	微信		黑龙江
1563	2022/11/30 18:04:06	微信		重庆
1564	2022/11/30 18:04:21	微信		黑龙江
1565	2022/11/30 18:04:25	微信		辽宁
1566	2022/11/30 18:04:44	微信		辽宁
1567	2022/11/30 18:05:18	微信		辽宁
1568	2022/11/30 18:05:31	微信		辽宁
1569	2022/11/30 18:05:44	微信		黑龙江
1570	2022/11/30 18:05:51	微信		黑龙江
1571	2022/11/30 18:05:57	微信		辽宁
1572	2022/11/30 18:06:15	微信		黑龙江
1573	2022/11/30 18:06:17	微信		黑龙江
1574	2022/11/30 18:06:19	微信		重庆
1575	2022/11/30 18:06:20	微信		黑龙江
1576	2022/11/30 18:06:41	微信		重庆
1577	2022/11/30 18:07:01	微信		重庆
1578	2022/11/30 18:07:01	微信		黑龙江
1579	2022/11/30 18:07:15	微信		重庆
1580	2022/11/30 18:07:15	微信		重庆
1581	2022/11/30 18:07:38	微信		重庆
1582	2022/11/30 18:07:49	微信		辽宁
1583	2022/11/30 18:08:00	微信		重庆
1584	2022/11/30 18:08:29	微信		辽宁
1585	2022/11/30 18:08:32	微信		辽宁
1586	2022/11/30 18:09:08	微信		黑龙江
1587	2022/11/30 18:09:13	微信		重庆
1588	2022/11/30 18:09:53	微信		辽宁
1589	2022/11/30 18:10:07	微信		辽宁
1590	2022/11/30 18:10:35	微信		辽宁
1591	2022/11/30 18:10:38	微信		黑龙江
1592	2022/11/30 18:11:12	微信		辽宁
1593	2022/11/30 18:11:29	微信		重庆
1594	2022/11/30 18:11:57	微信		重庆
1595	2022/11/30 18:12:23	微信		黑龙江
1596	2022/11/30 18:12:29	微信		黑龙江
1597	2022/11/30 18:12:33	微信		黑龙江
1598	2022/11/30 18:12:46	微信		黑龙江
1599	2022/11/30 18:13:01	微信		黑龙江
1600	2022/11/30 18:13:11	微信		辽宁
1601	2022/11/30 18:13:20	微信		辽宁
1602	2022/11/30 18:13:31	微信		黑龙江
1603	2022/11/30 18:13:41	微信		重庆
1604	2022/11/30 18:13:49	微信		辽宁
1605	2022/11/30 18:13:56	微信		重庆
1606	2022/11/30 18:14:46	微信		重庆
1607	2022/11/30 18:15:01	微信		重庆
1608	2022/11/30 18:16:07	微信		黑龙江
1609	2022/11/30 18:16:14	微信		重庆
1610	2022/11/30 18:16:47	微信		黑龙江
1611	2022/11/30 18:16:48	微信		重庆
1612	2022/11/30 18:17:10	微信		重庆
1613	2022/11/30 18:17:44	微信		黑龙江
1614	2022/11/30 18:17:54	微信		重庆
1615	2022/11/30 18:18:25	微信		黑龙江
1616	2022/11/30 18:18:57	微信		黑龙江
1617	2022/11/30 18:19:00	微信		重庆
1618	2022/11/30 18:19:12	微信		重庆
1619	2022/11/30 18:19:33	微信		黑龙江
1620	2022/11/30 18:20:33	微信		重庆
1621	2022/11/30 18:21:01	微信		黑龙江
1622	2022/11/30 18:21:33	微信		黑龙江
1623	2022/11/30 18:21:46	微信		黑龙江
1624	2022/11/30 18:22:10	微信		重庆
1625	2022/11/30 18:22:12	微信		黑龙江
1626	2022/11/30 18:22:46	微信		浙江省
1627	2022/11/30 18:22:50	微信		浙江省
1628	2022/11/30 18:22:54	微信		黑龙江
1629	2022/11/30 18:23:02	微信		重庆
1630	2022/11/30 18:23:30	微信		浙江省
1631	2022/11/30 18:23:30	微信		浙江省
1632	2022/11/30 18:23:37	微信		黑龙江
1633	2022/11/30 18:23:41	微信		浙江省
1634	2022/11/30 18:23:42	微信		重庆
1635	2022/11/30 18:23:53	微信		浙江省
1636	2022/11/30 18:24:02	微信		浙江省
1637	2022/11/30 18:24:13	微信		黑龙江
1638	2022/11/30 18:24:49	微信		黑龙江
1639	2022/11/30 18:25:35	微信		浙江省
1640	2022/11/30 18:26:32	微信		黑龙江
1641	2022/11/30 18:28:11	微信		黑龙江
1642	2022/11/30 18:28:13	微信		浙江省
1643	2022/11/30 18:28:19	微信		黑龙江
1644	2022/11/30 18:28:19	微信		黑龙江
1645	2022/11/30 18:29:02	微信		黑龙江
1646	2022/11/30 18:29:41	微信		黑龙江
1647	2022/11/30 18:29:49	微信		黑龙江
1648	2022/11/30 18:30:42	微信		浙江省
1649	2022/11/30 18:30:52	微信		浙江省
1650	2022/11/30 18:30:59	微信		浙江省
1651	2022/11/30 18:31:06	微信		浙江省
1652	2022/11/30 18:31:10	微信		浙江省
1653	2022/11/30 18:31:11	微信		浙江省
1654	2022/11/30 18:31:16	微信		黑龙江
1655	2022/11/30 18:31:44	微信		浙江省
1656	2022/11/30 18:31:50	微信		黑龙江
1657	2022/11/30 18:33:19	微信		黑龙江
1658	2022/11/30 18:33:27	微信		黑龙江
1659	2022/11/30 18:35:05	微信		浙江省
1660	2022/11/30 18:35:13	微信		黑龙江
1661	2022/11/30 18:36:37	微信		浙江省
1662	2022/11/30 18:36:43	微信		浙江省
1663	2022/11/30 18:37:39	微信		浙江省
1664	2022/11/30 18:37:40	微信		浙江省
1665	2022/11/30 18:37:46	微信		浙江省
1666	2022/11/30 18:37:52	微信		浙江省
1667	2022/11/30 18:38:24	微信		浙江省
1668	2022/11/30 18:40:24	微信		深圳
1669	2022/11/30 18:40:52	微信		深圳
1670	2022/11/30 18:40:59	微信		深圳
1671	2022/11/30 18:41:08	微信		深圳
1672	2022/11/30 18:41:20	微信		浙江省
1673	2022/11/30 18:41:47	微信		深圳
1674	2022/11/30 18:41:49	微信		深圳
1675	2022/11/30 18:41:59	微信		浙江省
1676	2022/11/30 18:42:08	微信		浙江省
1677	2022/11/30 18:42:50	微信		浙江省
1678	2022/11/30 18:42:52	微信		深圳
1679	2022/11/30 18:42:56	微信		深圳
1680	2022/11/30 18:44:32	微信		浙江省
1681	2022/11/30 18:45:08	微信		浙江省
1682	2022/11/30 18:45:14	微信		浙江省
1683	2022/11/30 18:45:52	微信		深圳
1684	2022/11/30 18:46:09	微信		浙江省
1685	2022/11/30 18:47:10	微信		浙江省
1686	2022/11/30 18:47:34	微信		浙江省
1687	2022/11/30 18:47:56	微信		浙江省
1688	2022/11/30 18:48:13	微信		深圳
1689	2022/11/30 18:48:15	微信		浙江省
1690	2022/11/30 18:48:21	微信		深圳
1691	2022/11/30 18:48:30	微信		深圳
1692	2022/11/30 18:48:47	微信		深圳
1693	2022/11/30 18:48:58	微信		深圳
1694	2022/11/30 18:49:13	微信		深圳
1695	2022/11/30 18:49:31	微信		深圳
1696	2022/11/30 18:51:00	微信		深圳
1697	2022/11/30 18:51:17	微信		浙江省
1698	2022/11/30 18:51:26	微信		浙江省
1699	2022/11/30 18:52:19	微信		浙江省
1700	2022/11/30 18:52:42	微信		浙江省
1701	2022/11/30 18:52:50	微信		浙江省
1702	2022/11/30 18:52:54	微信		浙江省
1703	2022/11/30 18:53:12	微信		浙江省
1704	2022/11/30 18:53:24	微信		深圳
1705	2022/11/30 18:53:48	微信		深圳
1706	2022/11/30 18:54:03	微信		浙江省
1707	2022/11/30 18:54:18	微信		深圳
1708	2022/11/30 18:54:21	微信		深圳
1709	2022/11/30 18:55:45	微信		深圳
1710	2022/11/30 18:56:16	微信		深圳
1711	2022/11/30 18:56:37	微信		浙江省
1712	2022/11/30 18:56:49	微信		深圳
1713	2022/11/30 18:56:55	微信		深圳
1714	2022/11/30 18:58:26	微信		浙江省
1715	2022/11/30 18:58:55	微信		深圳
1716	2022/11/30 18:59:29	微信		浙江省
1717	2022/11/30 18:59:41	微信		深圳
1718	2022/11/30 19:00:00	微信		浙江省
1719	2022/11/30 19:00:02	微信		深圳
1720	2022/11/30 19:00:18	微信		浙江省
1721	2022/11/30 19:00:35	微信		浙江省
1722	2022/11/30 19:00:53	微信		深圳
1723	2022/11/30 19:01:14	微信		深圳
1724	2022/11/30 19:02:37	微信		深圳
1725	2022/11/30 19:03:53	微信		深圳
1726	2022/11/30 19:04:02	微信		深圳
1727	2022/11/30 19:04:15	微信		深圳
1728	2022/11/30 19:05:15	微信		深圳
1729	2022/11/30 19:05:44	微信		深圳
1730	2022/11/30 19:06:32	微信		深圳
1731	2022/11/30 19:07:44	微信		深圳
1732	2022/11/30 19:08:25	微信		深圳
1733	2022/11/30 19:09:23	微信		深圳
1734	2022/11/30 19:10:50	微信		深圳
1735	2022/11/30 19:11:06	微信		深圳
1736	2022/11/30 19:11:50	微信		深圳
1737	2022/11/30 19:13:12	微信		深圳
1738	2022/11/30 19:13:18	微信		深圳
1739	2022/11/30 19:13:19	微信		深圳
1740	2022/11/30 19:14:14	微信		深圳
1741	2022/11/30 19:14:45	微信		深圳
1742	2022/11/30 19:17:06	微信		深圳
1743	2022/11/30 19:19:52	微信		深圳
1744	2022/11/30 20:52:19	微信		福建
1745	2022/11/30 20:52:43	微信		福建
1746	2022/11/30 20:52:46	微信		福建
1747	2022/11/30 20:52:46	微信		福建
1748	2022/11/30 20:53:13	微信		福建
1749	2022/11/30 20:53:27	微信		福建
1750	2022/11/30 20:53:43	微信		福建
1751	2022/11/30 20:54:00	微信		福建
1752	2022/11/30 20:59:04	微信		福建
1753	2022/11/30 20:59:09	微信		福建
1754	2022/11/30 20:59:15	微信		福建
1755	2022/11/30 20:59:26	微信		福建
1756	2022/11/30 20:59:44	微信		福建
1757	2022/11/30 21:00:06	微信		福建
1758	2022/11/30 21:00:08	微信		福建
1759	2022/11/30 21:00:42	微信		福建
1760	2022/11/30 21:04:30	微信		福建
1761	2022/11/30 21:05:25	微信		福建
1762	2022/11/30 21:05:57	微信		福建
1763	2022/11/30 21:06:20	微信		福建
1764	2022/11/30 21:06:20	微信		福建
1765	2022/11/30 21:06:29	微信		福建
1766	2022/11/30 21:06:47	微信		福建
1767	2022/11/30 21:06:57	微信		福建
1768	2022/11/30 21:10:00	微信		福建
1769	2022/11/30 21:12:22	微信		福建
1770	2022/11/30 21:12:48	微信		福建
1771	2022/11/30 21:12:56	微信		福建
1772	2022/11/30 21:13:05	微信		福建
1773	2022/11/30 21:13:34	微信		福建
1774	2022/11/30 21:13:47	微信		福建
1775	2022/11/30 21:14:22	微信		福建
1776	2022/11/30 21:15:02	微信		福建
1777	2022/11/30 21:17:44	微信		福建
1778	2022/11/30 21:18:09	微信		福建
1779	2022/11/30 21:19:57	微信		福建
1780	2022/11/30 21:20:04	微信		福建
1781	2022/11/30 21:20:25	微信		福建
1782	2022/11/30 21:20:48	微信		福建
1783	2022/11/30 21:20:57	微信		福建
1784	2022/11/30 21:22:00	微信		福建
1785	2022/11/30 21:22:59	微信		福建
1786	2022/11/30 21:23:24	微信		福建
1787	2022/11/30 21:25:13	微信		福建
1788	2022/11/30 21:25:31	微信		福建
1789	2022/11/30 21:25:49	微信		福建
1790	2022/11/30 21:26:18	微信		福建
1791	2022/11/30 21:27:25	微信		福建
1792	2022/11/30 21:28:06	微信		福建
1793	2022/11/30 21:29:09	微信		福建
1794	2022/11/30 21:37:01	微信		江苏
1795	2022/11/30 21:37:04	微信		江苏
1796	2022/11/30 21:37:32	微信		江苏
1797	2022/11/30 21:37:34	微信		江苏
1798	2022/11/30 21:37:37	微信		江苏
1799	2022/11/30 21:37:43	微信		江苏
1800	2022/11/30 21:41:48	微信		江苏
1801	2022/11/30 21:42:24	微信		江苏
1802	2022/11/30 21:42:31	微信		江苏
1803	2022/11/30 21:43:29	微信		江苏
1804	2022/11/30 21:43:39	微信		江苏
1805	2022/11/30 21:44:11	微信		江苏
1806	2022/11/30 21:44:11	微信		江苏
1807	2022/11/30 21:45:08	微信		江苏
1808	2022/11/30 21:47:24	微信		江苏
1809	2022/11/30 21:47:42	微信		江苏
1810	2022/11/30 21:47:53	微信		江苏
1811	2022/11/30 21:48:32	微信		江苏
1812	2022/11/30 21:49:53	微信		江苏
1813	2022/11/30 21:50:07	微信		江苏
1814	2022/11/30 21:51:22	微信		江苏
1815	2022/11/30 21:52:18	微信		江苏
1816	2022/11/30 21:52:49	微信		江苏
1817	2022/11/30 21:53:05	微信		江苏
1818	2022/11/30 21:54:16	微信		江苏
1819	2022/11/30 21:54:57	微信		江苏
1820	2022/11/30 21:55:17	微信		江苏
1821	2022/11/30 21:56:37	微信		江苏
1822	2022/11/30 21:59:22	微信		江苏
1823	2022/11/30 21:59:43	微信		江苏
1824	2022/11/30 22:00:43	微信		江苏
1825	2022/11/30 22:00:48	微信		江苏
1826	2022/11/30 22:00:55	微信		江苏
1827	2022/11/30 22:00:59	微信		江苏
1828	2022/11/30 22:02:18	微信		江苏
1829	2022/11/30 22:02:23	微信		江苏
1830	2022/11/30 22:05:04	微信		江苏
1831	2022/11/30 22:05:22	微信		江苏
1832	2022/11/30 22:07:14	微信		江苏
1833	2022/11/30 22:07:26	微信		江苏
1834	2022/11/30 22:07:50	微信		江苏
1835	2022/11/30 22:08:08	微信		江苏
1836	2022/11/30 22:08:15	微信		江苏
1837	2022/11/30 22:08:24	微信		江苏
1838	2022/11/30 22:10:18	微信		江苏
1839	2022/11/30 22:10:52	微信		江苏
1840	2022/11/30 22:12:54	微信		江苏
1841	2022/11/30 22:14:21	微信		江苏
1842	2022/11/30 22:16:18	微信		江苏
1843	2022/11/30 22:16:40	微信		江苏
1844	2022/12/1 14:40:58	微信		云南
1845	2022/12/1 14:41:04	微信		云南
1846	2022/12/1 14:41:13	微信		云南
1847	2022/12/1 14:41:18	微信		云南
1848	2022/12/1 14:41:18	微信		云南
1849	2022/12/1 14:41:38	微信		云南
1850	2022/12/1 14:45:37	微信		云南
1851	2022/12/1 14:45:56	微信		云南
1852	2022/12/1 14:45:57	微信		云南
1853	2022/12/1 14:46:13	微信		云南
1854	2022/12/1 14:47:37	微信		云南
1855	2022/12/1 14:48:17	微信		云南
1856	2022/12/1 14:50:34	微信		云南
1857	2022/12/1 14:50:36	微信		宁夏
1858	2022/12/1 14:50:43	微信		云南
1859	2022/12/1 14:50:56	微信		云南
1860	2022/12/1 14:50:58	微信		云南
1861	2022/12/1 14:51:10	微信		宁夏
1862	2022/12/1 14:51:22	微信		宁夏
1863	2022/12/1 14:51:29	微信		宁夏
1864	2022/12/1 14:51:46	微信		宁夏
1865	2022/12/1 14:51:53	微信		宁夏
1866	2022/12/1 14:52:40	微信		宁夏
1867	2022/12/1 14:53:30	微信		云南
1868	2022/12/1 14:54:11	微信		宁夏
1869	2022/12/1 14:54:48	微信		云南
1870	2022/12/1 14:55:16	微信		云南
1871	2022/12/1 14:55:35	微信		云南
1872	2022/12/1 14:56:26	微信		宁夏
1873	2022/12/1 14:56:34	微信		云南
1874	2022/12/1 14:57:43	微信		云南
1875	2022/12/1 14:57:53	微信		宁夏
1876	2022/12/1 14:58:07	微信		云南
1877	2022/12/1 14:59:06	微信		宁夏
1878	2022/12/1 14:59:06	微信		宁夏
1879	2022/12/1 14:59:30	微信		云南
1880	2022/12/1 14:59:43	微信		宁夏
1881	2022/12/1 14:59:45	微信		宁夏
1882	2022/12/1 14:59:49	微信		安徽
1883	2022/12/1 15:00:02	微信		宁夏
1884	2022/12/1 15:00:06	微信		安徽
1885	2022/12/1 15:00:09	微信		宁夏
1886	2022/12/1 15:00:20	微信		安徽
1887	2022/12/1 15:00:23	微信		云南
1888	2022/12/1 15:00:28	微信		安徽
1889	2022/12/1 15:00:29	微信		安徽
1890	2022/12/1 15:00:40	微信		云南
1891	2022/12/1 15:00:49	微信		安徽
1892	2022/12/1 15:00:54	微信		安徽
1893	2022/12/1 15:00:55	微信		安徽
1894	2022/12/1 15:01:30	微信		云南
1895	2022/12/1 15:02:16	微信		宁夏
1896	2022/12/1 15:03:38	微信		宁夏
1897	2022/12/1 15:04:05	微信		云南
1898	2022/12/1 15:04:16	微信		云南
1899	2022/12/1 15:04:20	微信		云南
1900	2022/12/1 15:04:54	微信		宁夏
1901	2022/12/1 15:04:57	微信		云南
1902	2022/12/1 15:05:19	微信		云南
1903	2022/12/1 15:06:03	微信		安徽
1904	2022/12/1 15:06:20	微信		云南
1905	2022/12/1 15:06:22	微信		宁夏
1906	2022/12/1 15:06:27	微信		安徽
1907	2022/12/1 15:06:31	微信		宁夏
1908	2022/12/1 15:07:15	微信		宁夏
1909	2022/12/1 15:07:18	微信		安徽
1910	2022/12/1 15:07:30	微信		宁夏
1911	2022/12/1 15:07:41	微信		安徽
1912	2022/12/1 15:07:46	微信		宁夏
1913	2022/12/1 15:08:06	微信		安徽
1914	2022/12/1 15:08:09	微信		安徽
1915	2022/12/1 15:08:12	微信		宁夏
1916	2022/12/1 15:08:31	微信		安徽
1917	2022/12/1 15:08:36	微信		安徽
1918	2022/12/1 15:08:51	微信		新疆
1919	2022/12/1 15:09:03	微信		云南
1921	2022/12/1 15:09:03	微信		云南
1920	2022/12/1 15:09:03	微信		新疆
1922	2022/12/1 15:09:12	微信		新疆
1923	2022/12/1 15:09:33	微信		宁夏
1924	2022/12/1 15:09:36	微信		新疆
1925	2022/12/1 15:09:38	微信		新疆
1926	2022/12/1 15:09:57	微信		新疆
1927	2022/12/1 15:10:12	微信		新疆
1928	2022/12/1 15:10:51	微信		云南
1929	2022/12/1 15:10:58	微信		云南
1930	2022/12/1 15:11:34	微信		新疆
1931	2022/12/1 15:11:58	微信		云南
1932	2022/12/1 15:11:59	微信		宁夏
1933	2022/12/1 15:12:04	微信		云南
1934	2022/12/1 15:12:23	微信		安徽
1935	2022/12/1 15:12:46	微信		安徽
1936	2022/12/1 15:13:39	微信		宁夏
1937	2022/12/1 15:13:48	微信		云南
1938	2022/12/1 15:14:00	微信		宁夏
1939	2022/12/1 15:14:01	微信		安徽
1940	2022/12/1 15:14:05	微信		安徽
1941	2022/12/1 15:14:07	微信		宁夏
1942	2022/12/1 15:14:09	微信		宁夏
1943	2022/12/1 15:14:40	微信		安徽
1944	2022/12/1 15:14:52	微信		宁夏
1945	2022/12/1 15:15:01	微信		宁夏
1946	2022/12/1 15:15:18	微信		安徽
1947	2022/12/1 15:15:35	微信		云南
1948	2022/12/1 15:15:42	微信		新疆
1949	2022/12/1 15:15:54	微信		云南
1950	2022/12/1 15:15:56	微信		新疆
1951	2022/12/1 15:16:05	微信		安徽
1952	2022/12/1 15:16:11	微信		新疆
1953	2022/12/1 15:16:19	微信		新疆
1954	2022/12/1 15:16:32	微信		新疆
1955	2022/12/1 15:16:33	微信		新疆
1956	2022/12/1 15:16:36	微信		安徽
1957	2022/12/1 15:16:42	微信		宁夏
1958	2022/12/1 15:16:49	微信		宁夏
1959	2022/12/1 15:16:51	微信		云南
1960	2022/12/1 15:16:59	微信		新疆
1961	2022/12/1 15:17:21	微信		新疆
1962	2022/12/1 15:17:46	微信		宁夏
1963	2022/12/1 15:18:15	微信		云南
1964	2022/12/1 15:18:33	微信		安徽
1965	2022/12/1 15:19:02	微信		安徽
1966	2022/12/1 15:19:20	微信		宁夏
1967	2022/12/1 15:19:37	微信		云南
1968	2022/12/1 15:19:57	微信		宁夏
1969	2022/12/1 15:20:02	微信		江西
1970	2022/12/1 15:20:04	微信		云南
1971	2022/12/1 15:20:07	微信		江西
1972	2022/12/1 15:20:09	微信		江西
1973	2022/12/1 15:20:11	微信		安徽
1974	2022/12/1 15:20:13	微信		江西
1975	2022/12/1 15:20:15	微信		安徽
1976	2022/12/1 15:20:16	微信		江西
1977	2022/12/1 15:20:18	微信		江西
1978	2022/12/1 15:20:25	微信		云南
1979	2022/12/1 15:20:48	微信		安徽
1980	2022/12/1 15:20:50	微信		江西
1981	2022/12/1 15:20:56	微信		云南
1982	2022/12/1 15:20:56	微信		江西
1983	2022/12/1 15:21:14	微信		新疆
1984	2022/12/1 15:21:18	微信		新疆
1985	2022/12/1 15:21:21	微信		新疆
1986	2022/12/1 15:21:25	微信		宁夏
1987	2022/12/1 15:21:32	微信		宁夏
1988	2022/12/1 15:21:39	微信		云南
1989	2022/12/1 15:21:53	微信		新疆
1990	2022/12/1 15:22:07	微信		宁夏
1991	2022/12/1 15:22:10	微信		宁夏
1992	2022/12/1 15:22:19	微信		安徽
1993	2022/12/1 15:22:31	微信		宁夏
1994	2022/12/1 15:22:42	微信		安徽
1995	2022/12/1 15:23:19	微信		安徽
1996	2022/12/1 15:23:34	微信		宁夏
1997	2022/12/1 15:23:38	微信		新疆
1998	2022/12/1 15:23:43	微信		云南
1999	2022/12/1 15:24:02	微信		新疆
2000	2022/12/1 15:24:02	微信		新疆
2001	2022/12/1 15:24:29	微信		安徽
2002	2022/12/1 15:24:44	微信		新疆
2003	2022/12/1 15:24:57	微信		宁夏
2004	2022/12/1 15:24:59	微信		安徽
2005	2022/12/1 15:25:22	微信		江西
2006	2022/12/1 15:25:32	微信		江西
2007	2022/12/1 15:25:49	微信		江西
2008	2022/12/1 15:25:53	微信		宁夏
2009	2022/12/1 15:26:26	微信		新疆
2010	2022/12/1 15:26:49	微信		新疆
2011	2022/12/1 15:27:11	微信		新疆
2012	2022/12/1 15:27:11	微信		江西
2013	2022/12/1 15:27:11	微信		江西
2014	2022/12/1 15:27:12	微信		宁夏
2015	2022/12/1 15:27:13	微信		新疆
2016	2022/12/1 15:27:18	微信		宁夏
2017	2022/12/1 15:27:35	微信		江西
2018	2022/12/1 15:27:56	微信		安徽
2019	2022/12/1 15:27:57	微信		江西
2020	2022/12/1 15:28:00	微信		宁夏
2021	2022/12/1 15:28:15	微信		江西
2022	2022/12/1 15:28:34	微信		安徽
2023	2022/12/1 15:28:35	微信		安徽
2024	2022/12/1 15:28:51	微信		安徽
2025	2022/12/1 15:29:20	微信		新疆
2026	2022/12/1 15:29:33	微信		安徽
2027	2022/12/1 15:29:41	微信		宁夏
2028	2022/12/1 15:29:41	微信		宁夏
2029	2022/12/1 15:29:46	微信		安徽
2030	2022/12/1 15:29:49	微信		新疆
2031	2022/12/1 15:30:27	微信		安徽
2032	2022/12/1 15:30:35	微信		江西
2033	2022/12/1 15:30:55	微信		安徽
2034	2022/12/1 15:31:20	微信		江西
2035	2022/12/1 15:31:25	微信		江西
2036	2022/12/1 15:31:52	微信		新疆
2037	2022/12/1 15:32:14	微信		新疆
2038	2022/12/1 15:32:15	微信		江西
2039	2022/12/1 15:32:36	微信		新疆
2040	2022/12/1 15:32:40	微信		新疆
2041	2022/12/1 15:32:47	微信		江西
2042	2022/12/1 15:32:52	微信		江西
2043	2022/12/1 15:33:31	微信		江西
2044	2022/12/1 15:33:40	微信		新疆
2045	2022/12/1 15:35:05	微信		新疆
2046	2022/12/1 15:35:10	微信		江西
2047	2022/12/1 15:35:28	微信		新疆
2048	2022/12/1 15:35:54	微信		新疆
2049	2022/12/1 15:36:02	微信		安徽
2050	2022/12/1 15:36:23	微信		安徽
2051	2022/12/1 15:36:23	微信		安徽
2052	2022/12/1 15:36:29	微信		安徽
2053	2022/12/1 15:36:47	微信		安徽
2054	2022/12/1 15:36:54	微信		江西
2055	2022/12/1 15:36:55	微信		江西
2056	2022/12/1 15:37:15	微信		安徽
2057	2022/12/1 15:37:19	微信		湖南
2058	2022/12/1 15:37:26	微信		安徽
2059	2022/12/1 15:37:26	微信		新疆
2060	2022/12/1 15:37:26	微信		湖南
2061	2022/12/1 15:37:28	微信		江西
2062	2022/12/1 15:37:41	微信		新疆
2063	2022/12/1 15:37:46	微信		湖南
2064	2022/12/1 15:38:02	微信		江西
2065	2022/12/1 15:38:06	微信		湖南
2066	2022/12/1 15:38:13	微信		新疆
2067	2022/12/1 15:38:18	微信		江西
2068	2022/12/1 15:38:22	微信		湖南
2069	2022/12/1 15:38:28	微信		安徽
2070	2022/12/1 15:38:29	微信		湖南
2071	2022/12/1 15:38:33	微信		江西
2072	2022/12/1 15:38:49	微信		江西
2073	2022/12/1 15:39:36	微信		新疆
2074	2022/12/1 15:40:09	微信		新疆
2075	2022/12/1 15:40:38	微信		江西
2076	2022/12/1 15:42:00	微信		新疆
2077	2022/12/1 15:42:24	微信		江西
2078	2022/12/1 15:42:30	微信		新疆
2079	2022/12/1 15:42:43	微信		新疆
2080	2022/12/1 15:42:56	微信		新疆
2081	2022/12/1 15:43:10	微信		湖南
2082	2022/12/1 15:43:11	微信		湖南
2083	2022/12/1 15:43:15	微信		新疆
2084	2022/12/1 15:43:35	微信		湖南
2085	2022/12/1 15:43:59	微信		江西
2086	2022/12/1 15:44:04	微信		湖南
2087	2022/12/1 15:44:06	微信		江西
2088	2022/12/1 15:44:08	微信		江西
2089	2022/12/1 15:45:12	微信		甘肃
2090	2022/12/1 15:45:31	微信		甘肃
2091	2022/12/1 15:45:34	微信		湖南
2092	2022/12/1 15:45:43	微信		江西
2093	2022/12/1 15:45:46	微信		新疆
2094	2022/12/1 15:45:46	微信		甘肃
2095	2022/12/1 15:45:53	微信		甘肃
2096	2022/12/1 15:45:58	微信		湖南
2097	2022/12/1 15:46:01	微信		甘肃
2098	2022/12/1 15:46:08	微信		江西
2099	2022/12/1 15:46:14	微信		江西
2100	2022/12/1 15:46:32	微信		甘肃
2101	2022/12/1 15:46:32	微信		甘肃
2102	2022/12/1 15:46:38	微信		新疆
2103	2022/12/1 15:46:41	微信		甘肃
2104	2022/12/1 15:46:49	微信		江西
2105	2022/12/1 15:48:47	微信		湖南
2106	2022/12/1 15:49:17	微信		江西
2107	2022/12/1 15:49:29	微信		江西
2108	2022/12/1 15:49:33	微信		湖南
2109	2022/12/1 15:49:54	微信		湖南
2110	2022/12/1 15:50:05	微信		湖南
2111	2022/12/1 15:51:12	微信		江西
2112	2022/12/1 15:51:21	微信		江西
2113	2022/12/1 15:51:25	微信		甘肃
2114	2022/12/1 15:51:42	微信		江西
2115	2022/12/1 15:51:50	微信		甘肃
2116	2022/12/1 15:51:53	微信		江西
2117	2022/12/1 15:52:01	微信		甘肃
2118	2022/12/1 15:52:13	微信		甘肃
2119	2022/12/1 15:52:15	微信		江西
2120	2022/12/1 15:52:35	微信		甘肃
2121	2022/12/1 15:52:45	微信		甘肃
2122	2022/12/1 15:52:47	微信		湖南
2123	2022/12/1 15:53:02	微信		湖南
2124	2022/12/1 15:53:33	微信		甘肃
2125	2022/12/1 15:54:12	微信		甘肃
2126	2022/12/1 15:54:22	微信		湖南
2127	2022/12/1 15:54:24	微信		江西
2128	2022/12/1 15:54:59	微信		江西
2129	2022/12/1 15:55:24	微信		湖南
2130	2022/12/1 15:55:38	微信		湖南
2131	2022/12/1 15:55:53	微信		湖南
2132	2022/12/1 15:56:25	微信		江西
2133	2022/12/1 15:58:30	微信		甘肃
2134	2022/12/1 15:58:32	微信		河南
2135	2022/12/1 15:58:34	微信		河南
2136	2022/12/1 15:58:38	微信		湖南
2137	2022/12/1 15:58:39	微信		甘肃
2138	2022/12/1 15:58:43	微信		甘肃
2139	2022/12/1 15:58:55	微信		湖南
2140	2022/12/1 15:59:01	微信		河南
2141	2022/12/1 15:59:03	微信		河南
2142	2022/12/1 15:59:21	微信		甘肃
2143	2022/12/1 15:59:25	微信		甘肃
2144	2022/12/1 15:59:26	微信		甘肃
2145	2022/12/1 15:59:32	微信		甘肃
2146	2022/12/1 15:59:35	微信		河南
2147	2022/12/1 16:00:04	微信		甘肃
2148	2022/12/1 16:00:17	微信		湖南
2149	2022/12/1 16:00:27	微信		河南
2150	2022/12/1 16:00:30	微信		河南
2151	2022/12/1 16:00:34	微信		河南
2152	2022/12/1 16:02:29	微信		湖南
2153	2022/12/1 16:03:08	微信		湖南
2154	2022/12/1 16:03:19	微信		湖南
2155	2022/12/1 16:03:51	微信		甘肃
2156	2022/12/1 16:04:20	微信		河南
2157	2022/12/1 16:04:39	微信		湖南
2158	2022/12/1 16:04:52	微信		湖南
2159	2022/12/1 16:05:15	微信		甘肃
2160	2022/12/1 16:05:19	微信		甘肃
2161	2022/12/1 16:05:21	微信		甘肃
2162	2022/12/1 16:05:51	微信		湖南
2163	2022/12/1 16:06:07	微信		河南
2164	2022/12/1 16:06:10	微信		河南
2165	2022/12/1 16:06:19	微信		甘肃
2166	2022/12/1 16:06:21	微信		河南
2167	2022/12/1 16:06:35	微信		河南
2168	2022/12/1 16:06:41	微信		甘肃
2169	2022/12/1 16:06:58	微信		河南
2170	2022/12/1 16:07:24	微信		甘肃
2171	2022/12/1 16:07:35	微信		甘肃
2172	2022/12/1 16:07:52	微信		河南
2173	2022/12/1 16:08:01	微信		湖南
2174	2022/12/1 16:08:55	微信		甘肃
2175	2022/12/1 16:08:56	微信		河南
2176	2022/12/1 16:10:00	微信		河南
2177	2022/12/1 16:10:25	微信		湖南
2178	2022/12/1 16:10:25	微信		湖南
2179	2022/12/1 16:10:32	微信		甘肃
2180	2022/12/1 16:10:43	微信		甘肃
2181	2022/12/1 16:10:44	微信		甘肃
2182	2022/12/1 16:11:28	微信		湖南
2183	2022/12/1 16:11:48	微信		湖南
2184	2022/12/1 16:11:48	微信		湖南
2185	2022/12/1 16:11:57	微信		河南
2186	2022/12/1 16:12:02	微信		河南
2187	2022/12/1 16:12:38	微信		甘肃
2188	2022/12/1 16:13:03	微信		甘肃
2189	2022/12/1 16:14:01	微信		河南
2190	2022/12/1 16:14:01	微信		甘肃
2191	2022/12/1 16:14:04	微信		湖南
2192	2022/12/1 16:14:09	微信		甘肃
2193	2022/12/1 16:14:19	微信		河南
2194	2022/12/1 16:14:30	微信		河南
2195	2022/12/1 16:14:44	微信		甘肃
2196	2022/12/1 16:15:40	微信		河南
2197	2022/12/1 16:15:43	微信		甘肃
2198	2022/12/1 16:15:53	微信		河南
2199	2022/12/1 16:16:00	微信		湖南
2200	2022/12/1 16:16:00	微信		甘肃
2201	2022/12/1 16:16:13	微信		甘肃
2202	2022/12/1 16:16:51	微信		河南
2203	2022/12/1 16:17:38	微信		河南
2204	2022/12/1 16:18:03	微信		河南
2205	2022/12/1 16:18:04	微信		甘肃
2206	2022/12/1 16:18:20	微信		甘肃
2207	2022/12/1 16:18:24	微信		湖南
2208	2022/12/1 16:18:48	微信		湖南
2209	2022/12/1 16:19:07	微信		甘肃
2210	2022/12/1 16:19:08	微信		海南
2211	2022/12/1 16:19:09	微信		湖南
2212	2022/12/1 16:19:12	微信		海南
2213	2022/12/1 16:19:24	微信		湖南
2214	2022/12/1 16:19:43	微信		海南
2215	2022/12/1 16:19:53	微信		河南
2216	2022/12/1 16:19:55	微信		海南
2217	2022/12/1 16:19:58	微信		河南
2218	2022/12/1 16:20:01	微信		湖南
2219	2022/12/1 16:20:05	微信		海南
2220	2022/12/1 16:20:06	微信		海南
2221	2022/12/1 16:20:14	微信		海南
2222	2022/12/1 16:20:16	微信		河南
2223	2022/12/1 16:20:19	微信		甘肃
2224	2022/12/1 16:20:24	微信		海南
2225	2022/12/1 16:21:24	微信		河南
2226	2022/12/1 16:21:46	微信		湖南
2227	2022/12/1 16:22:48	微信		河南
2228	2022/12/1 16:23:59	微信		河南
2229	2022/12/1 16:24:05	微信		湖南
2230	2022/12/1 16:24:33	微信		河南
2231	2022/12/1 16:24:54	微信		海南
2232	2022/12/1 16:24:55	微信		海南
2233	2022/12/1 16:25:26	微信		海南
2234	2022/12/1 16:25:34	微信		河南
2235	2022/12/1 16:25:38	微信		湖南
2236	2022/12/1 16:25:40	微信		河南
2237	2022/12/1 16:25:45	微信		湖南
2238	2022/12/1 16:25:55	微信		河南
2239	2022/12/1 16:26:01	微信		河南
2240	2022/12/1 16:26:26	微信		湖南
2241	2022/12/1 16:26:36	微信		海南
2242	2022/12/1 16:26:56	微信		湖南
2243	2022/12/1 16:26:56	微信		海南
2244	2022/12/1 16:26:57	微信		河南
2245	2022/12/1 16:26:57	微信		海南
2246	2022/12/1 16:26:59	微信		海南
2247	2022/12/1 16:27:12	微信		西藏
2248	2022/12/1 16:27:24	微信		西藏
2249	2022/12/1 16:27:24	微信		西藏
2250	2022/12/1 16:27:44	微信		西藏
2251	2022/12/1 16:27:54	微信		海南
2252	2022/12/1 16:27:58	微信		西藏
2253	2022/12/1 16:28:25	微信		西藏
2254	2022/12/1 16:28:57	微信		西藏
2255	2022/12/1 16:29:07	微信		西藏
2256	2022/12/1 16:30:07	微信		海南
2257	2022/12/1 16:30:10	微信		海南
2258	2022/12/1 16:30:37	微信		河南
2259	2022/12/1 16:30:47	微信		海南
2260	2022/12/1 16:31:18	微信		河南
2261	2022/12/1 16:31:22	微信		河南
2262	2022/12/1 16:31:29	微信		河南
2263	2022/12/1 16:31:46	微信		河南
2264	2022/12/1 16:31:48	微信		河南
2265	2022/12/1 16:31:48	微信		河南
2266	2022/12/1 16:31:55	微信		海南
2267	2022/12/1 16:32:21	微信		海南
2268	2022/12/1 16:32:26	微信		海南
2269	2022/12/1 16:32:34	微信		海南
2270	2022/12/1 16:32:39	微信		河南
2271	2022/12/1 16:33:11	微信		西藏
2272	2022/12/1 16:34:42	微信		西藏
2273	2022/12/1 16:35:00	微信		西藏
2274	2022/12/1 16:35:05	微信		西藏
2275	2022/12/1 16:35:09	微信		海南
2276	2022/12/1 16:35:10	微信		西藏
2277	2022/12/1 16:35:54	微信		西藏
2278	2022/12/1 16:35:54	微信		海南
2279	2022/12/1 16:35:59	微信		海南
2280	2022/12/1 16:36:10	微信		海南
2281	2022/12/1 16:36:13	微信		西藏
2282	2022/12/1 16:36:19	微信		西藏
2283	2022/12/1 16:37:17	微信		贵州
2284	2022/12/1 16:37:21	微信		贵州
2285	2022/12/1 16:37:21	微信		河南
2286	2022/12/1 16:37:34	微信		贵州
2287	2022/12/1 16:37:37	微信		海南
2288	2022/12/1 16:37:42	微信		海南
2289	2022/12/1 16:37:47	微信		海南
2290	2022/12/1 16:38:08	微信		贵州
2291	2022/12/1 16:38:13	微信		贵州
2292	2022/12/1 16:38:21	微信		海南
2293	2022/12/1 16:38:24	微信		河南
2294	2022/12/1 16:38:25	微信		河南
2295	2022/12/1 16:38:25	微信		贵州
2296	2022/12/1 16:38:41	微信		贵州
2297	2022/12/1 16:38:46	微信		贵州
2298	2022/12/1 16:39:20	微信		西藏
2299	2022/12/1 16:42:04	微信		西藏
2300	2022/12/1 16:42:47	微信		西藏
2301	2022/12/1 16:42:49	微信		海南
2302	2022/12/1 16:42:51	微信		西藏
2303	2022/12/1 16:42:58	微信		海南
2304	2022/12/1 16:42:59	微信		海南
2305	2022/12/1 16:43:01	微信		海南
2306	2022/12/1 16:43:03	微信		海南
2307	2022/12/1 16:43:04	微信		海南
2308	2022/12/1 16:43:05	微信		贵州
2309	2022/12/1 16:43:08	微信		贵州
2310	2022/12/1 16:43:09	微信		西藏
2311	2022/12/1 16:43:12	微信		西藏
2312	2022/12/1 16:43:21	微信		贵州
2313	2022/12/1 16:43:31	微信		海南
2314	2022/12/1 16:43:43	微信		西藏
2315	2022/12/1 16:43:46	微信		海南
2316	2022/12/1 16:44:00	微信		西藏
2317	2022/12/1 16:44:54	微信		贵州
2318	2022/12/1 16:45:10	微信		贵州
2319	2022/12/1 16:45:19	微信		西藏
2320	2022/12/1 16:45:22	微信		贵州
2321	2022/12/1 16:45:50	微信		贵州
2322	2022/12/1 16:45:56	微信		贵州
2323	2022/12/1 16:48:09	微信		海南
2324	2022/12/1 16:48:22	微信		西藏
2325	2022/12/1 16:48:25	微信		贵州
2326	2022/12/1 16:48:26	微信		贵州
2327	2022/12/1 16:48:37	微信		海南
2328	2022/12/1 16:49:43	微信		海南
2329	2022/12/1 16:49:44	微信		海南
2330	2022/12/1 16:49:45	微信		贵州
2331	2022/12/1 16:50:04	微信		海南
2332	2022/12/1 16:50:22	微信		贵州
2333	2022/12/1 16:50:36	微信		海南
2334	2022/12/1 16:50:38	微信		贵州
2335	2022/12/1 16:50:38	微信		西藏
2336	2022/12/1 16:50:50	微信		西藏
2337	2022/12/1 16:51:08	微信		西藏
2338	2022/12/1 16:51:08	微信		海南
2339	2022/12/1 16:51:15	微信		西藏
2340	2022/12/1 16:51:19	微信		西藏
2341	2022/12/1 16:51:21	微信		西藏
2342	2022/12/1 16:51:24	微信		海南
2343	2022/12/1 16:51:40	微信		西藏
2344	2022/12/1 16:52:13	微信		贵州
2345	2022/12/1 16:52:35	微信		贵州
2346	2022/12/1 16:52:51	微信		贵州
2347	2022/12/1 16:53:33	微信		青海
2348	2022/12/1 16:53:36	微信		青海
2349	2022/12/1 16:53:37	微信		青海
2350	2022/12/1 16:53:41	微信		青海
2351	2022/12/1 16:53:45	微信		青海
2352	2022/12/1 16:53:52	微信		贵州
2353	2022/12/1 16:53:57	微信		海南
2354	2022/12/1 16:54:02	微信		贵州
2355	2022/12/1 16:54:16	微信		青海
2356	2022/12/1 16:54:22	微信		海南
2357	2022/12/1 16:54:39	微信		西藏
2358	2022/12/1 16:54:49	微信		贵州
2359	2022/12/1 16:55:23	微信		海南
2360	2022/12/1 16:56:11	微信		贵州
2361	2022/12/1 16:56:16	微信		贵州
2362	2022/12/1 16:56:57	微信		西藏
2363	2022/12/1 16:58:13	微信		西藏
2364	2022/12/1 16:58:14	微信		西藏
2365	2022/12/1 16:58:47	微信		西藏
2366	2022/12/1 16:59:13	微信		西藏
2367	2022/12/1 16:59:14	微信		西藏
2368	2022/12/1 16:59:18	微信		贵州
2369	2022/12/1 16:59:27	微信		西藏
2370	2022/12/1 16:59:30	微信		贵州
2371	2022/12/1 16:59:53	微信		贵州
2372	2022/12/1 17:00:11	微信		广西
2373	2022/12/1 17:00:26	微信		青海
2374	2022/12/1 17:00:33	微信		贵州
2375	2022/12/1 17:00:34	微信		贵州
2376	2022/12/1 17:00:45	微信		青海
2377	2022/12/1 17:00:46	微信		广西
2378	2022/12/1 17:00:48	微信		贵州
2379	2022/12/1 17:00:53	微信		广西
2380	2022/12/1 17:00:57	微信		广西
2381	2022/12/1 17:00:58	微信		青海
2382	2022/12/1 17:01:01	微信		广西
2383	2022/12/1 17:01:01	微信		广西
2384	2022/12/1 17:01:03	微信		西藏
2385	2022/12/1 17:01:09	微信		青海
2386	2022/12/1 17:01:19	微信		广西
2387	2022/12/1 17:01:31	微信		青海
2388	2022/12/1 17:01:38	微信		广西
2389	2022/12/1 17:01:57	微信		贵州
2390	2022/12/1 17:01:58	微信		青海
2391	2022/12/1 17:02:08	微信		贵州
2392	2022/12/1 17:02:57	微信		西藏
2393	2022/12/1 17:04:37	微信		贵州
2394	2022/12/1 17:05:17	微信		贵州
2395	2022/12/1 17:05:49	微信		西藏
2396	2022/12/1 17:05:54	微信		贵州
2397	2022/12/1 17:06:01	微信		西藏
2398	2022/12/1 17:06:02	微信		广西
2399	2022/12/1 17:06:15	微信		贵州
2400	2022/12/1 17:06:16	微信		青海
2401	2022/12/1 17:06:19	微信		广西
2402	2022/12/1 17:06:24	微信		西藏
2403	2022/12/1 17:06:32	微信		广西
2404	2022/12/1 17:07:05	微信		西藏
2405	2022/12/1 17:07:06	微信		西藏
2406	2022/12/1 17:07:19	微信		贵州
2407	2022/12/1 17:07:20	微信		西藏
2408	2022/12/1 17:07:24	微信		西藏
2409	2022/12/1 17:07:38	微信		贵州
2410	2022/12/1 17:07:42	微信		贵州
2411	2022/12/1 17:07:55	微信		青海
2412	2022/12/1 17:07:55	微信		广西
2413	2022/12/1 17:08:18	微信		广西
2414	2022/12/1 17:08:20	微信		贵州
2415	2022/12/1 17:08:20	微信		青海
2416	2022/12/1 17:08:21	微信		青海
2417	2022/12/1 17:08:25	微信		广西
2418	2022/12/1 17:08:30	微信		广西
2419	2022/12/1 17:08:34	微信		青海
2420	2022/12/1 17:08:38	微信		青海
2421	2022/12/1 17:09:45	微信		广西
2422	2022/12/1 17:09:58	微信		贵州
2423	2022/12/1 17:10:26	微信		贵州
2424	2022/12/1 17:11:28	微信		贵州
2425	2022/12/1 17:11:50	微信		广西
2426	2022/12/1 17:12:00	微信		贵州
2427	2022/12/1 17:12:10	微信		广西
2428	2022/12/1 17:12:34	微信		广西
2429	2022/12/1 17:12:45	微信		贵州
2430	2022/12/1 17:13:11	微信		青海
2431	2022/12/1 17:13:49	微信		广西
2432	2022/12/1 17:14:45	微信		青海
2433	2022/12/1 17:15:20	微信		广西
2434	2022/12/1 17:15:43	微信		广西
2435	2022/12/1 17:15:56	微信		青海
2436	2022/12/1 17:16:01	微信		广西
2437	2022/12/1 17:16:07	微信		青海
2438	2022/12/1 17:16:08	微信		广西
2439	2022/12/1 17:16:18	微信		青海
2440	2022/12/1 17:17:03	微信		青海
2441	2022/12/1 17:17:27	微信		广西
2442	2022/12/1 17:18:14	微信		广西
2443	2022/12/1 17:18:19	微信		广西
2444	2022/12/1 17:18:57	微信		青海
2445	2022/12/1 17:20:41	微信		广西
2446	2022/12/1 17:21:35	微信		青海
2447	2022/12/1 17:21:45	微信		青海
2448	2022/12/1 17:21:54	微信		青海
2449	2022/12/1 17:22:16	微信		广西
2450	2022/12/1 17:22:54	微信		广西
2451	2022/12/1 17:23:00	微信		广西
2452	2022/12/1 17:23:45	微信		广西
2453	2022/12/1 17:23:51	微信		青海
2454	2022/12/1 17:23:54	微信		青海
2455	2022/12/1 17:24:01	微信		广西
2456	2022/12/1 17:24:03	微信		广西
2457	2022/12/1 17:24:13	微信		广西
2458	2022/12/1 17:24:36	微信		青海
2459	2022/12/1 17:26:36	微信		广西
2460	2022/12/1 17:27:07	微信		青海
2461	2022/12/1 17:27:27	微信		青海
2462	2022/12/1 17:27:52	微信		青海
2463	2022/12/1 17:28:09	微信		广西
2464	2022/12/1 17:28:59	微信		广西
2465	2022/12/1 17:28:59	微信		广西
2466	2022/12/1 17:29:43	微信		青海
2467	2022/12/1 17:29:47	微信		青海
2468	2022/12/1 17:30:32	微信		青海
2469	2022/12/1 17:31:09	微信		广西
2470	2022/12/1 17:31:26	微信		广西
2471	2022/12/1 17:31:28	微信		广西
2472	2022/12/1 17:31:52	微信		广西
2473	2022/12/1 17:32:36	微信		广西
2474	2022/12/1 17:33:50	微信		广西
2475	2022/12/1 17:34:53	微信		广西
2476	2022/12/1 17:35:00	微信		青海
2477	2022/12/1 17:35:02	微信		青海
2478	2022/12/1 17:35:19	微信		青海
2479	2022/12/1 17:35:26	微信		广西
2480	2022/12/1 17:35:37	微信		青海
2481	2022/12/1 17:36:31	微信		青海
2482	2022/12/1 17:36:49	微信		广西
2483	2022/12/1 17:37:28	微信		广西
2484	2022/12/1 17:38:13	微信		广西
2485	2022/12/1 17:38:22	微信		青海
2486	2022/12/1 17:42:07	微信		青海
2487	2022/12/1 17:42:13	微信		青海
2488	2022/12/1 17:42:25	微信		青海
2489	2022/12/1 17:42:31	微信		青海
2490	2022/12/1 17:43:13	微信		青海
2491	2022/12/1 17:43:58	微信		青海
2492	2022/12/1 17:47:43	微信		青海
2493	2022/12/1 17:48:10	微信		青海
2494	2022/12/1 17:48:35	微信		青海
