# Supplementary material for: Predicting student and instructor e-readiness and promoting e-learning success in online EFL class during the COVID-19 pandemic: A case from China
Source: PLoS One. 2023 May 8;18(5):e0284334. doi: 10.1371/journal.pone.0284334 (PMC10166505; doi:10.1371/journal.pone.0284334)
Supplement: S1 File — (ZIP) [file pone.0284334.s001.zip › Supporting information/σ¡aτöƒΣ╕╗ΦoéΘóÿμò░μì«/Φ»aτ╗åΣ┐íμü»--τ1⁄41⁄431Θóÿτ¡öμíê.xlsx]

## Sheet: Sheet1
序号	提交答卷时间	来源	来源详情	答案文本
25	2022/11/19 11:24:59	手机提交	直接访问	课程形式需要丰富，多样化。课堂需要更高的活跃度
26	2022/11/19 11:33:26	手机提交	直接访问	无
27	2022/11/19 11:41:02	手机提交	直接访问	暂无
29	2022/11/19 11:42:51	手机提交	直接访问	网络质量的保证，课程PPT的设计的丰富性，教师教学方法的优化提升，发挥学生自己学习的主动性，学生自身的自律性。
30	2022/11/19 11:44:53	手机提交	直接访问	无
31	2022/11/19 11:46:27	手机提交	直接访问	可以和外国文化相结合
32	2022/11/19 11:46:32	手机提交	直接访问	加强网络环境
33	2022/11/19 11:49:21	手机提交	直接访问	无
34	2022/11/19 11:49:54	手机提交	直接访问	无
35	2022/11/19 11:51:20	手机提交	直接访问	网络
36	2022/11/19 11:55:11	手机提交	直接访问	有趣
37	2022/11/19 11:57:49	手机提交	直接访问	老师进行互动从而带动同学们沉浸于课堂
38	2022/11/19 12:01:11	手机提交	直接访问	互动多一点
40	2022/11/19 12:07:50	手机提交	直接访问	无
42	2022/11/19 12:17:54	手机提交	直接访问	腾讯会议能不能像钉钉一样直接有回放视频
43	2022/11/19 12:18:14	手机提交	直接访问	没有
44	2022/11/19 12:19:34	手机提交	直接访问	增加课堂互动
45	2022/11/19 12:20:01	手机提交	直接访问	课程设计可更多元化
46	2022/11/19 12:25:24	手机提交	直接访问	多背多看多读
47	2022/11/19 12:26:14	链接	直接访问	无
48	2022/11/19 12:29:22	手机提交	直接访问	无
49	2022/11/19 12:40:26	手机提交	直接访问	无
50	2022/11/19 13:08:21	手机提交	直接访问	课程设计
51	2022/11/19 13:08:22	手机提交	直接访问	网络条件的改善
53	2022/11/19 13:09:07	链接	直接访问	都不错
54	2022/11/19 13:10:06	手机提交	直接访问	无
55	2022/11/19 13:11:22	手机提交	直接访问	️
56	2022/11/19 13:12:34	手机提交	直接访问	无
57	2022/11/19 13:12:56	手机提交	直接访问	6
58	2022/11/19 13:13:01	手机提交	直接访问	无
59	2022/11/19 13:14:48	手机提交	直接访问	无
60	2022/11/19 13:16:27	手机提交	直接访问	授课老师及时回应学生
61	2022/11/19 13:19:48	手机提交	直接访问	优秀的网络课程
62	2022/11/19 13:21:28	手机提交	直接访问	教学内容更加丰富，与实际结合
64	2022/11/19 13:23:30	手机提交	直接访问	加油
68	2022/11/19 13:24:58	手机提交	直接访问	调动学生积极性
69	2022/11/19 13:25:20	手机提交	直接访问	。
70	2022/11/19 13:25:33	手机提交	直接访问	老师讲解内容可以详细点，然后叫学生回答问题时遇到不会的能循循善诱的引导学生
73	2022/11/19 13:27:35	手机提交	直接访问	教学质量
75	2022/11/19 13:29:05	手机提交	直接访问	无
76	2022/11/19 13:29:30	手机提交	直接访问	有线上教学更多资源
77	2022/11/19 13:30:20	手机提交	直接访问	无
78	2022/11/19 13:31:23	手机提交	直接访问	课程时间更有选择性，内容生动有趣
79	2022/11/19 13:31:31	手机提交	直接访问	建议减少presentation和小组作业
81	2022/11/19 13:32:02	链接	直接访问	内容贴近生活，老师具有中西方文化基础
83	2022/11/19 13:33:32	手机提交	直接访问	The network needs to be more fluent.Teachers can make the course content more orderly for students to learn systematically
85	2022/11/19 13:38:36	手机提交	直接访问	多练
86	2022/11/19 13:39:12	手机提交	直接访问	无
87	2022/11/19 13:39:50	手机提交	直接访问	老师教学要有趣
88	2022/11/19 13:40:42	手机提交	直接访问	老师教我们学习方法
90	2022/11/19 13:41:27	手机提交	直接访问	提升乐趣
92	2022/11/19 13:44:13	链接	直接访问	无
93	2022/11/19 13:45:14	手机提交	直接访问	隔着屏幕没有温度
94	2022/11/19 13:47:20	手机提交	直接访问	建议老师多和老师互动
96	2022/11/19 13:50:41	手机提交	直接访问	无
97	2022/11/19 13:51:50	微信	愿好事发生[未知]	在平时练就学习英语色好习惯，在课堂上积极发言，日常生活中灵活运用英语。
98	2022/11/19 13:53:49	手机提交	直接访问	无
100	2022/11/19 13:54:50	手机提交	直接访问	好
101	2022/11/19 13:57:13	微信	不是小张.[未知]	人力资源
105	2022/11/19 14:09:13	微信	Oreo[未知]	无
106	2022/11/19 14:15:11	手机提交	直接访问	多注重课堂互动
107	2022/11/19 14:21:21	手机提交	直接访问	好
108	2022/11/19 14:23:16	微信	Rossiki[未知]	，
109	2022/11/19 14:48:20	手机提交	直接访问	提高技术
110	2022/11/19 14:48:36	手机提交	直接访问	网络快
111	2022/11/19 14:55:55	微信	宇航令狐[未知]	课堂互动性提高
112	2022/11/19 14:58:00	手机提交	直接访问	网络
114	2022/11/19 15:07:04	手机提交	直接访问	加强单词软件的人性化
116	2022/11/19 15:20:16	手机提交	直接访问	人力资源、教学质量、网络、教学相关服务、课程设计
120	2022/11/19 15:58:26	手机提交	直接访问	教学内容的互动性
121	2022/11/19 16:02:33	手机提交	直接访问	课堂互动多一点
122	2022/11/19 16:04:14	手机提交	直接访问	资源可以加强
124	2022/11/19 16:25:21	手机提交	直接访问	️
125	2022/11/19 16:36:58	手机提交	直接访问	和见不到面的学生互动
126	2022/11/19 17:06:48	手机提交	直接访问	口语课程多一些
127	2022/11/19 17:20:25	手机提交	直接访问	无
130	2022/11/19 17:40:14	手机提交	直接访问	教学内容更详细
131	2022/11/19 17:40:16	手机提交	直接访问	自身学习习惯
132	2022/11/19 17:41:04	手机提交	直接访问	做习题。多巩固。夯实基础。
133	2022/11/19 17:41:31	手机提交	直接访问	。
135	2022/11/19 17:41:38	手机提交	直接访问	.
136	2022/11/19 17:42:30	手机提交	直接访问	无
137	2022/11/19 17:43:02	手机提交	直接访问	提高教学生动性
138	2022/11/19 17:45:09	手机提交	直接访问	制作免费的，从基础到有难度的英语视频课程，用于预习学习复习，保留本堂课程内容
139	2022/11/19 17:45:33	手机提交	直接访问	无
140	2022/11/19 17:46:23	手机提交	直接访问	无
141	2022/11/19 17:46:25	手机提交	直接访问	网速提升
143	2022/11/19 17:47:56	手机提交	直接访问	开展线下教学
144	2022/11/19 17:48:11	手机提交	直接访问	无
145	2022/11/19 17:51:08	手机提交	直接访问	内容
146	2022/11/19 17:51:47	微信	Sunflower[未知]	没有
147	2022/11/19 17:58:11	手机提交	直接访问	多设置互动
148	2022/11/19 18:01:12	手机提交	直接访问	让课堂有趣一些
149	2022/11/19 18:19:38	手机提交	直接访问	老师可以在活跃一点，讲课的话可以插入一些别的缓解气氛，讲知识的时候有起伏，语气要有变动，太死板了不好
150	2022/11/19 18:19:42	手机提交	直接访问	质量
152	2022/11/19 18:39:04	手机提交	直接访问	课程教授可以创新，发挥在线学习优势
153	2022/11/19 18:44:40	手机提交	直接访问	开视频面对面
154	2022/11/19 18:46:20	手机提交	直接访问	More free learning resources and exercises
155	2022/11/19 19:24:36	手机提交	直接访问	提升网速，综合ppt和视频讲解
156	2022/11/19 19:53:50	手机提交	直接访问	无
157	2022/11/19 20:16:48	微信	Z[未知]	教学内容，课程设计，教师教学技巧
158	2022/11/19 20:20:01	手机提交	直接访问	无
159	2022/11/19 20:41:53	手机提交	直接访问	提升免费快速的网络
177	2022/11/19 22:12:42	微信	oldSeventeen🎾[未知]	提升校园网质量
178	2022/11/19 22:12:57	微信	心想事陈$$_[未知]	网络
187	2022/11/19 22:29:53	微信	白心柚子[未知]	网课多一点视屏资源，尽量免费
193	2022/11/19 22:52:46	微信	故宫博物院院长[未知]	去更多开设现场课程，将线上课程做为一个新的风潮融入这个时代。
195	2022/11/19 23:06:29	微信	第七页序[未知]	英语词汇
198	2022/11/20 8:36:51	手机提交	直接访问	网速波动
200	2022/11/20 8:42:27	手机提交	直接访问	多练
202	2022/11/20 9:59:22	手机提交	直接访问	无
204	2022/11/20 10:26:55	手机提交	直接访问	发送学生课堂互动任务
205	2022/11/20 10:32:08	手机提交	直接访问	无
208	2022/11/20 10:49:31	手机提交	直接访问	无
212	2022/11/20 15:58:34	手机提交	直接访问	没有
213	2022/11/20 16:12:32	手机提交	直接访问	内容有趣
218	2022/11/20 18:37:50	手机提交	直接访问	I think should teach us more reading skills or translation skills
226	2022/11/21 8:05:30	微信	心软的神[未知]	做PPT
234	2022/11/21 9:12:20	微信	陈湘琴[未知]	都还可以
235	2022/11/21 9:14:12	微信	yuni[未知]	无
239	2022/11/21 9:47:43	手机提交	直接访问	希望网速能再快一点
243	2022/11/21 10:07:20	微信	Htrickland[未知]	让老师上课更加有趣
260	2022/11/21 11:07:52	手机提交	直接访问	更多师生互动
268	2022/11/21 20:41:40	手机提交	直接访问	很好
270	2022/11/25 2:25:44	微信		无
271	2022/11/25 2:25:52	微信		无
272	2022/11/25 2:26:06	微信		无
273	2022/11/25 2:26:17	微信		无
274	2022/11/25 2:26:18	微信		无
275	2022/11/25 2:26:37	微信		无
276	2022/11/25 8:40:03	微信		无
277	2022/11/25 8:40:20	微信		无
278	2022/11/25 8:40:40	微信		无
279	2022/11/25 8:40:58	微信		无
280	2022/11/25 8:41:05	微信		无
281	2022/11/25 8:41:12	微信		无
282	2022/11/25 8:44:46	微信		灵活切换教学方式，让学生始终紧跟教学节奏
283	2022/11/25 8:44:59	微信		制定合理的学习计划和目标
284	2022/11/25 8:45:42	微信		无
285	2022/11/25 8:47:19	微信		丰富的教学形式，随时吸引学生注意力
286	2022/11/25 8:47:20	微信		无
287	2022/11/25 8:47:45	微信		增强内容质量，提高学生兴趣
288	2022/11/25 8:49:52	微信		无
289	2022/11/25 8:49:58	微信		无
290	2022/11/25 8:50:27	微信		无
291	2022/11/25 8:52:50	微信		无
292	2022/11/25 8:53:15	微信		教学设备要优质
293	2022/11/25 8:53:48	微信		老师的教学手段要高超
294	2022/11/25 8:54:37	微信		无
295	2022/11/25 8:54:38	微信		为没有在线设备的学生提供帮助
296	2022/11/25 8:54:43	微信		无
297	2022/11/25 8:57:19	微信		无
298	2022/11/25 8:59:22	微信		无
299	2022/11/25 8:59:55	微信		无
300	2022/11/25 9:00:46	微信		无
301	2022/11/25 9:01:15	微信		无
302	2022/11/25 9:01:33	微信		无
303	2022/11/25 9:01:36	微信		无
304	2022/11/25 9:04:24	微信		沿用线下课堂的情景式教学，打造沉浸式课堂体验
305	2022/11/25 9:04:29	微信		无
306	2022/11/25 9:05:20	微信		无
307	2022/11/25 9:07:26	微信		无
308	2022/11/25 9:08:28	微信		无
309	2022/11/25 9:08:38	微信		无
310	2022/11/25 9:09:03	微信		无
311	2022/11/25 9:09:24	微信		无
312	2022/11/25 9:09:54	微信		无
313	2022/11/25 9:13:33	微信		无
314	2022/11/25 9:13:40	微信		无
315	2022/11/25 9:14:01	微信		无
316	2022/11/25 9:14:52	微信		提高课堂互动
317	2022/11/25 9:18:20	微信		无
318	2022/11/25 9:18:24	微信		无
319	2022/11/25 9:18:36	微信		无
320	2022/11/25 9:21:20	微信		无
321	2022/11/25 9:21:47	微信		无
322	2022/11/25 9:23:13	微信		无
323	2022/11/25 9:23:21	微信		无
324	2022/11/25 9:23:52	微信		无
325	2022/11/25 9:25:59	微信		无
326	2022/11/25 9:26:05	微信		无
327	2022/11/25 9:27:55	微信		在家学习,更要合理作息,劳逸结合,才能精力充沛地投入学习,
328	2022/11/25 9:28:18	微信		无
329	2022/11/25 9:28:22	微信		无
330	2022/11/25 9:29:41	微信		无
331	2022/11/25 9:31:58	微信		无
332	2022/11/25 9:32:16	微信		无
333	2022/11/25 9:32:36	微信		无
334	2022/11/25 9:32:43	微信		无
336	2022/11/28 14:07:16	微信		无
337	2022/11/28 14:07:34	微信		无
338	2022/11/28 14:07:44	微信		无
339	2022/11/28 14:07:51	微信		无
340	2022/11/28 14:08:09	微信		要及时为学生答疑解难，增加学生的参与感
341	2022/11/28 14:08:18	微信		无
342	2022/11/28 14:08:23	微信		合理使用评语，激发学生的学习热情
343	2022/11/28 14:08:37	微信		无
344	2022/11/28 14:12:42	微信		无
345	2022/11/28 14:13:38	微信		无
346	2022/11/28 14:14:01	微信		无
347	2022/11/28 14:14:07	微信		无
348	2022/11/28 14:14:15	微信		无
349	2022/11/28 14:14:17	微信		无
350	2022/11/28 14:14:21	微信		无
351	2022/11/28 14:14:28	微信		无
352	2022/11/28 14:16:54	微信		无
353	2022/11/28 14:17:53	微信		无
354	2022/11/28 14:18:20	微信		无
355	2022/11/28 14:19:31	微信		无
356	2022/11/28 14:20:14	微信		无
357	2022/11/28 14:20:16	微信		无
358	2022/11/28 14:20:37	微信		无
359	2022/11/28 14:20:40	微信		无
360	2022/11/28 14:21:12	微信		无
361	2022/11/28 14:22:53	微信		无
362	2022/11/28 14:23:11	微信		在线课堂要积极利用其测评测试的便利性，提高测试的有效性
363	2022/11/28 14:24:23	微信		无
364	2022/11/28 14:25:02	微信		无
365	2022/11/28 14:26:50	微信		无
366	2022/11/28 14:26:53	微信		无
367	2022/11/28 14:26:55	微信		无
368	2022/11/28 14:27:04	微信		无
369	2022/11/28 14:27:38	微信		无
370	2022/11/28 14:27:56	微信		可以从各个领域切入知识点
371	2022/11/28 14:29:09	微信		无
372	2022/11/28 14:29:16	微信		无
373	2022/11/28 14:31:16	微信		无
374	2022/11/28 14:31:47	微信		无
375	2022/11/28 14:33:07	微信		无
376	2022/11/28 14:33:17	微信		无
377	2022/11/28 14:33:26	微信		无
378	2022/11/28 14:34:06	微信		无
379	2022/11/28 14:34:16	微信		有一些定期的教师培训，提高教学质量
380	2022/11/28 14:34:33	微信		无
381	2022/11/28 14:35:24	微信		无
382	2022/11/28 14:36:31	微信		无
383	2022/11/28 14:37:38	微信		无
384	2022/11/28 14:39:43	微信		无
385	2022/11/28 14:39:45	微信		无
386	2022/11/28 14:40:05	微信		无
387	2022/11/28 14:40:22	微信		文化与语言的融合
388	2022/11/28 14:40:45	微信		无
389	2022/11/28 14:41:15	微信		无
390	2022/11/28 14:41:56	微信		无
391	2022/11/28 14:42:08	微信		适合各个人群
392	2022/11/28 14:44:24	微信		无
393	2022/11/28 14:45:03	微信		在线课程的开展也要注重线下训练的进行与监督
394	2022/11/28 14:45:13	微信		教育行业也要注重在线教育的发展
395	2022/11/28 14:45:33	微信		无
396	2022/11/28 14:46:26	微信		无
397	2022/11/28 14:46:43	微信		无
405	2022/11/28 15:31:29	手机提交	直接访问	课程设计
1042	2022/11/30 9:16:15	微信		无
1043	2022/11/30 9:16:26	微信		无
1044	2022/11/30 9:16:50	微信		无
1045	2022/11/30 9:16:59	微信		无
1046	2022/11/30 9:17:06	微信		无
1047	2022/11/30 9:17:29	微信		无
1048	2022/11/30 9:17:54	微信		无
1049	2022/11/30 9:17:57	微信		无
1050	2022/11/30 9:22:33	微信		无
1051	2022/11/30 9:22:41	微信		无
1052	2022/11/30 9:22:54	微信		无
1053	2022/11/30 9:22:55	微信		无
1054	2022/11/30 9:23:17	微信		无
1055	2022/11/30 9:23:23	微信		无
1056	2022/11/30 9:23:26	微信		老师也需要不断的学习，了解当下学生的发展特点
1057	2022/11/30 9:24:37	微信		无
1058	2022/11/30 9:27:15	微信		无
1059	2022/11/30 9:27:47	微信		无
1060	2022/11/30 9:27:56	微信		无
1061	2022/11/30 9:28:42	微信		无
1062	2022/11/30 9:30:06	微信		老师也要自己多多钻研提高自己的专业水平
1063	2022/11/30 9:30:17	微信		无
1064	2022/11/30 9:30:42	微信		无
1065	2022/11/30 9:31:38	微信		无
1066	2022/11/30 9:32:07	微信		教师要加强专业知识的学习
1067	2022/11/30 9:32:59	微信		无
1068	2022/11/30 9:33:32	微信		要注意给学生正向的学习反馈
1069	2022/11/30 9:33:46	微信		增加老师学生一对一服务
1070	2022/11/30 9:36:36	微信		无
1071	2022/11/30 9:36:36	微信		无
1072	2022/11/30 9:36:41	微信		在每一堂课正式开始之前，老师一定要做好设备的检查工作
1073	2022/11/30 9:37:10	微信		无
1074	2022/11/30 9:37:48	微信		无
1075	2022/11/30 9:38:15	微信		无
1076	2022/11/30 9:38:45	微信		要对学生的学习能力有一定了解
1077	2022/11/30 9:39:07	微信		无
1078	2022/11/30 9:43:03	微信		无
1079	2022/11/30 9:43:05	微信		无
1080	2022/11/30 9:43:10	微信		无
1081	2022/11/30 9:43:19	微信		无
1082	2022/11/30 9:43:20	微信		无
1083	2022/11/30 9:43:59	微信		无
1084	2022/11/30 9:44:15	微信		无
1085	2022/11/30 9:45:11	微信		软硬件设备先进，能实时互动
1086	2022/11/30 9:47:43	微信		无
1087	2022/11/30 9:47:48	微信		无
1088	2022/11/30 9:47:57	微信		无
1089	2022/11/30 9:48:01	微信		为同学们推荐一些好的英语影视或者书籍作品，熏陶其专业素养
1090	2022/11/30 9:49:12	微信		无
1091	2022/11/30 9:50:37	微信		无
1092	2022/11/30 9:51:23	微信		无
1093	2022/11/30 9:52:55	微信		无
1094	2022/11/30 9:53:08	微信		无
1095	2022/11/30 9:53:46	微信		无
1096	2022/11/30 9:53:54	微信		无
1097	2022/11/30 11:19:11	微信		根据学生的情况制定课程
1098	2022/11/30 11:19:21	微信		无
1099	2022/11/30 11:19:33	微信		无
1100	2022/11/30 11:19:53	微信		无
1101	2022/11/30 11:23:20	微信		无
1102	2022/11/30 11:23:56	微信		无
1103	2022/11/30 11:25:44	微信		无
1104	2022/11/30 11:26:16	微信		无
1105	2022/11/30 11:26:21	微信		无
1106	2022/11/30 11:27:55	微信		无
1107	2022/11/30 11:30:30	微信		无
1108	2022/11/30 11:30:45	微信		无
1109	2022/11/30 11:31:07	微信		无
1110	2022/11/30 11:31:13	微信		无
1111	2022/11/30 11:33:50	微信		促进学生的学习主动性
1112	2022/11/30 11:34:35	微信		无
1113	2022/11/30 11:37:04	微信		无
1114	2022/11/30 11:37:50	微信		教学更应该注重质量而不是形式
1115	2022/11/30 11:38:40	微信		无
1116	2022/11/30 11:38:54	微信		无
1117	2022/11/30 11:39:09	微信		教学阶段的衔接要自然
1118	2022/11/30 11:42:09	微信		无
1119	2022/11/30 11:42:13	微信		无
1120	2022/11/30 11:45:21	微信		无
1121	2022/11/30 11:46:51	微信		无
1122	2022/11/30 11:46:56	微信		老师尽量要幽默有趣一点
1123	2022/11/30 11:46:58	微信		无
1124	2022/11/30 11:47:45	微信		无
1125	2022/11/30 11:50:17	微信		无
1126	2022/11/30 11:50:42	微信		无
1127	2022/11/30 11:51:49	微信		无
1128	2022/11/30 11:51:55	微信		无
1129	2022/11/30 11:52:24	微信		老师的问题的抽查要紧紧的围绕着上课的主题
1130	2022/11/30 11:54:01	微信		无
1131	2022/11/30 11:56:10	微信		老师的课程讲解要到点上，不能只是注重形式而忽视内容
1132	2022/11/30 11:57:00	微信		无
1133	2022/11/30 11:57:07	微信		无
1134	2022/11/30 11:58:10	微信		无
1135	2022/11/30 11:59:01	微信		无
1136	2022/11/30 12:02:17	微信		无
1137	2022/11/30 12:02:20	微信		无
1138	2022/11/30 12:03:40	微信		无
1139	2022/11/30 12:03:49	微信		要有高水平师资对新手在线教师的指导
1140	2022/11/30 12:04:50	微信		无
1141	2022/11/30 12:07:48	微信		无
1142	2022/11/30 12:09:28	微信		无
1143	2022/11/30 12:09:30	微信		无
1144	2022/11/30 12:10:20	微信		在线的视频课程要更加注重一些视屏讲解的技巧
1145	2022/11/30 12:10:23	微信		无
1146	2022/11/30 12:10:32	微信		无
1147	2022/11/30 13:42:53	微信		无
1148	2022/11/30 13:43:01	微信		无
1149	2022/11/30 13:43:10	微信		无
1150	2022/11/30 13:43:40	微信		无
1151	2022/11/30 13:44:00	微信		无
1152	2022/11/30 13:44:20	微信		无
1153	2022/11/30 13:44:21	微信		无
1154	2022/11/30 13:44:37	微信		无
1155	2022/11/30 13:47:33	微信		无
1156	2022/11/30 13:47:51	微信		无
1157	2022/11/30 13:48:55	微信		无
1158	2022/11/30 13:49:30	微信		无
1159	2022/11/30 13:50:23	微信		无
1160	2022/11/30 13:50:37	微信		无
1161	2022/11/30 13:50:43	微信		无
1162	2022/11/30 13:51:13	微信		老师要能够以饱满的热情从事教育工作
1163	2022/11/30 13:52:23	微信		无
1164	2022/11/30 13:52:36	微信		学校网络技术工作人员要定期对在线设备进行检查与维护
1165	2022/11/30 13:53:42	微信		无
1166	2022/11/30 13:54:25	微信		无
1167	2022/11/30 13:55:17	微信		无
1168	2022/11/30 13:55:22	微信		无
1169	2022/11/30 13:56:07	微信		无
1170	2022/11/30 13:57:31	微信		无
1171	2022/11/30 13:58:07	微信		可以从不同方面切入教学内容给学生不一样的学习体验
1172	2022/11/30 13:58:29	微信		无
1173	2022/11/30 13:58:36	微信		老师要做好课前的讲课准备工作
1174	2022/11/30 13:58:46	微信		无
1175	2022/11/30 13:58:52	微信		无
1176	2022/11/30 13:58:53	微信		无
1177	2022/11/30 13:59:01	微信		无
1178	2022/11/30 13:59:17	微信		无
1179	2022/11/30 13:59:19	微信		无
1180	2022/11/30 13:59:19	微信		无
1181	2022/11/30 13:59:32	微信		无
1182	2022/11/30 13:59:39	微信		课堂的讲解和课堂活动的开展所用的时间要合理
1183	2022/11/30 14:00:09	微信		无
1184	2022/11/30 14:00:23	微信		无
1185	2022/11/30 14:00:57	微信		老师要关注当下实事，在举例讲解时应用，贴近学生的生活
1186	2022/11/30 14:02:23	微信		老师有自己独特的上课风格，不可千篇一律
1187	2022/11/30 14:03:54	微信		无
1188	2022/11/30 14:04:03	微信		增加互动方式
1189	2022/11/30 14:04:32	微信		无
1190	2022/11/30 14:04:40	微信		无
1191	2022/11/30 14:04:43	微信		无
1192	2022/11/30 14:04:49	微信		无
1193	2022/11/30 14:04:58	微信		无
1194	2022/11/30 14:05:04	微信		教学的手段要自然
1195	2022/11/30 14:05:14	微信		无
1196	2022/11/30 14:05:41	微信		无
1197	2022/11/30 14:05:59	微信		无
1198	2022/11/30 14:06:52	微信		无
1199	2022/11/30 14:06:54	微信		无
1200	2022/11/30 14:07:16	微信		无
1201	2022/11/30 14:07:19	微信		无
1202	2022/11/30 14:07:35	微信		无
1203	2022/11/30 14:09:22	微信		无
1204	2022/11/30 14:09:34	微信		选择好的导师、好的教材，加上科学、理性的学习方法，学以致用，学习和练习有机地结合，并持之以恒才有效果
1205	2022/11/30 14:09:50	微信		老师同时也要注意帮助学生树立学习的自信
1206	2022/11/30 14:10:17	微信		无
1207	2022/11/30 14:10:19	微信		无
1208	2022/11/30 14:10:24	微信		教学多采用任务教学法
1209	2022/11/30 14:10:32	微信		老师要关心学生，要让学生感受到自己是被老师关注的
1210	2022/11/30 14:11:25	微信		无
1211	2022/11/30 14:11:26	微信		老师要熟练的使用连麦或者随即测评的方式，增强学生的参与感
1212	2022/11/30 14:11:33	微信		教案要花时间好好准备，为一个精彩课堂的产生打好基础
1213	2022/11/30 14:11:46	微信		无
1214	2022/11/30 14:12:00	微信		无
1215	2022/11/30 14:12:04	微信		无
1216	2022/11/30 14:12:26	微信		课程结束后，将本节课的知识链接提供给学生，借助生动的故事、浅显的言语，既能扩大学生知识面，又能内化知识、掌握方法，从而提高学生的学习能力及人文素养
1217	2022/11/30 14:14:14	微信		无
1218	2022/11/30 14:14:31	微信		无
1219	2022/11/30 14:14:54	微信		无
1220	2022/11/30 14:15:07	微信		无
1221	2022/11/30 14:15:36	微信		无
1222	2022/11/30 14:15:40	微信		无
1223	2022/11/30 14:16:04	微信		无
1224	2022/11/30 14:16:50	微信		无
1225	2022/11/30 14:16:59	微信		无
1226	2022/11/30 14:17:41	微信		游戏化教学
1227	2022/11/30 14:20:20	微信		无
1228	2022/11/30 14:20:28	微信		无
1229	2022/11/30 14:22:19	微信		无
1230	2022/11/30 14:22:33	微信		无
1231	2022/11/30 14:22:36	微信		无
1232	2022/11/30 14:22:37	微信		无
1233	2022/11/30 14:23:14	微信		无
1234	2022/11/30 14:25:09	微信		无
1235	2022/11/30 14:25:32	微信		教育界也要加强在线教育的质量把关
1236	2022/11/30 14:25:51	微信		无
1237	2022/11/30 14:28:58	微信		无
1238	2022/11/30 14:29:50	微信		无
1239	2022/11/30 14:30:10	微信		无
1240	2022/11/30 14:30:21	微信		无
1241	2022/11/30 14:31:04	微信		无
1242	2022/11/30 14:38:37	微信		无
1243	2022/11/30 14:38:41	微信		无
1244	2022/11/30 14:38:44	微信		无
1245	2022/11/30 14:39:11	微信		无
1246	2022/11/30 14:39:13	微信		无
1247	2022/11/30 14:39:49	微信		无
1248	2022/11/30 14:40:33	微信		教师也要加强自身信息素养
1249	2022/11/30 14:42:19	微信		无
1250	2022/11/30 14:43:35	微信		无
1251	2022/11/30 14:44:30	微信		无
1252	2022/11/30 14:44:49	微信		在线平台要有专门的维护人员
1253	2022/11/30 14:45:13	微信		无
1254	2022/11/30 14:45:25	微信		无
1255	2022/11/30 14:45:40	微信		无
1256	2022/11/30 14:46:56	微信		无
1257	2022/11/30 14:47:09	微信		无
1258	2022/11/30 14:49:19	微信		无
1259	2022/11/30 14:49:23	微信		多讲关于英语文化的背景知识
1260	2022/11/30 14:50:02	微信		无
1261	2022/11/30 14:50:07	微信		无
1262	2022/11/30 14:50:14	微信		无
1263	2022/11/30 14:50:47	微信		无
1264	2022/11/30 14:52:32	微信		无
1265	2022/11/30 14:53:52	微信		课堂活动要始终以学生为中心
1266	2022/11/30 14:53:54	微信		无
1267	2022/11/30 14:53:56	微信		选择一些比较优质在线教育平台
1268	2022/11/30 14:54:43	微信		无
1269	2022/11/30 14:55:11	微信		无
1270	2022/11/30 14:55:37	微信		无
1271	2022/11/30 14:56:15	微信		要尽可能的加大对学生学习兴趣方面的培养，提高学生学习的自主性
1272	2022/11/30 14:57:29	微信		无
1273	2022/11/30 14:58:39	微信		无
1274	2022/11/30 14:58:45	微信		无
1275	2022/11/30 14:58:52	微信		无
1276	2022/11/30 15:01:00	微信		老师需要不断的提高自身素质
1277	2022/11/30 15:01:31	微信		可以有一些有奖抢答的环节，激发学生参与课堂的积极性
1278	2022/11/30 15:02:08	微信		无
1279	2022/11/30 15:02:17	微信		无
1280	2022/11/30 15:12:48	微信		无
1281	2022/11/30 15:13:04	微信		无
1282	2022/11/30 15:13:19	微信		无
1283	2022/11/30 15:13:35	微信		课程要系统化 通俗易懂
1284	2022/11/30 15:13:38	微信		无
1285	2022/11/30 15:14:03	微信		无
1286	2022/11/30 15:14:03	微信		无
1287	2022/11/30 15:15:27	微信		无
1288	2022/11/30 15:16:12	微信		无
1289	2022/11/30 15:17:18	微信		更要与学生之间建立和谐的师生关系
1290	2022/11/30 15:17:24	微信		无
1291	2022/11/30 15:17:34	微信		无
1292	2022/11/30 15:18:10	微信		无
1293	2022/11/30 15:18:18	微信		无
1294	2022/11/30 15:18:27	微信		无
1295	2022/11/30 15:18:29	微信		无
1296	2022/11/30 15:19:03	微信		无
1297	2022/11/30 15:19:21	微信		无
1298	2022/11/30 15:19:44	微信		无
1299	2022/11/30 15:19:50	微信		无
1300	2022/11/30 15:21:32	微信		无
1301	2022/11/30 15:22:43	微信		加大现代科技在教学中的应运
1302	2022/11/30 15:24:26	微信		无
1303	2022/11/30 15:33:01	微信		要对在线课程内容进行把关，提高在线课堂的质量
1304	2022/11/30 15:33:16	微信		帮助学生克服自卑心理,
1305	2022/11/30 15:33:30	微信		建立真诚和谐的师生关系
1306	2022/11/30 15:33:51	微信		无
1307	2022/11/30 15:34:17	微信		无
1308	2022/11/30 15:34:26	微信		无
1309	2022/11/30 15:34:27	微信		无
1310	2022/11/30 15:34:43	微信		无
1311	2022/11/30 15:36:49	微信		无
1312	2022/11/30 15:37:28	微信		无
1313	2022/11/30 15:37:33	微信		无
1314	2022/11/30 15:37:37	微信		无
1315	2022/11/30 15:38:01	微信		无
1316	2022/11/30 15:38:18	微信		要按照课程方针来安排课程内容
1317	2022/11/30 15:38:33	微信		无
1318	2022/11/30 15:39:05	微信		无
1319	2022/11/30 15:39:07	微信		无
1320	2022/11/30 15:39:18	微信		无
1321	2022/11/30 15:40:38	微信		无
1322	2022/11/30 15:41:05	微信		无
1323	2022/11/30 15:41:40	微信		无
1324	2022/11/30 15:42:03	微信		无
1325	2022/11/30 15:42:08	微信		线上网络英语学习，可以灵活安排学习时间，松散的环境更加考验一个人学习的专注度，学习效率和学习效果，所以线上学习英语要提供自己的注意力，集中学习
1326	2022/11/30 15:42:19	微信		无
1327	2022/11/30 15:42:44	微信		无
1328	2022/11/30 15:42:46	微信		无
1329	2022/11/30 15:42:59	微信		无
1330	2022/11/30 15:43:27	微信		经典英语电影推荐
1331	2022/11/30 15:44:13	微信		教学的评价方式要多样
1332	2022/11/30 15:44:20	微信		无
1333	2022/11/30 15:44:59	微信		无
1334	2022/11/30 15:45:37	微信		无
1335	2022/11/30 15:46:12	微信		无
1336	2022/11/30 15:46:25	微信		无
1337	2022/11/30 15:46:29	微信		无
1338	2022/11/30 15:46:55	微信		无
1339	2022/11/30 15:48:02	微信		无
1340	2022/11/30 15:48:14	微信		课程的整体规划要符合国家的课程标准
1341	2022/11/30 15:48:41	微信		无
1342	2022/11/30 15:48:41	微信		无
1343	2022/11/30 15:48:43	微信		有一些关于在线教学的培训
1344	2022/11/30 15:48:47	微信		无
1345	2022/11/30 15:48:58	微信		无
1346	2022/11/30 15:49:20	微信		无
1347	2022/11/30 15:49:23	微信		无
1348	2022/11/30 15:50:43	微信		无
1349	2022/11/30 15:52:04	微信		无
1350	2022/11/30 15:52:29	微信		无
1351	2022/11/30 15:52:34	微信		无
1352	2022/11/30 15:52:44	微信		无
1353	2022/11/30 15:53:22	微信		无
1354	2022/11/30 15:53:33	微信		无
1355	2022/11/30 15:53:49	微信		教师要有高水平的教学技巧
1356	2022/11/30 15:53:55	微信		无
1357	2022/11/30 15:54:04	微信		无
1358	2022/11/30 15:54:10	微信		增加相同英语水平人员的互动渠道
1359	2022/11/30 15:54:12	微信		无
1360	2022/11/30 15:54:15	微信		无
1361	2022/11/30 15:55:06	微信		无
1362	2022/11/30 15:56:09	微信		无
1363	2022/11/30 15:56:15	微信		无
1364	2022/11/30 15:57:28	微信		无
1365	2022/11/30 15:57:58	微信		无
1366	2022/11/30 15:58:05	微信		互动性要强
1367	2022/11/30 15:58:07	微信		无
1368	2022/11/30 15:58:12	微信		无
1369	2022/11/30 15:58:57	微信		课后作业的布置要新颖
1370	2022/11/30 15:59:55	微信		对于不同类型的知识点要有不同的讲解方式
1371	2022/11/30 16:00:11	微信		无
1372	2022/11/30 16:00:18	微信		无
1373	2022/11/30 16:00:40	微信		无
1374	2022/11/30 16:00:41	微信		无
1375	2022/11/30 16:00:58	微信		无
1376	2022/11/30 16:01:33	微信		无
1377	2022/11/30 16:01:36	微信		无
1378	2022/11/30 16:01:58	微信		无
1379	2022/11/30 16:03:16	微信		无
1380	2022/11/30 16:03:48	微信		无
1381	2022/11/30 16:04:47	微信		无
1382	2022/11/30 16:06:12	微信		无
1383	2022/11/30 16:06:19	微信		课堂的讲解应当生动活泼一点
1384	2022/11/30 16:08:02	微信		无
1385	2022/11/30 16:08:47	微信		无
1386	2022/11/30 16:09:32	微信		无
1387	2022/11/30 16:09:45	微信		老师最好是应该温柔点
1388	2022/11/30 16:10:25	微信		无
1389	2022/11/30 16:10:46	微信		无
1390	2022/11/30 16:11:25	微信		无
1391	2022/11/30 16:12:58	微信		无
1392	2022/11/30 16:15:28	微信		无
1393	2022/11/30 17:08:14	微信		无
1394	2022/11/30 17:08:33	微信		无
1395	2022/11/30 17:08:34	微信		无
1396	2022/11/30 17:08:38	微信		无
1397	2022/11/30 17:08:40	微信		线上学习可以接触到不同地区的人群，可以寻找一起学英语的朋友，可以一起来学习。这样会对自己有很大的督促作用，并互相提供帮助
1398	2022/11/30 17:08:40	微信		无
1399	2022/11/30 17:08:50	微信		无
1400	2022/11/30 17:08:52	微信		无
1401	2022/11/30 17:08:54	微信		无
1402	2022/11/30 17:08:57	微信		无
1403	2022/11/30 17:09:03	微信		无
1404	2022/11/30 17:09:07	微信		无
1405	2022/11/30 17:09:12	微信		无
1406	2022/11/30 17:09:18	微信		相同爱好群体可以更方便沟通
1407	2022/11/30 17:09:18	微信		无
1408	2022/11/30 17:09:27	微信		无
1409	2022/11/30 17:09:32	微信		无
1410	2022/11/30 17:09:34	微信		无
1411	2022/11/30 17:13:03	微信		无
1412	2022/11/30 17:13:27	微信		无
1413	2022/11/30 17:13:54	微信		无
1414	2022/11/30 17:14:48	微信		对所学内容的测评要及时
1415	2022/11/30 17:14:50	微信		不断创新，研究学习新思路
1416	2022/11/30 17:15:00	微信		无
1417	2022/11/30 17:15:01	微信		无
1418	2022/11/30 17:15:02	微信		教学内容应该针对不同的人群
1419	2022/11/30 17:15:09	微信		无
1420	2022/11/30 17:15:19	微信		无
1421	2022/11/30 17:15:29	微信		无
1422	2022/11/30 17:15:50	微信		无
1423	2022/11/30 17:15:53	微信		无
1424	2022/11/30 17:16:11	微信		无
1425	2022/11/30 17:16:16	微信		无
1426	2022/11/30 17:16:40	微信		老师在进行英语知识的智育时也可以进行德育渗透，提升教学的质量
1427	2022/11/30 17:17:26	微信		帮助学习建立对英语学习的兴趣
1428	2022/11/30 17:17:34	微信		无
1429	2022/11/30 17:18:02	微信		无
1430	2022/11/30 17:18:53	微信		无
1431	2022/11/30 17:19:18	微信		老师要注重评价在教学中的应用
1432	2022/11/30 17:19:23	微信		无
1433	2022/11/30 17:19:50	微信		无
1434	2022/11/30 17:19:51	微信		无
1435	2022/11/30 17:20:01	微信		无
1436	2022/11/30 17:20:08	微信		无
1437	2022/11/30 17:20:09	微信		无
1438	2022/11/30 17:21:00	微信		无
1439	2022/11/30 17:21:17	微信		无
1440	2022/11/30 17:22:46	微信		无
1441	2022/11/30 17:23:40	微信		以英语影视的方式教学
1442	2022/11/30 17:25:05	微信		无
1443	2022/11/30 17:25:53	微信		无
1444	2022/11/30 17:26:13	微信		无
1445	2022/11/30 17:26:14	微信		学校要尤其注重对在线课堂的质量把控
1446	2022/11/30 17:26:28	微信		简单易操作
1447	2022/11/30 17:26:47	微信		无
1448	2022/11/30 17:26:48	微信		要积极应运多媒体技术
1449	2022/11/30 17:27:15	微信		无
1450	2022/11/30 17:27:30	微信		无
1451	2022/11/30 17:31:58	微信		无
1452	2022/11/30 17:32:10	微信		无
1453	2022/11/30 17:32:35	微信		引申英语词汇的来源
1454	2022/11/30 17:33:10	微信		无
1455	2022/11/30 17:33:42	微信		无
1456	2022/11/30 17:34:14	微信		无
1457	2022/11/30 17:34:40	微信		老师要很熟悉在线设备
1458	2022/11/30 17:34:47	微信		无
1459	2022/11/30 17:37:07	微信		无
1460	2022/11/30 17:37:10	微信		国家要规范在线教育的发展
1461	2022/11/30 17:37:16	微信		无
1462	2022/11/30 17:37:33	微信		无
1463	2022/11/30 17:37:35	微信		无
1464	2022/11/30 17:37:37	微信		课程设计应该更具不同的英语水平设定
1465	2022/11/30 17:37:52	微信		无
1466	2022/11/30 17:38:30	微信		无
1467	2022/11/30 17:38:34	微信		无
1468	2022/11/30 17:38:44	微信		无
1469	2022/11/30 17:39:02	微信		在知识点的讲解这一重点上要清楚明了
1470	2022/11/30 17:39:12	微信		无
1471	2022/11/30 17:40:03	微信		无
1472	2022/11/30 17:41:09	微信		无
1473	2022/11/30 17:42:05	微信		无
1474	2022/11/30 17:42:14	微信		无
1475	2022/11/30 17:42:36	微信		无
1476	2022/11/30 17:42:48	微信		无
1477	2022/11/30 17:42:49	微信		无
1478	2022/11/30 17:43:06	微信		无
1479	2022/11/30 17:43:19	微信		无
1480	2022/11/30 17:43:39	微信		一定要注重加强口语训练
1481	2022/11/30 17:43:48	微信		无
1482	2022/11/30 17:43:54	微信		无
1483	2022/11/30 17:44:35	微信		无
1484	2022/11/30 17:44:43	微信		无
1485	2022/11/30 17:45:16	微信		无
1486	2022/11/30 17:45:32	微信		无
1487	2022/11/30 17:46:12	微信		无
1488	2022/11/30 17:46:43	微信		无
1489	2022/11/30 17:46:53	微信		课程的讲解不要太快
1490	2022/11/30 17:47:03	微信		无
1491	2022/11/30 17:47:11	微信		无
1492	2022/11/30 17:47:17	微信		提升沟通协作
1493	2022/11/30 17:47:17	微信		无
1494	2022/11/30 17:47:27	微信		无
1495	2022/11/30 17:47:38	微信		无
1496	2022/11/30 17:47:47	微信		无
1497	2022/11/30 17:47:58	微信		无
1498	2022/11/30 17:48:20	微信		无
1499	2022/11/30 17:48:34	微信		无
1500	2022/11/30 17:48:56	微信		无
1501	2022/11/30 17:49:17	微信		无
1502	2022/11/30 17:49:19	微信		有一些先进的学习资源的引进
1503	2022/11/30 17:49:21	微信		无
1504	2022/11/30 17:49:36	微信		无
1505	2022/11/30 17:50:17	微信		无
1506	2022/11/30 17:50:45	微信		无
1507	2022/11/30 17:51:06	微信		无
1508	2022/11/30 17:51:23	微信		无
1509	2022/11/30 17:52:10	微信		老师要不断的学习
1510	2022/11/30 17:52:23	微信		无
1511	2022/11/30 17:52:26	微信		无
1512	2022/11/30 17:52:59	微信		无
1513	2022/11/30 17:53:25	微信		无
1514	2022/11/30 17:53:37	微信		无
1515	2022/11/30 17:53:43	微信		无
1516	2022/11/30 17:53:57	微信		要采用新颖的教学方法提高学生学习的积极性
1517	2022/11/30 17:53:58	微信		无
1518	2022/11/30 17:54:13	微信		无
1519	2022/11/30 17:54:17	微信		学校要重视英语学习
1520	2022/11/30 17:54:29	微信		无
1521	2022/11/30 17:54:59	微信		选取与教材紧密联系、贴近现实、有深度的视频片段，通过视频教学引入课程知识点。
1522	2022/11/30 17:55:28	微信		无
1523	2022/11/30 17:55:30	微信		无
1524	2022/11/30 17:55:32	微信		无
1525	2022/11/30 17:55:33	微信		无
1526	2022/11/30 17:55:52	微信		可以帮助学生扩展英语知识的知识面，提升知识素养
1527	2022/11/30 17:56:04	微信		无
1528	2022/11/30 17:56:21	微信		无
1529	2022/11/30 17:56:26	微信		无
1530	2022/11/30 17:56:35	微信		无
1531	2022/11/30 17:56:36	微信		无
1532	2022/11/30 17:56:42	微信		无
1533	2022/11/30 17:56:52	微信		无
1534	2022/11/30 17:57:24	微信		无
1535	2022/11/30 17:58:46	微信		无
1536	2022/11/30 17:58:49	微信		无
1537	2022/11/30 17:59:03	微信		帮助学生做好学习规划
1538	2022/11/30 17:59:06	微信		无
1539	2022/11/30 17:59:24	微信		无
1540	2022/11/30 17:59:25	微信		无
1541	2022/11/30 17:59:29	微信		无
1542	2022/11/30 17:59:34	微信		无
1543	2022/11/30 17:59:40	微信		无
1544	2022/11/30 17:59:44	微信		无
1545	2022/11/30 18:00:02	微信		无
1546	2022/11/30 18:00:12	微信		无
1547	2022/11/30 18:00:25	微信		要注重激发学生学习的主动性
1548	2022/11/30 18:00:38	微信		无
1549	2022/11/30 18:00:46	微信		无
1550	2022/11/30 18:00:51	微信		无
1551	2022/11/30 18:01:00	微信		无
1552	2022/11/30 18:01:06	微信		无
1553	2022/11/30 18:01:08	微信		无
1554	2022/11/30 18:01:09	微信		无
1555	2022/11/30 18:01:17	微信		无
1556	2022/11/30 18:01:19	微信		无
1557	2022/11/30 18:01:27	微信		无
1558	2022/11/30 18:01:56	微信		无
1559	2022/11/30 18:02:03	微信		无
1560	2022/11/30 18:02:13	微信		无
1561	2022/11/30 18:02:54	微信		无
1562	2022/11/30 18:03:53	微信		无
1563	2022/11/30 18:04:06	微信		无
1564	2022/11/30 18:04:21	微信		无
1565	2022/11/30 18:04:25	微信		无
1566	2022/11/30 18:04:44	微信		线上英语学习的途径增多，方式多样丰富，比如多听英语歌曲，看英语电影动画等，会潜移默化的提升我们的英语学习能力
1567	2022/11/30 18:05:18	微信		无
1568	2022/11/30 18:05:31	微信		无
1569	2022/11/30 18:05:44	微信		无
1570	2022/11/30 18:05:51	微信		无
1571	2022/11/30 18:05:57	微信		教学内容应该简单易懂
1572	2022/11/30 18:06:15	微信		无
1573	2022/11/30 18:06:17	微信		课程的总体设计要符合在线学习的特点
1574	2022/11/30 18:06:19	微信		无
1575	2022/11/30 18:06:20	微信		无
1576	2022/11/30 18:06:41	微信		无
1577	2022/11/30 18:07:01	微信		无
1578	2022/11/30 18:07:01	微信		无
1579	2022/11/30 18:07:15	微信		教师要学会利用现代技术手段，提升教学效果
1580	2022/11/30 18:07:15	微信		无
1581	2022/11/30 18:07:38	微信		无
1582	2022/11/30 18:07:49	微信		无
1583	2022/11/30 18:08:00	微信		老师应以充足的教学热情进行教学
1584	2022/11/30 18:08:29	微信		无
1585	2022/11/30 18:08:32	微信		多提升教师的个人魅力和课前备课的充分性，要充分考虑到学生对于知识的被动把握
1586	2022/11/30 18:09:08	微信		无
1587	2022/11/30 18:09:13	微信		教师的教学各项英语技能都要能训练到
1588	2022/11/30 18:09:53	微信		无
1589	2022/11/30 18:10:07	微信		无
1590	2022/11/30 18:10:35	微信		规范教学服务环节
1591	2022/11/30 18:10:38	微信		无
1592	2022/11/30 18:11:12	微信		无
1593	2022/11/30 18:11:29	微信		无
1594	2022/11/30 18:11:57	微信		无
1595	2022/11/30 18:12:23	微信		无
1596	2022/11/30 18:12:29	微信		无
1597	2022/11/30 18:12:33	微信		无
1598	2022/11/30 18:12:46	微信		无
1599	2022/11/30 18:13:01	微信		无
1600	2022/11/30 18:13:11	微信		无
1601	2022/11/30 18:13:20	微信		无
1602	2022/11/30 18:13:31	微信		无
1603	2022/11/30 18:13:41	微信		无
1604	2022/11/30 18:13:49	微信		无
1605	2022/11/30 18:13:56	微信		无
1606	2022/11/30 18:14:46	微信		在抽问的方式上，对能力水平低的学生要设置简单的问题
1607	2022/11/30 18:15:01	微信		课前的准备一定要充足
1608	2022/11/30 18:16:07	微信		现在的媒体资源非常发达，网络，手机，都是能够给英语学习者提供方便的学习环境。可以很好的利用我们身边的电子设备，把科技的便利发挥到最大的用处
1609	2022/11/30 18:16:14	微信		无
1610	2022/11/30 18:16:47	微信		无
1611	2022/11/30 18:16:48	微信		无
1612	2022/11/30 18:17:10	微信		无
1613	2022/11/30 18:17:44	微信		无
1614	2022/11/30 18:17:54	微信		无
1615	2022/11/30 18:18:25	微信		无
1616	2022/11/30 18:18:57	微信		无
1617	2022/11/30 18:19:00	微信		无
1618	2022/11/30 18:19:12	微信		无
1619	2022/11/30 18:19:33	微信		无
1620	2022/11/30 18:20:33	微信		无
1621	2022/11/30 18:21:01	微信		无
1622	2022/11/30 18:21:33	微信		无
1623	2022/11/30 18:21:46	微信		无
1624	2022/11/30 18:22:10	微信		无
1625	2022/11/30 18:22:12	微信		无
1626	2022/11/30 18:22:46	微信		走进学生的心里,
1627	2022/11/30 18:22:50	微信		在线课堂需要更加注重抽问，测评等活动的开展，以增加师生互动
1628	2022/11/30 18:22:54	微信		无
1629	2022/11/30 18:23:02	微信		无
1630	2022/11/30 18:23:30	微信		无
1631	2022/11/30 18:23:30	微信		无
1632	2022/11/30 18:23:37	微信		老师需要引起孩子的兴趣并吸引孩子的注意力，不仅通过课件、游戏与孩子互动，还需要有好的屏幕影响力，让孩子们能更有效率学习
1633	2022/11/30 18:23:41	微信		无
1634	2022/11/30 18:23:42	微信		无
1635	2022/11/30 18:23:53	微信		无
1636	2022/11/30 18:24:02	微信		无
1637	2022/11/30 18:24:13	微信		教师之间可以相互借鉴和学习，提升教学水平
1638	2022/11/30 18:24:49	微信		无
1639	2022/11/30 18:25:35	微信		教学活动的设计要符合在线课堂的特点
1640	2022/11/30 18:26:32	微信		无
1641	2022/11/30 18:28:11	微信		课程目标要清楚明了
1642	2022/11/30 18:28:13	微信		无
1643	2022/11/30 18:28:19	微信		以游戏的方式学习更容易
1644	2022/11/30 18:28:19	微信		无
1645	2022/11/30 18:29:02	微信		无
1646	2022/11/30 18:29:41	微信		内容有趣不要太死板
1647	2022/11/30 18:29:49	微信		无
1648	2022/11/30 18:30:42	微信		无
1649	2022/11/30 18:30:52	微信		无
1650	2022/11/30 18:30:59	微信		无
1651	2022/11/30 18:31:06	微信		无
1652	2022/11/30 18:31:10	微信		无
1653	2022/11/30 18:31:11	微信		无
1654	2022/11/30 18:31:16	微信		布置好课后作业，助力课后的知识巩固
1655	2022/11/30 18:31:44	微信		无
1656	2022/11/30 18:31:50	微信		无
1657	2022/11/30 18:33:19	微信		无
1658	2022/11/30 18:33:27	微信		无
1659	2022/11/30 18:35:05	微信		无
1660	2022/11/30 18:35:13	微信		无
1661	2022/11/30 18:36:37	微信		无
1662	2022/11/30 18:36:43	微信		无
1663	2022/11/30 18:37:39	微信		无
1664	2022/11/30 18:37:40	微信		无
1665	2022/11/30 18:37:46	微信		无
1666	2022/11/30 18:37:52	微信		无
1667	2022/11/30 18:38:24	微信		无
1668	2022/11/30 18:40:24	微信		在线课堂的播放的界面应该要看起来舒服点
1669	2022/11/30 18:40:52	微信		无
1670	2022/11/30 18:40:59	微信		无
1671	2022/11/30 18:41:08	微信		无
1672	2022/11/30 18:41:20	微信		无
1673	2022/11/30 18:41:47	微信		无
1674	2022/11/30 18:41:49	微信		无
1675	2022/11/30 18:41:59	微信		无
1676	2022/11/30 18:42:08	微信		教学内容要生动有趣
1677	2022/11/30 18:42:50	微信		要有一个高水平的师资团队
1678	2022/11/30 18:42:52	微信		无
1679	2022/11/30 18:42:56	微信		无
1680	2022/11/30 18:44:32	微信		对于基础薄弱的学生多多照顾，建立学习的信心
1681	2022/11/30 18:45:08	微信		无
1682	2022/11/30 18:45:14	微信		无
1683	2022/11/30 18:45:52	微信		无
1684	2022/11/30 18:46:09	微信		无
1685	2022/11/30 18:47:10	微信		无
1686	2022/11/30 18:47:34	微信		讲解的内容生动有趣，能够激发学生学习的积极性
1687	2022/11/30 18:47:56	微信		教学一定要有吸引力
1688	2022/11/30 18:48:13	微信		无
1689	2022/11/30 18:48:15	微信		无
1690	2022/11/30 18:48:21	微信		无
1691	2022/11/30 18:48:30	微信		要加强学生和老师的互动
1692	2022/11/30 18:48:47	微信		无
1693	2022/11/30 18:48:58	微信		无
1694	2022/11/30 18:49:13	微信		线上学习因为科学技术和设备的便利，可以改变单调的授课形式，科技带来的新学习方式，可以调动学习的趣味性，调到全身全身感官去参与学习
1695	2022/11/30 18:49:31	微信		无
1696	2022/11/30 18:51:00	微信		无
1697	2022/11/30 18:51:17	微信		无
1698	2022/11/30 18:51:26	微信		无
1699	2022/11/30 18:52:19	微信		无
1700	2022/11/30 18:52:42	微信		无
1701	2022/11/30 18:52:50	微信		无
1702	2022/11/30 18:52:54	微信		无
1703	2022/11/30 18:53:12	微信		无
1704	2022/11/30 18:53:24	微信		无
1705	2022/11/30 18:53:48	微信		无
1706	2022/11/30 18:54:03	微信		运用灵活多样的教学方法
1707	2022/11/30 18:54:18	微信		无
1708	2022/11/30 18:54:21	微信		无
1709	2022/11/30 18:55:45	微信		在大学培养时，应该把在线教育的教学纳入学习范围
1710	2022/11/30 18:56:16	微信		无
1711	2022/11/30 18:56:37	微信		无
1712	2022/11/30 18:56:49	微信		无
1713	2022/11/30 18:56:55	微信		无
1714	2022/11/30 18:58:26	微信		无
1715	2022/11/30 18:58:55	微信		无
1716	2022/11/30 18:59:29	微信		无
1717	2022/11/30 18:59:41	微信		游戏环
1718	2022/11/30 19:00:00	微信		无
1719	2022/11/30 19:00:02	微信		无
1720	2022/11/30 19:00:18	微信		无
1721	2022/11/30 19:00:35	微信		无
1722	2022/11/30 19:00:53	微信		无
1723	2022/11/30 19:01:14	微信		一定要注重于学生保持互动
1724	2022/11/30 19:02:37	微信		无
1725	2022/11/30 19:03:53	微信		无
1726	2022/11/30 19:04:02	微信		无
1727	2022/11/30 19:04:15	微信		无
1728	2022/11/30 19:05:15	微信		最好每一堂课上完之后，能够及时对学生所学内容进行巩固
1729	2022/11/30 19:05:44	微信		无
1730	2022/11/30 19:06:32	微信		无
1731	2022/11/30 19:07:44	微信		无
1732	2022/11/30 19:08:25	微信		无
1733	2022/11/30 19:09:23	微信		学校要加强对在线课堂的建设
1734	2022/11/30 19:10:50	微信		无
1735	2022/11/30 19:11:06	微信		无
1736	2022/11/30 19:11:50	微信		无
1737	2022/11/30 19:13:12	微信		无
1738	2022/11/30 19:13:18	微信		无
1739	2022/11/30 19:13:19	微信		无
1740	2022/11/30 19:14:14	微信		要及时关注学生的情绪变化，给与适当的学习任务
1741	2022/11/30 19:14:45	微信		无
1742	2022/11/30 19:17:06	微信		无
1743	2022/11/30 19:19:52	微信		无
1744	2022/11/30 20:52:19	微信		无
1745	2022/11/30 20:52:43	微信		在线教学的网络设施要及时维护
1746	2022/11/30 20:52:46	微信		无
1747	2022/11/30 20:52:46	微信		无
1748	2022/11/30 20:53:13	微信		无
1749	2022/11/30 20:53:27	微信		无
1750	2022/11/30 20:53:43	微信		要关注学生在课堂上的表现，及时调整自己的教学方式
1751	2022/11/30 20:54:00	微信		学校应对在线课堂的开展时学生的学习行为有所规定
1752	2022/11/30 20:59:04	微信		无
1753	2022/11/30 20:59:09	微信		无
1754	2022/11/30 20:59:15	微信		要注重教学内容而不是教学形式
1755	2022/11/30 20:59:26	微信		无
1756	2022/11/30 20:59:44	微信		无
1757	2022/11/30 21:00:06	微信		无
1758	2022/11/30 21:00:08	微信		尽早制定学习目标：要学什么和为什么而学。每个人的目标不一样，不要指望自己很快就能听懂美国大片。学习是一个习惯，要坚持每天都按既定计划学习
1759	2022/11/30 21:00:42	微信		无
1760	2022/11/30 21:04:30	微信		无
1761	2022/11/30 21:05:25	微信		无
1762	2022/11/30 21:05:57	微信		无
1763	2022/11/30 21:06:20	微信		无
1764	2022/11/30 21:06:20	微信		无
1765	2022/11/30 21:06:29	微信		无
1766	2022/11/30 21:06:47	微信		无
1767	2022/11/30 21:06:57	微信		无
1768	2022/11/30 21:10:00	微信		无
1769	2022/11/30 21:12:22	微信		无
1770	2022/11/30 21:12:48	微信		无
1771	2022/11/30 21:12:56	微信		无
1772	2022/11/30 21:13:05	微信		无
1773	2022/11/30 21:13:34	微信		无
1774	2022/11/30 21:13:47	微信		无
1775	2022/11/30 21:14:22	微信		无
1776	2022/11/30 21:15:02	微信		无
1777	2022/11/30 21:17:44	微信		无
1778	2022/11/30 21:18:09	微信		无
1779	2022/11/30 21:19:57	微信		无
1780	2022/11/30 21:20:04	微信		无
1781	2022/11/30 21:20:25	微信		无
1782	2022/11/30 21:20:48	微信		无
1783	2022/11/30 21:20:57	微信		无
1784	2022/11/30 21:22:00	微信		要真诚的为学生解答
1785	2022/11/30 21:22:59	微信		在课堂正式开始之前一定要对设备进行检查和调试
1786	2022/11/30 21:23:24	微信		无
1787	2022/11/30 21:25:13	微信		老师要不断增强自己的知识素养，能够从不同方面启发学生
1788	2022/11/30 21:25:31	微信		无
1789	2022/11/30 21:25:49	微信		无
1790	2022/11/30 21:26:18	微信		无
1791	2022/11/30 21:27:25	微信		对不同模块的知识要构架清楚
1792	2022/11/30 21:28:06	微信		无
1793	2022/11/30 21:29:09	微信		无
1794	2022/11/30 21:37:01	微信		增加课堂的互动性
1795	2022/11/30 21:37:04	微信		无
1796	2022/11/30 21:37:32	微信		树立同学的信心
1797	2022/11/30 21:37:34	微信		无
1798	2022/11/30 21:37:37	微信		无
1799	2022/11/30 21:37:43	微信		无
1800	2022/11/30 21:41:48	微信		无
1801	2022/11/30 21:42:24	微信		无
1802	2022/11/30 21:42:31	微信		教师也需要不断进步
1803	2022/11/30 21:43:29	微信		无
1804	2022/11/30 21:43:39	微信		无
1805	2022/11/30 21:44:11	微信		无
1806	2022/11/30 21:44:11	微信		线上英语软件兼容性要强
1807	2022/11/30 21:45:08	微信		无
1808	2022/11/30 21:47:24	微信		无
1809	2022/11/30 21:47:42	微信		老师要尽量挑选质量较好的在线课堂平台，提高学习的积极性
1810	2022/11/30 21:47:53	微信		无
1811	2022/11/30 21:48:32	微信		英语学习是一个渐进的过程，不可能一蹴而就。要有耐心，扎实基础，步步提升
1812	2022/11/30 21:49:53	微信		无
1813	2022/11/30 21:50:07	微信		无
1814	2022/11/30 21:51:22	微信		线上英语学习也离不开老师的教学方法和态度，老师要多采用激励制度，评价方式要多样化，可以激励学习进取，点燃学习者的学习热情。让学习者对英语学习充满信心
1815	2022/11/30 21:52:18	微信		无
1816	2022/11/30 21:52:49	微信		无
1817	2022/11/30 21:53:05	微信		无
1818	2022/11/30 21:54:16	微信		无
1819	2022/11/30 21:54:57	微信		无
1820	2022/11/30 21:55:17	微信		无
1821	2022/11/30 21:56:37	微信		无
1822	2022/11/30 21:59:22	微信		无
1823	2022/11/30 21:59:43	微信		无
1824	2022/11/30 22:00:43	微信		无
1825	2022/11/30 22:00:48	微信		无
1826	2022/11/30 22:00:55	微信		无
1827	2022/11/30 22:00:59	微信		无
1828	2022/11/30 22:02:18	微信		无
1829	2022/11/30 22:02:23	微信		无
1830	2022/11/30 22:05:04	微信		无
1831	2022/11/30 22:05:22	微信		无
1832	2022/11/30 22:07:14	微信		无
1833	2022/11/30 22:07:26	微信		无
1834	2022/11/30 22:07:50	微信		无
1835	2022/11/30 22:08:08	微信		无
1836	2022/11/30 22:08:15	微信		无
1837	2022/11/30 22:08:24	微信		无
1838	2022/11/30 22:10:18	微信		无
1839	2022/11/30 22:10:52	微信		要充分调动学生学习的主观能动性
1840	2022/11/30 22:12:54	微信		加强对在在线课堂的质量把关
1841	2022/11/30 22:14:21	微信		无
1842	2022/11/30 22:16:18	微信		无
1843	2022/11/30 22:16:40	微信		无
1844	2022/12/1 14:40:58	微信		无
1845	2022/12/1 14:41:04	微信		无
1846	2022/12/1 14:41:13	微信		无
1847	2022/12/1 14:41:18	微信		无
1848	2022/12/1 14:41:18	微信		会有更多的技术方面的支持
1849	2022/12/1 14:41:38	微信		无
1850	2022/12/1 14:45:37	微信		对学生的评语要积极和及时
1851	2022/12/1 14:45:56	微信		无
1852	2022/12/1 14:45:57	微信		对于不同风格的班集体采用相适应的教学风格
1853	2022/12/1 14:46:13	微信		无
1854	2022/12/1 14:47:37	微信		无
1855	2022/12/1 14:48:17	微信		无
1856	2022/12/1 14:50:34	微信		无
1857	2022/12/1 14:50:36	微信		网上学习英语，可以重播反复播放，对口语，听力都能很好的练习
1858	2022/12/1 14:50:43	微信		无
1859	2022/12/1 14:50:56	微信		要突出在线课堂讲解的重点
1860	2022/12/1 14:50:58	微信		无
1861	2022/12/1 14:51:10	微信		无
1862	2022/12/1 14:51:22	微信		无
1863	2022/12/1 14:51:29	微信		无
1864	2022/12/1 14:51:46	微信		无
1865	2022/12/1 14:51:53	微信		无
1866	2022/12/1 14:52:40	微信		加大对老师在在线课程开展上的培训
1867	2022/12/1 14:53:30	微信		老师的讲解可以从国外文化传统开始，扩大学生知识面的同时，也加深学生对知识的理解
1868	2022/12/1 14:54:11	微信		无
1869	2022/12/1 14:54:48	微信		无
1870	2022/12/1 14:55:16	微信		无
1871	2022/12/1 14:55:35	微信		无
1872	2022/12/1 14:56:26	微信		无
1873	2022/12/1 14:56:34	微信		无
1874	2022/12/1 14:57:43	微信		无
1875	2022/12/1 14:57:53	微信		无
1876	2022/12/1 14:58:07	微信		无
1877	2022/12/1 14:59:06	微信		无
1878	2022/12/1 14:59:06	微信		无
1879	2022/12/1 14:59:30	微信		无
1880	2022/12/1 14:59:43	微信		无
1881	2022/12/1 14:59:45	微信		无
1882	2022/12/1 14:59:49	微信		教学的老师要有自己的风格
1883	2022/12/1 15:00:02	微信		无
1884	2022/12/1 15:00:06	微信		无
1885	2022/12/1 15:00:09	微信		无
1886	2022/12/1 15:00:20	微信		无
1887	2022/12/1 15:00:23	微信		无
1888	2022/12/1 15:00:28	微信		无
1889	2022/12/1 15:00:29	微信		无
1890	2022/12/1 15:00:40	微信		无
1891	2022/12/1 15:00:49	微信		无
1892	2022/12/1 15:00:54	微信		无
1893	2022/12/1 15:00:55	微信		无
1894	2022/12/1 15:01:30	微信		无
1895	2022/12/1 15:02:16	微信		无
1896	2022/12/1 15:03:38	微信		无
1897	2022/12/1 15:04:05	微信		无
1898	2022/12/1 15:04:16	微信		无
1899	2022/12/1 15:04:20	微信		无
1900	2022/12/1 15:04:54	微信		无
1901	2022/12/1 15:04:57	微信		无
1902	2022/12/1 15:05:19	微信		无
1903	2022/12/1 15:06:03	微信		无
1904	2022/12/1 15:06:20	微信		无
1905	2022/12/1 15:06:22	微信		无
1906	2022/12/1 15:06:27	微信		无
1907	2022/12/1 15:06:31	微信		无
1908	2022/12/1 15:07:15	微信		无
1909	2022/12/1 15:07:18	微信		在手机、平板电脑、电脑、电视可以互通
1910	2022/12/1 15:07:30	微信		无
1911	2022/12/1 15:07:41	微信		无
1912	2022/12/1 15:07:46	微信		无
1913	2022/12/1 15:08:06	微信		在教授词汇的过程中渗透文化
1914	2022/12/1 15:08:09	微信		无
1915	2022/12/1 15:08:12	微信		无
1916	2022/12/1 15:08:31	微信		无
1917	2022/12/1 15:08:36	微信		无
1918	2022/12/1 15:08:51	微信		多观察学生学习状态
1919	2022/12/1 15:09:03	微信		帮学生树立自信心
1921	2022/12/1 15:09:03	微信		无
1920	2022/12/1 15:09:03	微信		无
1922	2022/12/1 15:09:12	微信		无
1923	2022/12/1 15:09:33	微信		无
1924	2022/12/1 15:09:36	微信		无
1925	2022/12/1 15:09:38	微信		无
1926	2022/12/1 15:09:57	微信		无
1927	2022/12/1 15:10:12	微信		要注重帮助学生学会如何学习
1928	2022/12/1 15:10:51	微信		能够学生的不同差异，制定不同的教学方案
1929	2022/12/1 15:10:58	微信		无
1930	2022/12/1 15:11:34	微信		无
1931	2022/12/1 15:11:58	微信		无
1932	2022/12/1 15:11:59	微信		线上学习英语保持网络畅通。在线上学习之前，一定要注意检查网络连接状态，避免在学习过程中发生网络延迟、卡顿等状况，影响吸收教学重点和学习热情
1933	2022/12/1 15:12:04	微信		无
1934	2022/12/1 15:12:23	微信		无
1935	2022/12/1 15:12:46	微信		无
1936	2022/12/1 15:13:39	微信		无
1937	2022/12/1 15:13:48	微信		无
1938	2022/12/1 15:14:00	微信		无
1939	2022/12/1 15:14:01	微信		无
1940	2022/12/1 15:14:05	微信		无
1941	2022/12/1 15:14:07	微信		教学的开展的程序要流畅
1942	2022/12/1 15:14:09	微信		无
1943	2022/12/1 15:14:40	微信		无
1944	2022/12/1 15:14:52	微信		无
1945	2022/12/1 15:15:01	微信		无
1946	2022/12/1 15:15:18	微信		无
1947	2022/12/1 15:15:35	微信		无
1948	2022/12/1 15:15:42	微信		无
1949	2022/12/1 15:15:54	微信		无
1950	2022/12/1 15:15:56	微信		无
1951	2022/12/1 15:16:05	微信		无
1952	2022/12/1 15:16:11	微信		采用多样教科书进行教学
1953	2022/12/1 15:16:19	微信		无
1954	2022/12/1 15:16:32	微信		无
1955	2022/12/1 15:16:33	微信		无
1956	2022/12/1 15:16:36	微信		无
1957	2022/12/1 15:16:42	微信		无
1958	2022/12/1 15:16:49	微信		无
1959	2022/12/1 15:16:51	微信		无
1960	2022/12/1 15:16:59	微信		无
1961	2022/12/1 15:17:21	微信		及时根据学生的学情调整自己的教学方式和进度
1962	2022/12/1 15:17:46	微信		无
1963	2022/12/1 15:18:15	微信		无
1964	2022/12/1 15:18:33	微信		增加课堂的趣味性
1965	2022/12/1 15:19:02	微信		无
1966	2022/12/1 15:19:20	微信		无
1967	2022/12/1 15:19:37	微信		无
1968	2022/12/1 15:19:57	微信		无
1969	2022/12/1 15:20:02	微信		无
1970	2022/12/1 15:20:04	微信		无
1971	2022/12/1 15:20:07	微信		无
1972	2022/12/1 15:20:09	微信		建立合理的学习计划
1973	2022/12/1 15:20:11	微信		无
1974	2022/12/1 15:20:13	微信		无
1975	2022/12/1 15:20:15	微信		无
1976	2022/12/1 15:20:16	微信		无
1977	2022/12/1 15:20:18	微信		无
1978	2022/12/1 15:20:25	微信		老师上课要有自己的风格
1979	2022/12/1 15:20:48	微信		无
1980	2022/12/1 15:20:50	微信		无
1981	2022/12/1 15:20:56	微信		无
1982	2022/12/1 15:20:56	微信		无
1983	2022/12/1 15:21:14	微信		无
1984	2022/12/1 15:21:18	微信		无
1985	2022/12/1 15:21:21	微信		无
1986	2022/12/1 15:21:25	微信		无
1987	2022/12/1 15:21:32	微信		线上英语学习，借助网络平台，资源来自全国各地，十分丰富，可以根据自己的喜好和基础选择自己相关的课程进行学习
1988	2022/12/1 15:21:39	微信		引导学生制定符合自己的学习目标
1989	2022/12/1 15:21:53	微信		无
1990	2022/12/1 15:22:07	微信		在线课堂上可以积极展示如何获得学习资源
1991	2022/12/1 15:22:10	微信		无
1992	2022/12/1 15:22:19	微信		无
1993	2022/12/1 15:22:31	微信		老师要充分利用互联网的优势为学生提供多样化的学习资源
1994	2022/12/1 15:22:42	微信		无
1995	2022/12/1 15:23:19	微信		无
1996	2022/12/1 15:23:34	微信		无
1997	2022/12/1 15:23:38	微信		无
1998	2022/12/1 15:23:43	微信		无
1999	2022/12/1 15:24:02	微信		增加语景
2000	2022/12/1 15:24:02	微信		无
2001	2022/12/1 15:24:29	微信		提出的问题一定要尽量能引发学生的思考
2002	2022/12/1 15:24:44	微信		无
2003	2022/12/1 15:24:57	微信		无
2004	2022/12/1 15:24:59	微信		课程计划要多方面考虑
2005	2022/12/1 15:25:22	微信		无
2006	2022/12/1 15:25:32	微信		教学活动的开展要有系统
2007	2022/12/1 15:25:49	微信		无
2008	2022/12/1 15:25:53	微信		多讲讲很多英语单词背后的意义
2009	2022/12/1 15:26:26	微信		无
2010	2022/12/1 15:26:49	微信		无
2011	2022/12/1 15:27:11	微信		无
2012	2022/12/1 15:27:11	微信		无
2013	2022/12/1 15:27:11	微信		无
2014	2022/12/1 15:27:12	微信		帮助学生增强班级的凝聚力建设，营造良好的学习氛围
2015	2022/12/1 15:27:13	微信		无
2016	2022/12/1 15:27:18	微信		无
2017	2022/12/1 15:27:35	微信		无
2018	2022/12/1 15:27:56	微信		无
2019	2022/12/1 15:27:57	微信		无
2020	2022/12/1 15:28:00	微信		无
2021	2022/12/1 15:28:15	微信		制造口语语境
2022	2022/12/1 15:28:34	微信		无
2023	2022/12/1 15:28:35	微信		无
2024	2022/12/1 15:28:51	微信		无
2025	2022/12/1 15:29:20	微信		无
2026	2022/12/1 15:29:33	微信		教学内容要能够调动学生的积极性
2027	2022/12/1 15:29:41	微信		无
2028	2022/12/1 15:29:41	微信		无
2029	2022/12/1 15:29:46	微信		无
2030	2022/12/1 15:29:49	微信		线上学习一定要根据自身的情况找到一个合适的学习平台
2031	2022/12/1 15:30:27	微信		无
2032	2022/12/1 15:30:35	微信		无
2033	2022/12/1 15:30:55	微信		无
2034	2022/12/1 15:31:20	微信		无
2035	2022/12/1 15:31:25	微信		无
2036	2022/12/1 15:31:52	微信		无
2037	2022/12/1 15:32:14	微信		无
2038	2022/12/1 15:32:15	微信		老师可以指定学习小组，达到互相监督，互相帮助的效果
2039	2022/12/1 15:32:36	微信		无
2040	2022/12/1 15:32:40	微信		无
2041	2022/12/1 15:32:47	微信		无
2042	2022/12/1 15:32:52	微信		课后的巩固一定要及时
2043	2022/12/1 15:33:31	微信		无
2044	2022/12/1 15:33:40	微信		无
2045	2022/12/1 15:35:05	微信		无
2046	2022/12/1 15:35:10	微信		无
2047	2022/12/1 15:35:28	微信		无
2048	2022/12/1 15:35:54	微信		不能只是关注学习成绩好的学生，对成绩较差的
2049	2022/12/1 15:36:02	微信		无
2050	2022/12/1 15:36:23	微信		无
2051	2022/12/1 15:36:23	微信		无
2052	2022/12/1 15:36:29	微信		无
2053	2022/12/1 15:36:47	微信		要与生活衔接好
2054	2022/12/1 15:36:54	微信		无
2055	2022/12/1 15:36:55	微信		无
2056	2022/12/1 15:37:15	微信		无
2057	2022/12/1 15:37:19	微信		无
2058	2022/12/1 15:37:26	微信		无
2059	2022/12/1 15:37:26	微信		针对中国学生的特点要着重进行听说方面的训练
2060	2022/12/1 15:37:26	微信		无
2061	2022/12/1 15:37:28	微信		无
2062	2022/12/1 15:37:41	微信		无
2063	2022/12/1 15:37:46	微信		无
2064	2022/12/1 15:38:02	微信		无
2065	2022/12/1 15:38:06	微信		无
2066	2022/12/1 15:38:13	微信		无
2067	2022/12/1 15:38:18	微信		无
2068	2022/12/1 15:38:22	微信		无
2069	2022/12/1 15:38:28	微信		上课时可以给学生更多的自主权
2070	2022/12/1 15:38:29	微信		无
2071	2022/12/1 15:38:33	微信		无
2072	2022/12/1 15:38:49	微信		无
2073	2022/12/1 15:39:36	微信		无
2074	2022/12/1 15:40:09	微信		无
2075	2022/12/1 15:40:38	微信		知识点要灵活，中间穿插故事，趣味互动等
2076	2022/12/1 15:42:00	微信		无
2077	2022/12/1 15:42:24	微信		无
2078	2022/12/1 15:42:30	微信		无
2079	2022/12/1 15:42:43	微信		无
2080	2022/12/1 15:42:56	微信		教学质量要过硬
2081	2022/12/1 15:43:10	微信		无
2082	2022/12/1 15:43:11	微信		无
2083	2022/12/1 15:43:15	微信		无
2084	2022/12/1 15:43:35	微信		无
2085	2022/12/1 15:43:59	微信		无
2086	2022/12/1 15:44:04	微信		无
2087	2022/12/1 15:44:06	微信		无
2088	2022/12/1 15:44:08	微信		无
2089	2022/12/1 15:45:12	微信		无
2090	2022/12/1 15:45:31	微信		无
2091	2022/12/1 15:45:34	微信		学习英语一定要动嘴。多说才能记住你所学的东西，并且做到真正掌握
2092	2022/12/1 15:45:43	微信		无
2093	2022/12/1 15:45:46	微信		无
2094	2022/12/1 15:45:46	微信		无
2095	2022/12/1 15:45:53	微信		无
2096	2022/12/1 15:45:58	微信		无
2097	2022/12/1 15:46:01	微信		无
2098	2022/12/1 15:46:08	微信		无
2099	2022/12/1 15:46:14	微信		无
2100	2022/12/1 15:46:32	微信		无
2101	2022/12/1 15:46:32	微信		无
2102	2022/12/1 15:46:38	微信		无
2103	2022/12/1 15:46:41	微信		无
2104	2022/12/1 15:46:49	微信		无
2105	2022/12/1 15:48:47	微信		无
2106	2022/12/1 15:49:17	微信		课程的设计要符合当校学生的实际情况
2107	2022/12/1 15:49:29	微信		口语练习方面需要加强
2108	2022/12/1 15:49:33	微信		无
2109	2022/12/1 15:49:54	微信		无
2110	2022/12/1 15:50:05	微信		无
2111	2022/12/1 15:51:12	微信		无
2112	2022/12/1 15:51:21	微信		无
2113	2022/12/1 15:51:25	微信		无
2114	2022/12/1 15:51:42	微信		无
2115	2022/12/1 15:51:50	微信		无
2116	2022/12/1 15:51:53	微信		无
2117	2022/12/1 15:52:01	微信		无
2118	2022/12/1 15:52:13	微信		无
2119	2022/12/1 15:52:15	微信		无
2120	2022/12/1 15:52:35	微信		对于没有优质网络在线设备的同学要多多帮助
2121	2022/12/1 15:52:45	微信		无
2122	2022/12/1 15:52:47	微信		教学活动的开展要循序渐进
2123	2022/12/1 15:53:02	微信		无
2124	2022/12/1 15:53:33	微信		无
2125	2022/12/1 15:54:12	微信		无
2126	2022/12/1 15:54:22	微信		无
2127	2022/12/1 15:54:24	微信		无
2128	2022/12/1 15:54:59	微信		无
2129	2022/12/1 15:55:24	微信		无
2130	2022/12/1 15:55:38	微信		无
2131	2022/12/1 15:55:53	微信		无
2132	2022/12/1 15:56:25	微信		教学内容与当下的实事结合
2133	2022/12/1 15:58:30	微信		无
2134	2022/12/1 15:58:32	微信		无
2135	2022/12/1 15:58:34	微信		无
2136	2022/12/1 15:58:38	微信		无
2137	2022/12/1 15:58:39	微信		老师也需要时常思考如何提高学生学习的积极性
2138	2022/12/1 15:58:43	微信		无
2139	2022/12/1 15:58:55	微信		无
2140	2022/12/1 15:59:01	微信		无
2141	2022/12/1 15:59:03	微信		无
2142	2022/12/1 15:59:21	微信		无
2143	2022/12/1 15:59:25	微信		要多多分享一些有用的学习资源
2144	2022/12/1 15:59:26	微信		无
2145	2022/12/1 15:59:32	微信		无
2146	2022/12/1 15:59:35	微信		无
2147	2022/12/1 16:00:04	微信		无
2148	2022/12/1 16:00:17	微信		同时老师要尽量让课堂生动点
2149	2022/12/1 16:00:27	微信		无
2150	2022/12/1 16:00:30	微信		无
2151	2022/12/1 16:00:34	微信		无
2152	2022/12/1 16:02:29	微信		学校领导层应该对学校在线课堂的开展颁布一些规定
2153	2022/12/1 16:03:08	微信		无
2154	2022/12/1 16:03:19	微信		带动学生的积极性
2155	2022/12/1 16:03:51	微信		老师要加强自己的职业素养
2156	2022/12/1 16:04:20	微信		有一些在线教学方面的评比活动
2157	2022/12/1 16:04:39	微信		无
2158	2022/12/1 16:04:52	微信		无
2159	2022/12/1 16:05:15	微信		无
2160	2022/12/1 16:05:19	微信		无
2161	2022/12/1 16:05:21	微信		无
2162	2022/12/1 16:05:51	微信		无
2163	2022/12/1 16:06:07	微信		无
2164	2022/12/1 16:06:10	微信		无
2165	2022/12/1 16:06:19	微信		无
2166	2022/12/1 16:06:21	微信		无
2167	2022/12/1 16:06:35	微信		无
2168	2022/12/1 16:06:41	微信		教学一定要有趣
2169	2022/12/1 16:06:58	微信		无
2170	2022/12/1 16:07:24	微信		无
2171	2022/12/1 16:07:35	微信		无
2172	2022/12/1 16:07:52	微信		无
2173	2022/12/1 16:08:01	微信		在线教学要更加注重课程的系统性
2174	2022/12/1 16:08:55	微信		无
2175	2022/12/1 16:08:56	微信		无
2176	2022/12/1 16:10:00	微信		无
2177	2022/12/1 16:10:25	微信		有先进的教学的方式的采用
2178	2022/12/1 16:10:25	微信		无
2179	2022/12/1 16:10:32	微信		无
2180	2022/12/1 16:10:43	微信		要加大对心理学的学习力度，了解学生的学习习性
2181	2022/12/1 16:10:44	微信		无
2182	2022/12/1 16:11:28	微信		每个学校要注重在线课堂的发展
2183	2022/12/1 16:11:48	微信		无
2184	2022/12/1 16:11:48	微信		无
2185	2022/12/1 16:11:57	微信		无
2186	2022/12/1 16:12:02	微信		无
2187	2022/12/1 16:12:38	微信		要留下一些符合在线课堂的课后作业
2188	2022/12/1 16:13:03	微信		无
2189	2022/12/1 16:14:01	微信		增加测评功能
2190	2022/12/1 16:14:01	微信		无
2191	2022/12/1 16:14:04	微信		无
2192	2022/12/1 16:14:09	微信		无
2193	2022/12/1 16:14:19	微信		无
2194	2022/12/1 16:14:30	微信		无
2195	2022/12/1 16:14:44	微信		无
2196	2022/12/1 16:15:40	微信		无
2197	2022/12/1 16:15:43	微信		无
2198	2022/12/1 16:15:53	微信		无
2199	2022/12/1 16:16:00	微信		无
2200	2022/12/1 16:16:00	微信		无
2201	2022/12/1 16:16:13	微信		以视频片段中的剧情为案例进行讨论，从而引出管理理论知识点，既帮助学生理解理论知识，又可以引发学生更深层次的思考。
2202	2022/12/1 16:16:51	微信		无
2203	2022/12/1 16:17:38	微信		无
2204	2022/12/1 16:18:03	微信		无
2205	2022/12/1 16:18:04	微信		无
2206	2022/12/1 16:18:20	微信		无
2207	2022/12/1 16:18:24	微信		无
2208	2022/12/1 16:18:48	微信		无
2209	2022/12/1 16:19:07	微信		无
2210	2022/12/1 16:19:08	微信		无
2211	2022/12/1 16:19:09	微信		无
2212	2022/12/1 16:19:12	微信		无
2213	2022/12/1 16:19:24	微信		科学布置批阅作业
2214	2022/12/1 16:19:43	微信		无
2215	2022/12/1 16:19:53	微信		无
2216	2022/12/1 16:19:55	微信		无
2217	2022/12/1 16:19:58	微信		无
2218	2022/12/1 16:20:01	微信		无
2219	2022/12/1 16:20:05	微信		无
2220	2022/12/1 16:20:06	微信		通过视频教学引入课程知识点、不要太枯燥
2221	2022/12/1 16:20:14	微信		无
2222	2022/12/1 16:20:16	微信		无
2223	2022/12/1 16:20:19	微信		老师自身要做好榜样作用
2224	2022/12/1 16:20:24	微信		无
2225	2022/12/1 16:21:24	微信		教学的要以学生为中心
2226	2022/12/1 16:21:46	微信		无
2227	2022/12/1 16:22:48	微信		无
2228	2022/12/1 16:23:59	微信		无
2229	2022/12/1 16:24:05	微信		无
2230	2022/12/1 16:24:33	微信		无
2231	2022/12/1 16:24:54	微信		无
2232	2022/12/1 16:24:55	微信		无
2233	2022/12/1 16:25:26	微信		无
2234	2022/12/1 16:25:34	微信		无
2235	2022/12/1 16:25:38	微信		无
2236	2022/12/1 16:25:40	微信		无
2237	2022/12/1 16:25:45	微信		无
2238	2022/12/1 16:25:55	微信		希望国家加大在线教育平台的建设，规整在线教育行业
2239	2022/12/1 16:26:01	微信		无
2240	2022/12/1 16:26:26	微信		无
2241	2022/12/1 16:26:36	微信		无
2242	2022/12/1 16:26:56	微信		无
2243	2022/12/1 16:26:56	微信		无
2244	2022/12/1 16:26:57	微信		无
2245	2022/12/1 16:26:57	微信		无
2246	2022/12/1 16:26:59	微信		无
2247	2022/12/1 16:27:12	微信		无
2248	2022/12/1 16:27:24	微信		无
2249	2022/12/1 16:27:24	微信		无
2250	2022/12/1 16:27:44	微信		无
2251	2022/12/1 16:27:54	微信		无
2252	2022/12/1 16:27:58	微信		无
2253	2022/12/1 16:28:25	微信		无
2254	2022/12/1 16:28:57	微信		无
2255	2022/12/1 16:29:07	微信		老师要提前创设优质的课堂小问，注重学生思维的培养
2256	2022/12/1 16:30:07	微信		老师要对基础薄弱的学生倾注更多的耐心
2257	2022/12/1 16:30:10	微信		无
2258	2022/12/1 16:30:37	微信		无
2259	2022/12/1 16:30:47	微信		无
2260	2022/12/1 16:31:18	微信		对于新手在线课堂的老师，希望能够有一些培训
2261	2022/12/1 16:31:22	微信		无
2262	2022/12/1 16:31:29	微信		对不同的学生能够做到因材施教
2263	2022/12/1 16:31:46	微信		无
2264	2022/12/1 16:31:48	微信		无
2265	2022/12/1 16:31:48	微信		教师要关注学生的学习特点，有的放矢进行教学
2266	2022/12/1 16:31:55	微信		无
2267	2022/12/1 16:32:21	微信		无
2268	2022/12/1 16:32:26	微信		无
2269	2022/12/1 16:32:34	微信		无
2270	2022/12/1 16:32:39	微信		学校这边要加强对老师在线教学技能的培养
2271	2022/12/1 16:33:11	微信		无
2272	2022/12/1 16:34:42	微信		无
2273	2022/12/1 16:35:00	微信		无
2274	2022/12/1 16:35:05	微信		无
2275	2022/12/1 16:35:09	微信		无
2276	2022/12/1 16:35:10	微信		无
2277	2022/12/1 16:35:54	微信		给学生多提供获取文化知识的途径
2278	2022/12/1 16:35:54	微信		无
2279	2022/12/1 16:35:59	微信		无
2280	2022/12/1 16:36:10	微信		无
2281	2022/12/1 16:36:13	微信		无
2282	2022/12/1 16:36:19	微信		无
2283	2022/12/1 16:37:17	微信		无
2284	2022/12/1 16:37:21	微信		无
2285	2022/12/1 16:37:21	微信		无
2286	2022/12/1 16:37:34	微信		无
2287	2022/12/1 16:37:37	微信		要有一些在线教学的规定的设立
2288	2022/12/1 16:37:42	微信		无
2289	2022/12/1 16:37:47	微信		无
2290	2022/12/1 16:38:08	微信		无
2291	2022/12/1 16:38:13	微信		丰富课程内容
2292	2022/12/1 16:38:21	微信		无
2293	2022/12/1 16:38:24	微信		无
2294	2022/12/1 16:38:25	微信		让课堂氛围变得轻松快乐起来
2295	2022/12/1 16:38:25	微信		无
2296	2022/12/1 16:38:41	微信		无
2297	2022/12/1 16:38:46	微信		无
2298	2022/12/1 16:39:20	微信		无
2299	2022/12/1 16:42:04	微信		中间要有互动内容 提升学生的积极性
2300	2022/12/1 16:42:47	微信		无
2301	2022/12/1 16:42:49	微信		无
2302	2022/12/1 16:42:51	微信		老师要积极向一些经验丰富的老师学习
2303	2022/12/1 16:42:58	微信		无
2304	2022/12/1 16:42:59	微信		在线课堂上要正确预估学生的记笔记的时间和理解的时间
2305	2022/12/1 16:43:01	微信		教学内容要符合主流观念
2306	2022/12/1 16:43:03	微信		无
2307	2022/12/1 16:43:04	微信		无
2308	2022/12/1 16:43:05	微信		无
2309	2022/12/1 16:43:08	微信		无
2310	2022/12/1 16:43:09	微信		学校要为各位学生提供合理的技术支持
2311	2022/12/1 16:43:12	微信		无
2312	2022/12/1 16:43:21	微信		教师应与时俱进
2313	2022/12/1 16:43:31	微信		无
2314	2022/12/1 16:43:43	微信		无
2315	2022/12/1 16:43:46	微信		无
2316	2022/12/1 16:44:00	微信		无
2317	2022/12/1 16:44:54	微信		无
2318	2022/12/1 16:45:10	微信		无
2319	2022/12/1 16:45:19	微信		无
2320	2022/12/1 16:45:22	微信		无
2321	2022/12/1 16:45:50	微信		无
2322	2022/12/1 16:45:56	微信		无
2323	2022/12/1 16:48:09	微信		无
2324	2022/12/1 16:48:22	微信		无
2325	2022/12/1 16:48:25	微信		老师的上课能力与互动技巧需要提高
2326	2022/12/1 16:48:26	微信		无
2327	2022/12/1 16:48:37	微信		课程进行的节奏要根据不同的学生有不同的把握
2328	2022/12/1 16:49:43	微信		无
2329	2022/12/1 16:49:44	微信		要有网络维护专员及时应对网络故障问题
2330	2022/12/1 16:49:45	微信		无
2331	2022/12/1 16:50:04	微信		无
2332	2022/12/1 16:50:22	微信		无
2333	2022/12/1 16:50:36	微信		要始终以学生为中心，了解学生的需求
2334	2022/12/1 16:50:38	微信		无
2335	2022/12/1 16:50:38	微信		无
2336	2022/12/1 16:50:50	微信		无
2337	2022/12/1 16:51:08	微信		无
2338	2022/12/1 16:51:08	微信		无
2339	2022/12/1 16:51:15	微信		无
2340	2022/12/1 16:51:19	微信		无
2341	2022/12/1 16:51:21	微信		无
2342	2022/12/1 16:51:24	微信		注重课程内容的建设
2343	2022/12/1 16:51:40	微信		无
2344	2022/12/1 16:52:13	微信		无
2345	2022/12/1 16:52:35	微信		无
2346	2022/12/1 16:52:51	微信		无
2347	2022/12/1 16:53:33	微信		无
2348	2022/12/1 16:53:36	微信		无
2349	2022/12/1 16:53:37	微信		无
2350	2022/12/1 16:53:41	微信		无
2351	2022/12/1 16:53:45	微信		无
2352	2022/12/1 16:53:52	微信		无
2353	2022/12/1 16:53:57	微信		无
2354	2022/12/1 16:54:02	微信		主动了解学生没有积极性的原因
2355	2022/12/1 16:54:16	微信		老师应该富有高昂的教学热情来开展教学
2356	2022/12/1 16:54:22	微信		无
2357	2022/12/1 16:54:39	微信		无
2358	2022/12/1 16:54:49	微信		在任务设置上可以可以用小组讨论的方式，让学生尽量的参与到课堂活动中
2359	2022/12/1 16:55:23	微信		无
2360	2022/12/1 16:56:11	微信		无
2361	2022/12/1 16:56:16	微信		无
2362	2022/12/1 16:56:57	微信		老师要充分运用自己的机智化解教学中的突发事件，使教学得以正常进行
2363	2022/12/1 16:58:13	微信		无
2364	2022/12/1 16:58:14	微信		无
2365	2022/12/1 16:58:47	微信		无
2366	2022/12/1 16:59:13	微信		无
2367	2022/12/1 16:59:14	微信		讲授法要结合其他讲解方法共同发挥作用
2368	2022/12/1 16:59:18	微信		无
2369	2022/12/1 16:59:27	微信		无
2370	2022/12/1 16:59:30	微信		无
2371	2022/12/1 16:59:53	微信		无
2372	2022/12/1 17:00:11	微信		无
2373	2022/12/1 17:00:26	微信		无
2374	2022/12/1 17:00:33	微信		无
2375	2022/12/1 17:00:34	微信		无
2376	2022/12/1 17:00:45	微信		无
2377	2022/12/1 17:00:46	微信		无
2378	2022/12/1 17:00:48	微信		教学的测评方式要多样
2379	2022/12/1 17:00:53	微信		无
2380	2022/12/1 17:00:57	微信		老师有自己的上课风格
2381	2022/12/1 17:00:58	微信		电影，DVD，美剧，都是一个非常好的线上锻炼学习英语的机会，有利于提高我们的词汇量以及英语逻辑思维。
2382	2022/12/1 17:01:01	微信		无
2383	2022/12/1 17:01:01	微信		无
2384	2022/12/1 17:01:03	微信		无
2385	2022/12/1 17:01:09	微信		无
2386	2022/12/1 17:01:19	微信		无
2387	2022/12/1 17:01:31	微信		无
2388	2022/12/1 17:01:38	微信		无
2389	2022/12/1 17:01:57	微信		无
2390	2022/12/1 17:01:58	微信		无
2391	2022/12/1 17:02:08	微信		无
2392	2022/12/1 17:02:57	微信		无
2393	2022/12/1 17:04:37	微信		无
2394	2022/12/1 17:05:17	微信		无
2395	2022/12/1 17:05:49	微信		教师之间多多交流经验，多多相互学习
2396	2022/12/1 17:05:54	微信		无
2397	2022/12/1 17:06:01	微信		在在线课程设计上要注意扬长避短
2398	2022/12/1 17:06:02	微信		教师自己要积极利用互联网和现代技术，做好学生的榜样
2399	2022/12/1 17:06:15	微信		无
2400	2022/12/1 17:06:16	微信		无
2401	2022/12/1 17:06:19	微信		要注重建立英语学习的语境和氛围
2402	2022/12/1 17:06:24	微信		无
2403	2022/12/1 17:06:32	微信		无
2404	2022/12/1 17:07:05	微信		无
2405	2022/12/1 17:07:06	微信		无
2406	2022/12/1 17:07:19	微信		无
2407	2022/12/1 17:07:20	微信		无
2408	2022/12/1 17:07:24	微信		无
2409	2022/12/1 17:07:38	微信		无
2410	2022/12/1 17:07:42	微信		无
2411	2022/12/1 17:07:55	微信		无
2412	2022/12/1 17:07:55	微信		无
2413	2022/12/1 17:08:18	微信		无
2414	2022/12/1 17:08:20	微信		无
2415	2022/12/1 17:08:20	微信		情景设置
2416	2022/12/1 17:08:21	微信		老师要有自己的讲课风格，让同学们尽快习惯老师的讲课方式
2417	2022/12/1 17:08:25	微信		课后作业的布置方式要新颖
2418	2022/12/1 17:08:30	微信		无
2419	2022/12/1 17:08:34	微信		无
2420	2022/12/1 17:08:38	微信		无
2421	2022/12/1 17:09:45	微信		无
2422	2022/12/1 17:09:58	微信		老师要有丰富的教学资源
2423	2022/12/1 17:10:26	微信		无
2424	2022/12/1 17:11:28	微信		引导学生多运用
2425	2022/12/1 17:11:50	微信		无
2426	2022/12/1 17:12:00	微信		无
2427	2022/12/1 17:12:10	微信		无
2428	2022/12/1 17:12:34	微信		无
2429	2022/12/1 17:12:45	微信		深度了解学生的需求
2430	2022/12/1 17:13:11	微信		无
2431	2022/12/1 17:13:49	微信		无
2432	2022/12/1 17:14:45	微信		无
2433	2022/12/1 17:15:20	微信		无
2434	2022/12/1 17:15:43	微信		无
2435	2022/12/1 17:15:56	微信		无
2436	2022/12/1 17:16:01	微信		无
2437	2022/12/1 17:16:07	微信		对于成绩较差的学生要注重鼓励他们，建立他们学习的信心
2438	2022/12/1 17:16:08	微信		无
2439	2022/12/1 17:16:18	微信		无
2440	2022/12/1 17:17:03	微信		无
2441	2022/12/1 17:17:27	微信		无
2442	2022/12/1 17:18:14	微信		无
2443	2022/12/1 17:18:19	微信		无
2444	2022/12/1 17:18:57	微信		无
2445	2022/12/1 17:20:41	微信		无
2446	2022/12/1 17:21:35	微信		无
2447	2022/12/1 17:21:45	微信		无
2448	2022/12/1 17:21:54	微信		无
2449	2022/12/1 17:22:16	微信		增加老师考核环节，不合格的老师不能在平台上出现
2450	2022/12/1 17:22:54	微信		无
2451	2022/12/1 17:23:00	微信		无
2452	2022/12/1 17:23:45	微信		无
2453	2022/12/1 17:23:51	微信		无
2454	2022/12/1 17:23:54	微信		无
2455	2022/12/1 17:24:01	微信		无
2456	2022/12/1 17:24:03	微信		无
2457	2022/12/1 17:24:13	微信		在线教育行业需要国家制定一些统一的行业标准
2458	2022/12/1 17:24:36	微信		创新线上教学方式
2459	2022/12/1 17:26:36	微信		无
2460	2022/12/1 17:27:07	微信		无
2461	2022/12/1 17:27:27	微信		增加趣味性
2462	2022/12/1 17:27:52	微信		无
2463	2022/12/1 17:28:09	微信		无
2464	2022/12/1 17:28:59	微信		无
2465	2022/12/1 17:28:59	微信		无
2466	2022/12/1 17:29:43	微信		无
2467	2022/12/1 17:29:47	微信		无
2468	2022/12/1 17:30:32	微信		多样化的教学方法
2469	2022/12/1 17:31:09	微信		无
2470	2022/12/1 17:31:26	微信		无
2471	2022/12/1 17:31:28	微信		无
2472	2022/12/1 17:31:52	微信		无
2473	2022/12/1 17:32:36	微信		无
2474	2022/12/1 17:33:50	微信		可以帮助指定合理的学习计划
2475	2022/12/1 17:34:53	微信		无
2476	2022/12/1 17:35:00	微信		无
2477	2022/12/1 17:35:02	微信		无
2478	2022/12/1 17:35:19	微信		无
2479	2022/12/1 17:35:26	微信		教学内容可以下载，方便随时学习
2480	2022/12/1 17:35:37	微信		无
2481	2022/12/1 17:36:31	微信		无
2482	2022/12/1 17:36:49	微信		无
2483	2022/12/1 17:37:28	微信		听说读写技能的训练要合理且都要训练到
2484	2022/12/1 17:38:13	微信		无
2485	2022/12/1 17:38:22	微信		无
2486	2022/12/1 17:42:07	微信		无
2487	2022/12/1 17:42:13	微信		无
2488	2022/12/1 17:42:25	微信		可以聘请优秀的在线课堂的老师进行经验分享
2489	2022/12/1 17:42:31	微信		无
2490	2022/12/1 17:43:13	微信		无
2491	2022/12/1 17:43:58	微信		无
2492	2022/12/1 17:47:43	微信		无
2493	2022/12/1 17:48:10	微信		无
2494	2022/12/1 17:48:35	微信		无
